# Supplementary material for: PROSER1 modulates DNA demethylation through dual mechanisms to prevent syndromic developmental malformations
Source: Genes Dev. 2024 Nov-Dec;38(21-24):952–64. doi: 10.1101/gad.352176.124 (PMC11610933; doi:10.1101/gad.352176.124)
Supplement: Supplement 2 [file Supplemental_Tables.xlsx]

## Sheet: S1 - Antibodies
	Antibodies
	Antibody target	Target species	Supplier	Product no.	Dilution for WB	Diluent for WB	Dilution for IP	Dilution for ChIP
	FLAG M2	-	Sigma	F1804	1:1000	5% BSA in TBS-T 0.1%	-	-
	FLAG M2 affinity gel	-	Sigma	A2220	-	-	30µL of a 50:50 (v/v) slurry for 1mL of 1.5mg/mL lysate
	GAPDH	Mouse, Human	CST	2118S	1:10000	5% milk in TBS-T 0.1%	-	-
	Gt IgG (LI-COR)	-	LI-COR	926-32214	1:15000	To match primary	-	-
	H3K27ac	Mouse	Thermo	MA5-23516	-	-	-	4µg for 1mL of 60µg/mL chromatin
	H3K4me1	Mouse	CST	5326S	-	-	-	10µL for 1mL of 60µg/mL chromatin
	Histone H3	Mouse	CST	#4499	1:1000	5% BSA in TBS-T 0.1%	-	-
	MEK1/2	Mouse	CST	#8727	1:1000	5% BSA in TBS-T 0.1%	-	-
	Ms IgG (LI-COR)	-	LI-COR	926-68072	1:15000	To match primary	-	-
	NONO	Mouse, Human	Bethyl	A300-582A	1:2000	5% BSA in TBS-T 0.1%	-	-
	Normal Rb IgG	-	CST	#2729	-	-	-	4µg for 1mL of 60µg/mL chromatin
	O-GlcNAc (RL2)	Mouse, Human	Abcam	ab2793	1:1000	5% BSA in TBS-T 0.1%	-	-
	OGT	Mouse, Human	Abcam	ab96718	1:1000	5% BSA in TBS-T 0.1%	-	-
	PROSER1 C	Mouse	in house	-	1:1000	5% BSA in TBS-T 0.1%	1µg for 1mL of 1.5mg/mL lysate	-
	PROSER1 N	Mouse, Human	in house	-	1:1000	5% milk in TBS-T 0.1%	-	1.2µg for 1mL of 600µg/mL chromatin
	PSPC1	Mouse, Human	Bethyl	A303-206A	1:1000	5% BSA in TBS-T 0.1%	-	-
	Rb IgG (HRP conjugated)	-	Stratech	711-035-152	1:10000	To match primary	-	-
	Rb IgG (LI-COR, 680)	-	LI-COR	926-68073	1:15000	To match primary	-	-
	Rb IgG (LI-COR, 800)	-	LI-COR	926-33213	1:20000	To match primary	-	-
	TET1	Mouse	Abcam	ab191698	1:1000	5% BSA in TBS-T 0.1%	-	-
	TET2	Mouse	CST	D6C7K	1:1000	5% BSA in TBS-T 0.1%	0.5µg for 1mL of 1.5mg/mL lysate	-
	Tet2-N	Mouse	in house	-	-	-	-	1µg for 1mL of 600µg/mL chromatin

## Sheet: S2 - Primers
	Primers
	Name	Application	Fw sequence	Rv sequence	Ref
	Proser1 RFLP	PCR	GAGACGTCACGACGGAATAGTA	ATTCCCGTACCACAATGACTTC
	Tet2 Flox F	PCR	AAGAATTGCTACAGGCCTGC		Moran-Crusio, 2011
	Tet2 Flox R	PCR		TTCTTTAGCCCTTGCTGAGC
	Tet2 LoxP3R	PCR		TAGAGGGAGGGGGCATAAGT
	Proser1 C-FLAG	PCR	CACCATGGACAAAAAGTCCTTTGAGACGGTG	TCAACCGGTACGCTTGTCATCGTCGTCCTTGTAGTCCTTGTCATCGTCGTCCTTGTAGTCAGATCCGAGTCCGGAAGGGGCTTTGCAGCCCGCCTTGGAAGCCTGCTCCA
	target sequence for gRNA
	Target	Species	Target Sequence	Ref
	Proser1	Mouse	GTGCTGGATGAAATTCGAA

## Sheet: S3 - PROSER1 IP-MS in mESC
Significant	-LOG(P-value)	Difference	PG.Genes	PG.ProteinDescriptions	PG.ProteinNames	PG.MolecularWeight	Symbol color	Symbol type	Symbol size	Show label	WT1	PROSER1 KO1	WT2	PROSER1 KO2	WT3	PROSER1 KO3
+	6.91981	7.21443	Pspc1	Paraspeckle component 1	PSPC1_MOUSE	58758.5	Color2 [DarkGray]	1	4		27.5722	20.1601	27.4287	20.2598	27.4797	20.4174
+	6.49114	4.1867	Proser1	Proline and serine-rich protein 1	PRSR1_MOUSE	91978.2	Color2 [DarkGray]	1	4		27.0352	22.7743	26.8308	22.7842	26.9953	22.7428
+	6.4438	6.58521	Ogt	UDP-N-acetylglucosamine--peptide N-acetylglucosaminyltransferase 110 kDa subunit	OGT1_MOUSE	116952	Color2 [DarkGray]	1	4		29.3482	22.5602	29.1611	22.8486	29.3348	22.6797
+	5.42686	6.79039	Tet2	Methylcytosine dioxygenase TET;Methylcytosine dioxygenase TET2	A0A0G2JF55_MOUSE;TET2_MOUSE	213010.61;212129.57	Color2 [DarkGray]	1	4		28.7255	21.9236	28.3885	21.4988	28.6909	22.0114
+	5.34424	2.25111	Exosc4	Exosome complex component RRP41	EXOS4_MOUSE	26249.7	Color2 [DarkGray]	1	4		23.0433	20.6785	23.0487	20.8624	22.933	20.7308
+	5.23228	4.76879	Nono	Non-POU domain-containing octamer-binding protein	NONO_MOUSE	54540.9	Color2 [DarkGray]	1	4		27.5613	22.5915	27.3398	22.945	27.4411	22.4994
+	4.98446	2.21796	Exosc1	Exosome complex component CSL4	EXOS1_MOUSE	21423.7	Color2 [DarkGray]	1	4		21.8008	19.4547	21.8185	19.6649	21.6606	19.5064
+	4.95905	1.84463	Exosc5	Exosome complex component RRP46	EXOS5_MOUSE	25193.9	Color2 [DarkGray]	1	4		22.4343	20.4223	22.3992	20.592	22.3117	20.597
+	4.93493	2.1893	Exosc3	Exosome complex component RRP40	EXOS3_MOUSE	29546.3	Color2 [DarkGray]	1	4		22.0336	19.7789	21.9293	19.7932	21.8113	19.6342
+	4.75598	2.11915	Exosc7	Exosome complex exonuclease RRP42	EXOS7_MOUSE	31825.5	Color2 [DarkGray]	1	4		22.4913	20.2554	22.4467	20.3998	22.2773	20.2027
+	4.46648	2.11846	Exosc9	Exosome complex component RRP45	EXOS9_MOUSE	48936.7	Color2 [DarkGray]	1	4		22.7337	20.4505	22.6078	20.5279	22.3988	20.4065
+	4.4315	5.80348	Tet1	Methylcytosine dioxygenase TET	E9Q9Y4_MOUSE	222945	Color2 [DarkGray]	1	4		26.23	20.5838	26.1768	20.1273	25.5928	19.8781
+	4.39227	1.93148	Exosc8	Exosome complex component RRP43	EXOS8_MOUSE	29949.2	Color2 [DarkGray]	1	4		22.8601	20.7857	22.7983	21.0064	22.6707	20.7426
+	4.34924	2.09811	Exosc6	Exosome complex component MTR3	EXOS6_MOUSE	28370.2	Color2 [DarkGray]	1	4		22.4205	20.219	22.3975	20.3671	22.169	20.1066
+	4.33309	2.12625	Exosc10	Exosome component 10	EXOSX_MOUSE	100942	Color2 [DarkGray]	1	4		24.1975	21.8293	24.0335	22.0637	23.9019	21.8611
+	4.13667	0.555978		Uncharacterized protein C7orf50 homolog	CG050_MOUSE	22168.2	Color2 [DarkGray]	1	4		19.7181	19.1007	19.7118	19.1566	19.7101	19.2148
+	4.06658	2.01362	Exosc2	Exosome complex component RRP4	EXOS2_MOUSE	32631.7	Color2 [DarkGray]	1	4		22.4547	20.4367	22.3884	20.5362	22.3143	20.1437
+	3.89325	0.572249	Mageb16	Melanoma-associated antigen B16	MAGBG_MOUSE	40893.3	Color2 [DarkGray]	1	4		16.3285	15.8304	16.4135	15.8428	16.3976	15.7496
+	3.88565	2.49212	Ccdc22	Coiled-coil domain-containing protein 22	CCD22_MOUSE	70843.5	Color2 [DarkGray]	1	4		20.9633	18.0801	20.8239	18.5964	20.925	18.5593
+	3.86444	2.79635	Nup62cl	Nucleoporin 62 C-terminal-like	A2AG10_MOUSE	31222.5	Color2 [DarkGray]	1	4		20.3846	17.6136	20.2287	17.8251	20.8357	17.6212
+	3.80978	1.29278	Trim71	E3 ubiquitin-protein ligase TRIM71	LIN41_MOUSE	92054.4	Color2 [DarkGray]	1	4		24.8069	23.3086	24.5557	23.3986	24.726	23.5031
+	3.79595	0.484222	Tent4b	Terminal nucleotidyltransferase 4B	E9QJT6_MOUSE;F8WI26_MOUSE;PAPD5_MOUSE	74270.12;69366.23;69704.23	Color2 [DarkGray]	1	4		17.9925	17.437	17.9105	17.5189	17.9832	17.4777
+	3.57591	2.31431	Zscan10	Zinc finger and SCAN domain-containing protein 10	ZSC10_MOUSE	88355.5	Color2 [DarkGray]	1	4		20.4284	17.8757	20.2604	18.2489	20.0783	17.6996
+	3.47136	4.09423	Grb10	Growth factor receptor-bound protein 10	GRB10_MOUSE	70584.7	Color2 [DarkGray]	1	4		19.0494	14.8288	18.9455	15.4581	18.8118	14.2371
+	3.46542	1.69115	Smurf1	E3 ubiquitin-protein ligase;E3 ubiquitin-protein ligase;E3 ubiquitin-protein ligase SMURF1	E9PYU8_MOUSE;E9Q4K9_MOUSE;SMUF1_MOUSE	86113.67;83110.4;83355.63	Color2 [DarkGray]	1	4		15.4129	13.4985	15.2872	13.8501	15.5898	13.8678
+	3.46397	1.43784	Arih1	E3 ubiquitin-protein ligase ARIH1	ARI1_MOUSE	64016.7	Color2 [DarkGray]	1	4		19.8446	18.3265	19.6293	18.4763	19.7391	18.0967
+	3.45025	0.971713	Rcor2	REST corepressor 2	A0A0R4J1I0_MOUSE;RCOR2_MOUSE	53304.84;57907.7	Color2 [DarkGray]	1	4		19.4274	18.3263	19.4722	18.6132	19.4793	18.5243
+	3.40444	-1.34175	Klhl18	Kelch-like protein 18	A0A0G2JG13_MOUSE;A0A0G2JGN5_MOUSE;KLH18_MOUSE	56405.18;64253.1;63686.48	Color2 [DarkGray]	1	4		13.6348	14.7067	13.3346	14.99	13.4676	14.7656
+	3.39269	0.407764	Fdxr	NADPH:adrenodoxin oxidoreductase, mitochondrial	ADRO_MOUSE	54202.1	Color2 [DarkGray]	1	4		16.9146	16.5079	16.9671	16.603	16.9469	16.4943
+	3.3393	2.65356	Spry4	Protein sprouty homolog 4	SPY4_MOUSE	32523.3	Color2 [DarkGray]	1	4		16.3997	13.7593	15.8991	13.4225	16.65	13.8063
+	3.31109	0.511526	Drosha	Ribonuclease 3	RNC_MOUSE	158828	Color2 [DarkGray]	1	4		19.3505	18.819	19.3046	18.9014	19.4506	18.8507
+	3.29245	1.93212	Sfpq	Splicing factor, proline- and glutamine-rich	SFPQ_MOUSE	75441.7	Color2 [DarkGray]	1	4		24.2775	22.218	23.96	22.5039	24.2287	21.9479
+	3.27035	0.822542	Ccnh	Cyclin-H	CCNH_MOUSE	37506.3	Color2 [DarkGray]	1	4		16.7778	15.8941	16.5547	15.8749	16.6429	15.7387
+	3.26404	1.40717	Ppm1g	Protein phosphatase 1G	PPM1G_MOUSE	58728.1	Color2 [DarkGray]	1	4		22.4953	20.8686	22.3092	21.21	22.3056	20.81
+	3.2542	-0.646716	Slmap	Sarcolemmal membrane-associated protein	D3Z7V3_MOUSE;H7BX64_MOUSE;SLMAP_MOUSE	90721.28;95090.33;96933.4	Color2 [DarkGray]	1	4		20.6154	21.1404	20.4689	21.105	20.424	21.203
+	3.24075	-0.480038	Cttnbp2nl	CTTNBP2 N-terminal-like protein	CT2NL_MOUSE	69841.2	Color2 [DarkGray]	1	4		18.9236	19.3356	18.8575	19.3104	18.7599	19.3352
+	3.23028	1.37296	Nrd1;Nrd1;Nrdc	Nardilysin, N-arginine dibasic convertase, NRD convertase 1;Nardilysin, N-arginine dibasic convertase, NRD convertase 1;Nardilysin	A2A9Q2_MOUSE;A6PWC3_MOUSE;NRDC_MOUSE	140619.96;127773.53;132891.28	Color2 [DarkGray]	1	4		19.2094	17.7176	19.2321	17.8713	18.8735	17.6072
+	3.20363	0.950208	Jarid2	Protein Jumonji	JARD2_MOUSE	137445	Color2 [DarkGray]	1	4		20.5423	19.3577	20.2815	19.5276	20.4595	19.5474
+	3.19528	2.27324	Prps2	Ribose-phosphate pyrophosphokinase 2	PRPS2_MOUSE	34786.1	Color2 [DarkGray]	1	4		16.9022	14.3925	16.5308	14.8943	16.9074	14.2338
+	3.17443	0.889844	Bag5	BAG family molecular chaperone regulator 5	BAG5_MOUSE	50942.5	Color2 [DarkGray]	1	4		18.1061	17.0243	17.8662	17.1239	17.8407	16.9952
+	3.17032	-0.602767	Strn4	Striatin-4	STRN4_MOUSE	81645.1	Color2 [DarkGray]	1	4		22.9174	23.4267	22.7901	23.3755	22.7073	23.421
+	3.16849	2.42469	Pprc1	Peroxisome proliferator-activated receptor gamma coactivator-related protein 1	PPRC1_MOUSE	175074	Color2 [DarkGray]	1	4		13.6193	10.6996	13.0613	11.2444	13.6625	11.125
+	3.15051	0.994906	Lefty2;Lefty1	Left-right determination factor 2;Left-right determination factor 1	LFTY2_MOUSE;LFTY1_MOUSE	41175.21;41497.69	Color2 [DarkGray]	1	4		16.2962	15.0792	16.2086	15.1785	16.1395	15.4017
+	3.14986	2.075	B3galt6	Beta-1,3-galactosyltransferase 6	B3GT6_MOUSE	37021.2	Color2 [DarkGray]	1	4		16.4448	14.5643	16.2064	14.3842	16.93	14.4077
+	3.12367	1.79163	Zwint	ZW10 interactor	ZWINT_MOUSE	28712.8	Color2 [DarkGray]	1	4		20.8777	18.835	20.6091	19.2994	21.09	19.0675
	3.11096	-0.214299	Gxylt1	Glucoside xylosyltransferase 1	D3Z6W7_MOUSE;GXLT1_MOUSE	50254.98;46490.64	Color2 [DarkGray]	1	4		14.0108	14.1754	13.9469	14.1772	13.97	14.218
+	3.10102	0.52629	U2af2	Splicing factor U2AF 65 kDa subunit;U2 snRNP auxiliary factor large subunit	U2AF2_MOUSE;Q80XR5_MOUSE	53517.02;53120.53	Color2 [DarkGray]	1	4		22.7522	22.2399	22.6981	22.3002	22.7999	22.1312
+	3.09905	1.06402	Klhl13	Kelch-like protein 13	KLH13_MOUSE	73786.9	Color2 [DarkGray]	1	4		18.5205	17.2614	18.2064	17.4583	18.4184	17.2335
+	3.08936	0.428259	Vps39	Vam6/Vps39-like protein	VPS39_MOUSE	101693	Color2 [DarkGray]	1	4		17.0162	16.5146	16.8578	16.5024	16.9598	16.532
+	3.0746	2.28589	Mphosph6	M-phase phosphoprotein 6	MPH6_MOUSE	19085.8	Color2 [DarkGray]	1	4		18.4605	15.7724	18.719	16.4105	18.1673	16.3061
+	3.0611	-1.37397	Dbn1	Drebrin	A0A0R4J1E3_MOUSE;DREB_MOUSE	72544.55;77286.84	Color2 [DarkGray]	1	4		14.0614	15.3785	14.1561	15.4447	13.8955	NaN
+	3.03956	1.10625	Matr3	Matrin-3	MATR3_MOUSE	94630.3	Color2 [DarkGray]	1	4		23.3584	21.9839	23.1443	22.3532	23.2508	22.0976
+	3.03753	1.59489	Aen	Apoptosis-enhancing nuclease (Fragment);Apoptosis-enhancing nuclease	A0A0U1RNV2_MOUSE;AEN_MOUSE	19795.24;37309.22	Color2 [DarkGray]	1	4		15.9781	14.4845	15.6734	13.9513	15.8823	14.3132
+	3.03596	0.575667	Ifrd2	Interferon-related developmental regulator 2	Q9D8U0_MOUSE	47716.5	Color2 [DarkGray]	1	4		18.3908	17.7791	18.1971	17.7497	18.3543	17.6864
+	3.0211	-0.883592	Strn	Striatin	STRN_MOUSE	85965.8	Color2 [DarkGray]	1	4		19.8939	20.6479	19.5729	20.5283	19.7085	20.6498
+	2.99053	1.39381	Smpdl3b	Acid sphingomyelinase-like phosphodiesterase 3b	ASM3B_MOUSE	51599.6	Color2 [DarkGray]	1	4		17.7861	16.2273	17.2961	16.2782	17.6422	16.0375
+	2.98981	0.652975	Dhx37	DEAH (Asp-Glu-Ala-His) box polypeptide 37	Q6NZL1_MOUSE	128328	Color2 [DarkGray]	1	4		19.5183	18.882	19.4084	18.9145	19.6576	18.8288
+	2.98101	0.827581	Epop	Elongin BC and Polycomb repressive complex 2-associated protein	EPOP_MOUSE	38095.3	Color2 [DarkGray]	1	4		15.6199	14.6282	15.5045	14.8266	15.4008	14.5876
+	2.9789	1.79389	Resf1	Retroelement silencing factor 1	A0A087WP74_MOUSE;RESF1_MOUSE	168858.2;169044.42	Color2 [DarkGray]	1	4		19.163	17.2409	18.7538	16.8196	18.9315	17.4061
+	2.96574	0.992649	Xrcc6	ATP-dependent DNA helicase 2 subunit 1	A0A0R4J187_MOUSE	69485.3	Color2 [DarkGray]	1	4		23.5583	22.6048	23.5583	22.7836	23.8659	22.6161
+	2.95616	0.71639	Fam207a	Protein FAM207A	F207A_MOUSE	24813.8	Color2 [DarkGray]	1	4		18.9755	18.1513	18.879	18.3882	18.9932	18.159
+	2.93886	0.797528	Hexim1	Protein HEXIM1	HEXI1_MOUSE	40243.1	Color2 [DarkGray]	1	4		19.0797	18.1115	19.0048	18.414	19.0028	18.1692
+	2.90835	0.47937	Nsa2	Ribosome biogenesis protein NSA2 homolog	NSA2_MOUSE	30036.5	Color2 [DarkGray]	1	4		18.8795	18.3206	18.6938	18.3065	18.8459	18.354
+	2.90512	1.68639	Rmi1	RecQ-mediated genome instability protein 1	RMI1_MOUSE	68464.6	Color2 [DarkGray]	1	4		18.1864	16.1317	18.1169	16.841	18.2288	16.5002
+	2.89813	0.784941	Numa1	Nuclear mitotic apparatus protein 1	NUMA1_MOUSE	235630	Color2 [DarkGray]	1	4		18.3782	17.514	18.0755	17.4365	18.2206	17.369
+	2.88948	0.685818	Smpd2	Sphingomyelin phosphodiesterase 2	NSMA_MOUSE	47466.5	Color2 [DarkGray]	1	4		17.9896	17.0857	17.8078	17.2881	17.9176	17.2837
+	2.88682	1.00875	Xrcc5	X-ray repair cross-complementing protein 5	XRCC5_MOUSE	83056.9	Color2 [DarkGray]	1	4		23.6028	22.5693	23.5659	22.8291	23.8728	22.6169
+	2.87846	0.779229	Dgcr8	Microprocessor complex subunit DGCR8	DGCR8_MOUSE	86321.4	Color2 [DarkGray]	1	4		18.8211	17.8827	18.5648	18.0096	18.8398	17.9956
+	2.87352	1.49921	Nedd4	E3 ubiquitin-protein ligase NEDD4	NEDD4_MOUSE	102706	Color2 [DarkGray]	1	4		24.2339	22.4014	23.8136	22.8333	24.1049	22.4201
+	2.83831	0.468844	Nop56	Nucleolar protein 56	NOP56_MOUSE	64464.3	Color2 [DarkGray]	1	4		22.2335	21.6507	22.1364	21.818	22.1745	21.669
	2.81635	0.387295	Pwp1	Periodic tryptophan protein 1 homolog	PWP1_MOUSE	55586.6	Color2 [DarkGray]	1	4		22.6877	22.2226	22.5393	22.283	22.6414	22.2009
+	2.81268	-0.965694	Tp53bp1	TP53-binding protein 1	TP53B_MOUSE	212735	Color2 [DarkGray]	1	4		21.9102	22.6697	21.6519	22.6165	21.4815	22.6545
+	2.79751	0.936567	Hspa5	Endoplasmic reticulum chaperone BiP	BIP_MOUSE	72422.1	Color2 [DarkGray]	1	4		26.3964	25.2096	26.1564	25.5141	26.4122	25.4315
+	2.78666	0.668818	Nrde2	Nuclear exosome regulator NRDE2	NRDE2_MOUSE	133467	Color2 [DarkGray]	1	4		20.0097	19.2336	19.7864	19.1985	20.0032	19.3607
+	2.78313	0.673419	Lsg1	Large subunit GTPase 1 homolog	LSG1_MOUSE	73156.5	Color2 [DarkGray]	1	4		22.556	21.7004	22.2577	21.771	22.4332	21.7552
+	2.78153	1.99638	Sirt1	NAD-dependent protein deacetylase sirtuin-1	Q3UNI1_MOUSE;SIR1_MOUSE	76044.13;80371.71	Color2 [DarkGray]	1	4		20.8653	18.3711	20.55	19.1649	20.978	18.8681
	2.78026	-0.250778	Cdk8	Cyclin-dependent kinase 8 (Fragment);Cyclin-dependent kinase 8;Cyclin-dependent kinase 8	E0CYC4_MOUSE;E9Q6E2_MOUSE;CDK8_MOUSE	28473.99;45675.24;53209.7	Color2 [DarkGray]	1	4		16.3428	16.6303	16.3492	16.6261	16.4454	16.6333
+	2.76482	0.644126	Utp15	U3 small nucleolar RNA-associated protein 15 homolog	UTP15_MOUSE	59375	Color2 [DarkGray]	1	4		19.1192	18.379	19.1946	18.6469	19.0905	18.4461
+	2.7547	-0.757582	Spice1	Spindle and centriole-associated protein 1	SPICE_MOUSE	95645.4	Color2 [DarkGray]	1	4		21.5488	22.1288	21.4062	22.4073	21.615	22.3065
+	2.72849	0.673978	Ythdc2	3'-5' RNA helicase YTHDC2	YTDC2_MOUSE	161092	Color2 [DarkGray]	1	4		18.8179	17.9423	18.5511	18.0989	18.7465	18.0524
+	2.72755	0.544376	Taf6	Transcription initiation factor TFIID subunit 6	D3Z0T0_MOUSE;TAF6_MOUSE	69796.85;72673.41	Color2 [DarkGray]	1	4		17.3157	16.6427	17.3227	16.8492	17.3603	16.8737
+	2.70899	0.451363	Rfc1	Replication factor C subunit 1	A0A0N5E9G7_MOUSE;G3X8Z6_MOUSE;Q5U4B1_MOUSE	125864.9;125935.98;126064.11	Color2 [DarkGray]	1	4		22.6979	22.1558	22.5637	22.2835	22.7241	22.1923
+	2.70387	0.777239	Rbm42	RNA-binding motif protein 42;RNA-binding protein 42	D3YYW8_MOUSE;RBM42_MOUSE	47214.33;50235.85	Color2 [DarkGray]	1	4		14.6859	13.9507	14.4309	13.7941	14.7093	13.7496
+	2.69898	0.799527	Prorp	Mitochondrial ribonuclease P catalytic subunit	MRPP3_MOUSE	66856.6	Color2 [DarkGray]	1	4		15.7994	14.9492	15.5703	15.0517	15.9069	14.877
+	2.6954	1.24427	Shmt2	Serine hydroxymethyltransferase, mitochondrial	GLYM_MOUSE	55758.7	Color2 [DarkGray]	1	4		22.6421	21.3869	22.3663	21.5175	22.6589	21.03
+	2.68265	0.697854	Emg1	Ribosomal RNA small subunit methyltransferase NEP1	NEP1_MOUSE	26974.3	Color2 [DarkGray]	1	4		19.3185	18.5758	19.2648	18.5445	19.4398	18.8092
+	2.68097	0.767121	Fhod1	FH1/FH2 domain-containing protein 1	FHOD1_MOUSE	129600	Color2 [DarkGray]	1	4		12.9189	12.1111	12.6286	12.0733	12.9653	12.0269
+	2.66261	0.696735	Zbtb11	Zinc finger and BTB domain-containing protein 11	ZBT11_MOUSE	118566	Color2 [DarkGray]	1	4		18.0127	17.1715	17.6871	17.2106	17.9357	17.1631
+	2.63446	0.962497	Hdac2	Histone deacetylase 2	A0A0R4J008_MOUSE;HDAC2_MOUSE	55330.17;55302.12	Color2 [DarkGray]	1	4		22.4387	21.1923	22.2913	21.4868	22.0753	21.2387
+	2.63066	1.36883	Lire1	LINE-1 retrotransposable element ORF1 protein	LORF1_MOUSE	41226.1	Color2 [DarkGray]	1	4		24.1754	22.6636	23.741	22.4819	24.2406	22.905
+	2.63036	0.510089	Rcc2	Protein RCC2	RCC2_MOUSE	55983.3	Color2 [DarkGray]	1	4		25.606	24.9487	25.4034	25.0904	25.563	25.0031
+	2.62742	0.856048	Dhx9	RNA helicase	E9QNN1_MOUSE	149690	Color2 [DarkGray]	1	4		24.3568	23.3196	24.1816	23.6501	24.4537	23.4542
+	2.60118	1.33825	Gcc2	GRIP and coiled-coil domain containing 2;GRIP and coiled-coil domain-containing protein 2;GRIP and coiled-coil domain-containing protein 2;GRIP and coiled-coil domain-containing protein 2	B2RSU7_MOUSE;E0CYI9_MOUSE;E9PWI6_MOUSE;GCC2_MOUSE	194557.79;183008.34;190734.41;194444.63	Color2 [DarkGray]	1	4		13.4677	11.6866	13.2169	12.3033	13.2274	11.9074
+	2.59971	-0.678913	Mob4	MOB-like protein phocein	PHOCN_MOUSE	26032.4	Color2 [DarkGray]	1	4		20.7698	21.4222	20.7088	21.212	20.6553	21.5364
+	2.5997	1.07429	Hnrnpc	Heterogeneous nuclear ribonucleoproteins C1/C2 (Fragment)	A0A2I3BRM6_MOUSE	12780.5	Color2 [DarkGray]	1	4		16.606	15.2568	16.4469	15.7552	16.5375	15.3555
	2.59673	0.441037	Kcnk5	Potassium channel TASK2	Q9JK62_MOUSE	55976.7	Color2 [DarkGray]	1	4		13.0592	12.5327	12.9083	12.6447	13.0167	12.4837
+	2.59445	0.830327	Hspa9	Stress-70 protein, mitochondrial	GRP75_MOUSE	73461.2	Color2 [DarkGray]	1	4		25.8929	24.8255	25.5913	25.0702	25.8914	24.989
+	2.59272	0.766218	Fhl1	Four and a half LIM domains protein 1;Four and a half LIM domains protein 1;Four and a half LIM domains protein 1;Four and a half LIM domains protein 1 (Fragment);Four and a half LIM domains protein 1;Four and a half LIM domains protein 1	A2AEX6_MOUSE;A2AEX7_MOUSE;A2AEX8_MOUSE;A2AEY1_MOUSE;A2AEY2_MOUSE;FHL1_MOUSE	35080.54;23686.26;33563.56;26617.72;36260.96;31888.71	Color2 [DarkGray]	1	4		14.8243	13.792	14.4785	13.9741	14.6832	13.9213
+	2.58828	0.684322	Hnrnpll	Heterogeneous nuclear ribonucleoprotein L-like	HNRLL_MOUSE	64124.8	Color2 [DarkGray]	1	4		20.3084	19.4928	20.2119	19.784	20.3009	19.4914
+	2.5868	0.679119	Anp32e	Acidic leucine-rich nuclear phosphoprotein 32 family member E (Fragment);Acidic leucine-rich nuclear phosphoprotein 32 family member E (Fragment);Acidic leucine-rich nuclear phosphoprotein 32 family member E	E9PZF5_MOUSE;E9Q5H2_MOUSE;AN32E_MOUSE	19234.47;12077.7;29622.47	Color2 [DarkGray]	1	4		15.5888	14.8019	15.3218	14.9132	15.5741	14.7322
+	2.58522	0.784472	Slc9a3r1	Na(+)/H(+) exchange regulatory cofactor NHE-RF1	NHRF1_MOUSE	38600.1	Color2 [DarkGray]	1	4		11.7392	NaN	11.6778	10.9251	11.8719	11.032
+	2.5596	0.558794	Cep85	Centrosomal protein of 85 kDa	A2A9K3_MOUSE;CEP85_MOUSE	85098.42;85339.71	Color2 [DarkGray]	1	4		18.774	18.0171	18.6706	18.2421	18.5888	18.0978
+	2.55724	0.887619	Eras	GTPase ERas	RASE_MOUSE	24320.5	Color2 [DarkGray]	1	4		17.2677	16.2731	16.8984	16.3356	17.1944	16.0889
+	2.55588	0.901054	Raly	RNA-binding protein Raly (Fragment);RNA-binding protein Raly	A2AU62_MOUSE;RALY_MOUSE	31690.46;33187.91	Color2 [DarkGray]	1	4		21.3403	20.1769	21.0628	20.5361	21.3048	20.2916
+	2.55332	0.889944	Hspa1l	Heat shock 70 kDa protein 1-like	HS71L_MOUSE	70637.3	Color2 [DarkGray]	1	4		23.681	22.5909	23.3598	22.7191	23.7487	22.8098
+	2.55299	-0.69601	Nipsnap1	Protein NipSnap homolog 1	NIPS1_MOUSE	33363.2	Color2 [DarkGray]	1	4		19.979	20.5419	19.8483	20.8074	20.1026	20.6687
+	2.55153	1.18537	Tle4	Transducin-like enhancer protein 4	F6ZBY9_MOUSE;TLE4_MOUSE	83753.29;83787.35	Color2 [DarkGray]	1	4		17.8626	16.2296	17.5831	16.7556	17.7544	16.6588
+	2.54724	0.762444	Hnrnpl	Heterogeneous nuclear ribonucleoprotein L (Fragment)	G5E924_MOUSE	NaN	Color2 [DarkGray]	1	4		22.9131	21.8986	22.6868	22.226	22.8154	22.0034
	2.54177	0.339697	Glyr1	Glyoxylate reductase 1 homolog;Putative oxidoreductase GLYR1	D3YYT1_MOUSE;GLYR1_MOUSE	60435.36;59715.51	Color2 [DarkGray]	1	4		16.8853	16.577	16.8234	16.4679	16.9449	16.5896
+	2.54088	0.685918	Znfx1	NFX1-type zinc finger-containing protein 1	ZNFX1_MOUSE	218828	Color2 [DarkGray]	1	4		15.8681	14.9851	15.6449	15.2494	15.8421	15.0629
	2.54041	-0.365997	Ccdc18	Coiled-coil domain-containing protein 18	CCD18_MOUSE	169741	Color2 [DarkGray]	1	4		24.8649	25.0808	24.7137	25.1434	24.723	25.1754
+	2.53813	-1.14494	Eif4b	Eukaryotic translation initiation factor 4B	IF4B_MOUSE	68840	Color2 [DarkGray]	1	4		23.6424	24.8356	23.3588	24.5673	23.8594	24.8925
+	2.52435	0.627065	Setdb1	Histone-lysine N-methyltransferase SETDB1	D3YYC3_MOUSE;G5E8N3_MOUSE;SETB1_MOUSE	144639.6;144538.5;144548.54	Color2 [DarkGray]	1	4		13.0567	12.2994	13.0052	12.5141	13.1913	12.5584
+	2.52088	0.580961	Znf622	Zinc finger protein 622	ZN622_MOUSE	53451.2	Color2 [DarkGray]	1	4		21.112	20.3628	20.8981	20.5431	20.9737	20.3351
+	2.52045	1.09992	Abcc4	ATP-binding cassette, sub-family C (CFTR/MRP), member 4;ATP-binding cassette, sub-family C (CFTR/MRP), member 4	E9Q236_MOUSE;E9Q467_MOUSE	148888.09;140209.8	Color2 [DarkGray]	1	4		17.097	15.963	16.9757	16.1861	17.498	16.1219
	2.51413	0.447746	Nufip1	Nuclear fragile X mental retardation-interacting protein 1	NUFP1_MOUSE	54713	Color2 [DarkGray]	1	4		20.0152	19.4772	19.8959	19.6214	19.9469	19.4162
+	2.51398	0.658665	Eed	Polycomb protein EED	A0A5F8MPX8_MOUSE	56132.3	Color2 [DarkGray]	1	4		22.413	21.5621	22.075	21.6568	22.2927	21.5857
+	2.49797	1.30888	Dpp4	Dipeptidyl peptidase 4	DPP4_MOUSE	87436.8	Color2 [DarkGray]	1	4		15.0237	13.6556	14.6009	13.7644	15.2789	13.5569
+	2.49611	0.863772	Rest	RE1-silencing transcription factor	REST_MOUSE	117784	Color2 [DarkGray]	1	4		17.0198	15.9325	16.5658	15.8602	16.6973	15.8989
+	2.49236	0.658059	Tlr8	Toll-like receptor 8	TLR8_MOUSE	119358	Color2 [DarkGray]	1	4		18.104	17.2486	17.786	17.3595	18.0461	17.354
+	2.49039	0.987445	Cbfa2t2	Protein CBFA2T2;Protein CBFA2T2 (Fragment);Protein CBFA2T2	A0A0R4J1D5_MOUSE;F6WYU8_MOUSE;MTG8R_MOUSE	65775.15;NaN;65904.27	Color2 [DarkGray]	1	4		11.1789	NaN	11.1836	10.3573	11.2177	10.0545
+	2.48676	0.770499	Hspa8	Heat shock cognate 71 kDa protein	HSP7C_MOUSE	70871.1	Color2 [DarkGray]	1	4		28.6976	27.6714	28.4248	27.9734	28.6645	27.8306
+	2.47977	0.904859	Traf7	E3 ubiquitin-protein ligase TRAF7	F8WJF7_MOUSE;TRAF7_MOUSE	74455.84;66487.28	Color2 [DarkGray]	1	4		17.5254	16.3329	17.1765	16.5403	17.158	16.2722
	2.47616	-0.451867	Kctd10	BTB/POZ domain-containing adapter for CUL3-mediated RhoA degradation protein 3	BACD3_MOUSE	35701.5	Color2 [DarkGray]	1	4		25.3627	25.78	25.3418	25.8141	25.4926	25.9587
+	2.47337	1.25029	Rpl7l1	60S ribosomal protein L7-like 1	RL7L_MOUSE	28543.7	Color2 [DarkGray]	1	4		20.2098	19.1457	20.3034	19.3914	20.6447	18.8699
+	2.47113	0.636351	Dhx57	Putative ATP-dependent RNA helicase DHX57	DHX57_MOUSE	155762	Color2 [DarkGray]	1	4		16.9026	16.2803	16.8638	16.4124	17.1649	16.3296
+	2.46639	-0.567828	Map4k4	Mitogen-activated protein kinase kinase kinase kinase 4	A0A0A6YW53_MOUSE	146716	Color2 [DarkGray]	1	4		27.7554	28.116	27.5572	28.1343	27.5343	28.3001
+	2.45933	0.60208	Rsl1d1	Ribosomal L1 domain-containing protein 1	RL1D1_MOUSE	50421.3	Color2 [DarkGray]	1	4		22.2589	21.5459	22.116	21.7806	22.3306	21.5728
+	2.45607	0.805405	Fubp3	Far upstream element (FUSE)-binding protein 3	A2AJ72_MOUSE	61447.3	Color2 [DarkGray]	1	4		23.0175	22.0077	22.7929	22.3454	23.0612	22.1023
+	2.44546	0.866965	Pfkp	ATP-dependent 6-phosphofructokinase;ATP-dependent 6-phosphofructokinase, platelet type	Q8C605_MOUSE;PFKAP_MOUSE	85547.11;85455.04	Color2 [DarkGray]	1	4		23.8504	22.6812	23.4861	22.9048	23.5099	22.6595
+	2.44121	0.566657	Tpd52l2	Tumor protein D54;Tumor protein D54;Tumor protein D54;Tumor protein D54 (Fragment)	A2AUD5_MOUSE;Q3TAI4_MOUSE;TPD54_MOUSE;V9GWU5_MOUSE	25067.08;22466.08;24042.93;18626.97	Color2 [DarkGray]	1	4		18.6084	17.8996	18.5122	18.1818	18.6483	17.9874
+	2.43664	0.979197	G6pdx	Glucose-6-phosphate 1-dehydrogenase X	G6PD1_MOUSE	59262.6	Color2 [DarkGray]	1	4		19.1696	18.0233	18.9583	18.3939	19.1343	17.9075
+	2.43313	0.911112	Cnbp	Cellular nucleic acid-binding protein	A0A0N4SVS6_MOUSE	18799	Color2 [DarkGray]	1	4		17.9506	16.769	17.8461	17.2669	17.903	16.9305
+	2.43217	0.997477	Lin7c	Protein lin-7 homolog C	LIN7C_MOUSE	21834	Color2 [DarkGray]	1	4		17.6558	16.4402	17.6453	16.9869	17.7137	16.5952
+	2.42118	0.61102	Ppan	Suppressor of SWI4 1 homolog	SSF1_MOUSE	52756	Color2 [DarkGray]	1	4		19.6538	18.8048	19.4093	18.995	19.405	18.8353
+	2.41994	0.933979	Sec24c	Sec24-related gene family, member C (S. cerevisiae);Sec24-related gene family, member C (S. cerevisiae)	A0A286YDI8_MOUSE;G3X972_MOUSE	111613.39;118581.16	Color2 [DarkGray]	1	4		20.9015	19.6596	20.6326	20.0933	20.9089	19.8881
+	2.41928	1.39541	Styxl2	Serine/threonine/tyrosine-interacting-like protein 2	STYL2_MOUSE	128575	Color2 [DarkGray]	1	4		14.2617	12.2625	13.6196	12.5079	13.6226	12.5473
+	2.41747	1.07471	Zfp141	Zinc finger protein 141	G3UY09_MOUSE	78742.4	Color2 [DarkGray]	1	4		16.2105	14.7029	15.8336	15.133	15.8415	14.8256
+	2.41432	1.12967	Shmt1	Serine hydroxymethyltransferase, cytosolic	GLYC_MOUSE	52600.9	Color2 [DarkGray]	1	4		20.7002	19.482	20.4433	19.7225	20.5782	19.1282
	2.41056	0.392953	Snf8	Vacuolar-sorting protein SNF8	A2A6M1_MOUSE;SNF8_MOUSE	25967.92;28886.27	Color2 [DarkGray]	1	4		16.3162	15.9112	16.3151	16.0617	16.452	15.9314
+	2.40846	0.631062	Map1b	Microtubule-associated protein 1B	MAP1B_MOUSE	270255	Color2 [DarkGray]	1	4		20.047	19.3102	19.749	19.3776	19.9734	19.1884
+	2.40567	3.32871	Zscan10	Zinc finger and SCAN domain-containing protein 10 (Fragment)	D3YVM1_MOUSE	29420.2	Color2 [DarkGray]	1	4		14.0991	11.1833	13.8673	10.9733	13.6425	9.46621
+	2.38787	0.743665	Dus3l	tRNA-dihydrouridine(47) synthase [NAD(P)(+)]	A0A0R4IZY9_MOUSE	71150.5	Color2 [DarkGray]	1	4		22.1466	21.1754	21.9154	21.5127	22.1511	21.2941
+	2.38241	-0.635527	Med1	Mediator of RNA polymerase II transcription subunit 1	MED1_MOUSE	167141	Color2 [DarkGray]	1	4		22.6125	23.0202	22.444	23.1592	22.5657	23.3494
+	2.37906	0.681111	Itpk1	Inositol-tetrakisphosphate 1-kinase	ITPK1_MOUSE	46145.5	Color2 [DarkGray]	1	4		22.1252	21.3415	21.9986	21.5155	22.3281	21.5516
+	2.37773	0.704835	Pask	PAS domain-containing serine/threonine-protein kinase	PASK_MOUSE	151250	Color2 [DarkGray]	1	4		16.059	15.0989	15.7658	15.3725	16.0063	15.2451
+	2.37428	0.651665	Ngdn	Neuroguidin	NGDN_MOUSE	35658.7	Color2 [DarkGray]	1	4		18.0772	17.3481	17.8853	17.5341	18.1194	17.2448
+	2.37291	0.70789	Anp32b	Acidic leucine-rich nuclear phosphoprotein 32 family member B	AN32B_MOUSE	31078.7	Color2 [DarkGray]	1	4		21.2029	20.229	20.8761	20.4693	21.1235	20.3805
+	2.37209	-0.589649	Strn3	Striatin-3	STRN3_MOUSE	87150.5	Color2 [DarkGray]	1	4		21.0332	21.4849	20.7658	21.3777	20.8964	21.6017
	2.36767	0.43991	Ttf2	Transcription termination factor 2	TTF2_MOUSE	125530	Color2 [DarkGray]	1	4		19.1348	18.5666	18.9603	18.7243	19.0647	18.5491
+	2.36515	0.607516	Wdr74	WD repeat-containing protein 74	WDR74_MOUSE	42636.2	Color2 [DarkGray]	1	4		20.633	19.762	20.3912	20.0199	20.5315	19.9513
	2.36458	0.491006	Dcaf13	DDB1- and CUL4-associated factor 13	DCA13_MOUSE	51456.2	Color2 [DarkGray]	1	4		14.8527	14.2177	14.7714	14.284	14.836	14.4855
+	2.36122	0.587958	Utp25;Diexf	UTP25 small subunit processome component;Digestive organ expansion factor homolog	A0A0R4J114_MOUSE;DIEXF_MOUSE	88301.27;88817.74	Color2 [DarkGray]	1	4		17.7101	17.045	17.4437	17.0015	17.5019	16.8452
	2.35964	-0.492758	Map4k4	Mitogen-activated protein kinase kinase kinase kinase 4 (Fragment)	A0A0A6YXE5_MOUSE	NaN	Color2 [DarkGray]	1	4		23.1255	23.4459	22.9353	23.4762	23.0363	23.6532
+	2.3575	-0.963745	Med13	Mediator of RNA polymerase II transcription subunit 13	MED13_MOUSE	238591	Color2 [DarkGray]	1	4		16.2502	17.2336	16.498	17.4332	16.6609	17.6337
+	2.35734	0.683971	Rbbp5	Retinoblastoma-binding protein 5	A0A0R4J2B6_MOUSE;RBBP5_MOUSE	59026.47;59097.55	Color2 [DarkGray]	1	4		19.4005	18.6574	19.2008	18.83	19.502	18.5639
+	2.35187	-0.683437	Med26	Mediator of RNA polymerase II transcription subunit 26	MED26_MOUSE	64679.5	Color2 [DarkGray]	1	4		19.2075	19.7621	19.0984	19.7974	19.2931	20.09
+	2.34958	0.575638	Vps51	Vacuolar protein sorting-associated protein 51 homolog	VPS51_MOUSE	86187.4	Color2 [DarkGray]	1	4		19.0109	18.199	18.7102	18.3682	18.8486	18.2755
+	2.34256	1.21858	Asph	Aspartyl/asparaginyl beta-hydroxylase	A2AL85_MOUSE;ASPH_MOUSE	81468.43;83042.15	Color2 [DarkGray]	1	4		19.3578	18.1822	19.16	18.2893	19.2398	17.6304
+	2.33988	0.820706	Tasor	Protein TASOR	TASOR_MOUSE	181396	Color2 [DarkGray]	1	4		18.4075	17.5554	18.23	17.2616	18.3573	17.7157
	2.33817	0.516983	Kidins220	Kinase D-interacting substrate 220	A0A1Y7VME9_MOUSE;E9Q9B7_MOUSE	195827.48;199184.23	Color2 [DarkGray]	1	4		16.9149	16.1947	16.7559	16.4512	16.793	16.267
+	2.33711	0.828313	Psma6	Proteasome subunit alpha type-6	E0CXB1_MOUSE;PSA6_MOUSE	25264.21;27372.42	Color2 [DarkGray]	1	4		17.2919	16.3784	17.0671	16.5552	17.1703	16.1107
+	2.32693	-0.733716	Tmed4	Transmembrane emp24 domain-containing protein 4 (Fragment);Transmembrane emp24 domain-containing protein 4	Q5SVW9_MOUSE;TMED4_MOUSE	19096.88;26021.96	Color2 [DarkGray]	1	4		15.5143	16.1813	15.1739	16.1739	15.5882	16.1224
	2.32251	0.407992	Znf830	Zinc finger protein 830	ZN830_MOUSE	40658.1	Color2 [DarkGray]	1	4		12.8057	12.2441	12.7121	12.4217	12.8181	12.4461
+	2.31551	0.587057	Snap23	Synaptosomal-associated protein (Fragment);Synaptosomal-associated protein 23;Synaptosomal-associated protein	B0R030_MOUSE;SNP23_MOUSE;Q9D3L3_MOUSE	17780.67;23260.89;24550.32	Color2 [DarkGray]	1	4		18.1043	17.4953	17.9382	17.5726	18.2876	17.5011
+	2.314	0.979387	2410002F23Rik	RIKEN cDNA 2410002F23 gene	Q3TE80_MOUSE	32373.2	Color2 [DarkGray]	1	4		19.5563	18.5592	19.3699	18.6532	19.9391	18.7147
	2.30978	0.42988	Ibtk	Inhibitor of Bruton tyrosine kinase	IBTK_MOUSE	149569	Color2 [DarkGray]	1	4		18.213	17.6363	17.9816	17.6633	18.143	17.7483
+	2.30837	2.15935	Nlrp4f	NACHT, LRR and PYD domains-containing protein 4F	L7N1W9_MOUSE	107871	Color2 [DarkGray]	1	4		23.6092	20.912	22.9015	20.9433	23.6444	21.8217
+	2.30577	0.6808	Rad50	DNA repair protein RAD50	RAD50_MOUSE;Q5SV02_MOUSE	153487.59;153546.66	Color2 [DarkGray]	1	4		20.6204	19.7662	20.2342	19.8427	20.536	19.7393
+	2.30122	0.547219	Trim26	Tripartite motif-containing protein 26	J3QN94_MOUSE;TRI26_MOUSE	62751.89;62808.84	Color2 [DarkGray]	1	4		17.7587	17.0138	17.6913	17.2064	17.7542	17.3423
+	2.30004	-0.551318	Med12	Mediator of RNA polymerase II transcription subunit 12	MED12_MOUSE;A2AGH8_MOUSE;A2AGH9_MOUSE	244561.11;240877.14;243536.06	Color2 [DarkGray]	1	4		19.6785	20.0297	19.5999	20.1299	19.5733	20.3461
+	2.29954	-0.715645	Myo10	Unconventional myosin-X	MYO10_MOUSE	237323	Color2 [DarkGray]	1	4		19.776	20.2812	19.5752	20.5471	19.5342	20.204
+	2.29573	1.13638	Zfp600	Zinc finger protein 600	A2A7V0_MOUSE	86227.8	Color2 [DarkGray]	1	4		19.7443	18.1696	19.2147	18.2783	19.5133	18.6152
+	2.28933	0.967355	Ranbp10	Ran-binding protein 10	A0A0R4J0G4_MOUSE;RBP10_MOUSE	70087.85;67188.41	Color2 [DarkGray]	1	4		17.9853	16.8002	17.7628	17.2413	18.1701	16.9746
	2.28917	0.456472	Rbm33	RNA-binding protein 33	D3YV48_MOUSE;D3Z5I9_MOUSE;RBM33_MOUSE	29652.2;132825.95;137324.54	Color2 [DarkGray]	1	4		15.7961	15.3014	15.7042	15.4596	15.8509	15.2208
+	2.28045	0.657391	Rpp25	Ribonuclease P protein subunit p25	RPP25_MOUSE	21037.7	Color2 [DarkGray]	1	4		16.7125	15.9478	16.432	15.8978	16.7662	16.0929
+	2.27555	1.49095	Ube2r2	Ubiquitin-conjugating enzyme E2 R2	UB2R2_MOUSE	27166	Color2 [DarkGray]	1	4		16.2916	14.6779	16.1201	15.2608	16.3738	14.3739
+	2.27452	0.756873	Sin3b	Paired amphipathic helix protein Sin3b	SIN3B_MOUSE	126405	Color2 [DarkGray]	1	4		12.7615	12.1385	12.8792	12.2669	12.8558	11.8204
+	2.26977	0.643012	Ezh2	[Histone H3]-lysine(27) N-trimethyltransferase;Histone-lysine N-methyltransferase EZH2	D3Z774_MOUSE;EZH2_MOUSE	80997.11;85292.12	Color2 [DarkGray]	1	4		20.2249	19.3535	19.9074	19.5817	20.1378	19.4058
+	2.26801	0.585122	Rbmxl2	RNA-binding motif protein, X-linked-like 2	Q9DAE2_MOUSE	41912.2	Color2 [DarkGray]	1	4		21.5048	20.73	21.2116	20.9101	21.4724	20.7934
	2.26394	0.425963	S100pbp	S100P-binding protein (Fragment);S100P-binding protein	E9Q5M3_MOUSE;S1PBP_MOUSE	36651.48;44472.97	Color2 [DarkGray]	1	4		16.0499	15.4062	15.8658	15.5475	15.8926	15.5767
+	2.2636	0.854851	Hmces	Abasic site processing protein HMCES	HMCES_MOUSE	40168.6	Color2 [DarkGray]	1	4		21.6913	20.5669	21.2664	20.8341	21.5445	20.5366
+	2.26347	0.548335	Hltf	Helicase-like transcription factor	HLTF_MOUSE	113317	Color2 [DarkGray]	1	4		19.7771	18.9965	19.5992	19.1903	19.7389	19.2834
+	2.26298	0.662731	Safb2	Scaffold attachment factor B2	SAFB2_MOUSE	111838	Color2 [DarkGray]	1	4		18.4138	17.5659	18.0149	17.628	18.3047	17.5513
+	2.26246	0.754292	Armc8	Armadillo repeat-containing protein 8	G3X920_MOUSE;ARMC8_MOUSE	75402.12;75363.99	Color2 [DarkGray]	1	4		19.8795	18.9963	19.6948	19.278	20.0807	19.1178
+	2.25854	1.06021	Hmox1	Heme oxygenase 1	HMOX1_MOUSE	32928.7	Color2 [DarkGray]	1	4		21.3425	20.2604	21.1514	20.5141	21.3424	19.8812
+	2.25235	0.709001	Slc19a2	Thiamine transporter 1	S19A2_MOUSE	55676.3	Color2 [DarkGray]	1	4		15.4197	14.7606	15.1116	14.4524	15.3402	14.5314
+	2.25121	2.12989	Zfp36l2	mRNA decay activator protein ZFP36L2	TISD_MOUSE	50069.7	Color2 [DarkGray]	1	4		15.5127	13.0363	16.1973	13.6556	15.5129	14.1412
+	2.24124	0.747645	Zfp984	Zinc finger protein 984	A2A7A2_MOUSE	64473.5	Color2 [DarkGray]	1	4		13.815	13.2244	14.0978	13.3647	14.266	13.3467
	2.23352	0.54137	Pcyox1l	Prenylcysteine oxidase-like	PCYXL_MOUSE	54874.7	Color2 [DarkGray]	1	4		18.3259	17.7067	18.0454	17.7489	18.3062	17.5978
+	2.22769	1.32083	Bag4	BAG family molecular chaperone regulator 4	BAG4_MOUSE	49094.7	Color2 [DarkGray]	1	4		14.147	12.2943	13.6913	12.9457	13.7588	12.3947
+	2.22607	0.631331	Farsa	Phenylalanine--tRNA ligase;Phenylalanine--tRNA ligase alpha subunit	E9PWY9_MOUSE;SYFA_MOUSE	57470.7;57598.87	Color2 [DarkGray]	1	4		21.2429	20.6777	21.3228	20.7005	21.1	20.3935
+	2.22286	0.592048	Commd3	COMM domain-containing protein 3	COMD3_MOUSE	22036.9	Color2 [DarkGray]	1	4		16.104	15.4439	15.9737	15.6749	16.1806	15.3634
+	2.21861	0.707142	Xrn2	5'-3' exoribonuclease 2	XRN2_MOUSE	108687	Color2 [DarkGray]	1	4		22.8553	21.9143	22.6081	22.1997	22.9352	22.163
	2.21858	0.504491	U2af1	Splicing factor U2AF 35 kDa subunit	U2AF1_MOUSE	27815	Color2 [DarkGray]	1	4		22.3587	21.9567	22.2532	21.8888	22.4479	21.7008
+	2.21798	0.828791	Timeless	Protein timeless homolog	TIM_MOUSE	137503	Color2 [DarkGray]	1	4		22.7714	21.8967	22.8077	22.2888	23.0986	22.0058
+	2.21107	0.622934	Sin3a	Paired amphipathic helix protein Sin3a	SIN3A_MOUSE	145088	Color2 [DarkGray]	1	4		21.0121	20.1723	20.8393	20.5174	20.9371	20.2299
	2.2094	0.449139	Dhx15	Pre-mRNA-splicing factor ATP-dependent RNA helicase DHX15	DHX15_MOUSE	91006.9	Color2 [DarkGray]	1	4		24.4304	23.8029	24.2498	24.0012	24.4297	23.9584
+	2.20928	-0.601806	Med18	Mediator of RNA polymerase II transcription subunit 18	MED18_MOUSE	23644.6	Color2 [DarkGray]	1	4		18.3824	18.8051	18.3712	19.0725	18.4847	19.1661
	2.20479	-0.435109	Tnfaip1	BTB/POZ domain-containing adapter for CUL3-mediated RhoA degradation protein 2	BACD2_MOUSE	36134	Color2 [DarkGray]	1	4		22.2708	22.6435	22.3684	22.7901	22.3888	22.8997
+	2.20008	0.934751	Usp28	Ubiquitin carboxyl-terminal hydrolase 28	UBP28_MOUSE	119318	Color2 [DarkGray]	1	4		17.2879	16.3046	17.1352	16.3804	16.9606	15.8944
+	2.19912	0.596815	Rnf17	RING finger protein 17	RNF17_MOUSE	185600	Color2 [DarkGray]	1	4		19.8064	19.0789	19.5842	19.3048	19.8035	19.0199
	2.19738	0.505682	Fbxw8	F-box/WD repeat-containing protein 8	FBXW8_MOUSE	67955.7	Color2 [DarkGray]	1	4		16.794	16.1145	16.5742	16.3239	16.8054	16.2181
+	2.19282	0.731743	Nkrf	NF-kappa-B-repressing factor	A0A668KL68_MOUSE;NKRF_MOUSE	88237.43;77739.24	Color2 [DarkGray]	1	4		18.8011	17.7915	18.7144	18.2456	18.6569	17.9401
+	2.19042	0.574077	Ctc1	CST complex subunit CTC1	CTC1_MOUSE	134028	Color2 [DarkGray]	1	4		20.3075	19.6061	20.1392	19.865	20.3975	19.6508
+	2.18739	0.896568	Hsph1	Heat shock protein 105 kDa	HS105_MOUSE	96407.4	Color2 [DarkGray]	1	4		23.7114	22.4839	23.279	22.8462	23.5295	22.5
	2.18675	-0.477308	Pes1	Pescadillo homolog	Q5SQ20_MOUSE;PESC_MOUSE	68231.06;67795.54	Color2 [DarkGray]	1	4		21.3923	21.6566	21.1935	21.8046	21.3398	21.8963
+	2.18277	0.732935	Sec23b	Protein transport protein Sec23B	SC23B_MOUSE	86437.1	Color2 [DarkGray]	1	4		18.9369	17.889	18.5989	18.2297	18.8501	18.0684
+	2.17644	1.98333	Rpl10l	60S ribosomal protein L10-like	RL10L_MOUSE	24557.8	Color2 [DarkGray]	1	4		15.6161	13.5615	15.1957	13.1846	16.0649	14.1807
	2.17523	0.54727	Hnrnpf	Heterogeneous nuclear ribonucleoprotein F	HNRPF_MOUSE	45729.9	Color2 [DarkGray]	1	4		25.8416	25.0764	25.5898	25.3215	25.8076	25.1993
	2.17142	0.417952	Gnl3	Guanine nucleotide-binding protein-like 3	GNL3_MOUSE	60786.5	Color2 [DarkGray]	1	4		22.7343	22.1921	22.5552	22.3541	22.6601	22.1496
+	2.17042	1.1948	Tgm1	Protein-glutamine gamma-glutamyltransferase K	A0A0R4J293_MOUSE;TGM1_MOUSE	89795.57;89825.56	Color2 [DarkGray]	1	4		18.693	17.4488	18.4032	17.1145	18.8375	17.786
+	2.16916	1.56667	Sestd1	SEC14 domain and spectrin repeat-containing protein 1	SESD1_MOUSE	79376.3	Color2 [DarkGray]	1	4		12.5038	10.7005	12.2583	10.3794	12.4015	11.3837
	2.16846	0.536816	Ilf2	Interleukin enhancer-binding factor 2	ILF2_MOUSE	43062.1	Color2 [DarkGray]	1	4		23.2321	22.5832	23.0608	22.8116	23.2444	22.5319
+	2.16559	0.780345	Ppm1a	Protein phosphatase 1A	PPM1A_MOUSE	42432.7	Color2 [DarkGray]	1	4		18.1665	17.1805	18.0193	17.6203	18.3023	17.3463
+	2.16433	1.43977	Mga	MAX gene-associated protein	MGAP_MOUSE;E9QLG3_MOUSE;H7BX50_MOUSE	328801.71;333136.83;312135.88	Color2 [DarkGray]	1	4		10.9907	9.1937	10.2766	9.50971	10.6056	8.85031
+	2.16322	0.80677	Zfp989	Zinc finger protein 989	H3BLB0_MOUSE	77463.1	Color2 [DarkGray]	1	4		19.9949	18.8276	19.5582	19.0508	19.592	18.8464
+	2.1609	0.942559	Zfp626	Zinc finger protein 626	A0A0U1RQ84_MOUSE	77954.9	Color2 [DarkGray]	1	4		13.07	11.6939	12.4794	11.8687	12.7668	11.9259
	2.15511	0.471317	Ddx3x	ATP-dependent RNA helicase DDX3X	DDX3X_MOUSE	73101.4	Color2 [DarkGray]	1	4		23.6629	22.9671	23.4087	23.112	23.4279	23.0065
+	2.15463	0.702602	Nr0b1	Nuclear receptor subfamily 0 group B member 1	NR0B1_MOUSE	52576.3	Color2 [DarkGray]	1	4		21.5625	20.5397	21.3649	20.8345	21.514	20.9594
	2.1541	-0.552459	Med14	Mediator of RNA polymerase II transcription subunit 14	MED14_MOUSE	160966	Color2 [DarkGray]	1	4		21.3509	21.8419	21.3827	21.8693	21.4789	22.1588
+	2.15175	0.758766	Bms1	BMS1 homolog, ribosome assembly protein (Yeast)	Q6PGF5_MOUSE	145414	Color2 [DarkGray]	1	4		15.4538	14.8003	15.1848	14.596	15.6472	14.6132
+	2.14986	0.599217	Rbpj	Recombining-binding protein suppressor of hairless;Recombining-binding protein suppressor of hairless;Recombining binding protein suppressor of hairless;Recombining-binding protein suppressor of hairless	A0A0J9YTV5_MOUSE;E9Q7W0_MOUSE;SUH_MOUSE;Q3U6F1_MOUSE	56768.63;54325.77;58537.41;51926.91	Color2 [DarkGray]	1	4		22.0715	21.2189	21.7212	21.3791	21.9826	21.3797
+	2.14637	0.715852	Drap1	Dr1-associated corepressor	D3YY09_MOUSE;D3YYC2_MOUSE;F6T9K1_MOUSE;G3UXH5_MOUSE;NC2A_MOUSE	23160.8;17587.41;19971.39;19893.81;22277.78	Color2 [DarkGray]	1	4		16.3027	15.7294	16.1948	15.5684	16.6358	15.6881
	2.14025	0.555478	Rsl24d1	Probable ribosome biogenesis protein RLP24	E9PY85_MOUSE;RLP24_MOUSE	19505.87;19611.05	Color2 [DarkGray]	1	4		19.041	18.3581	18.9476	18.6061	19.2139	18.5719
+	2.13986	0.632152	Ahdc1	AT-hook DNA-binding motif-containing protein 1	AHDC1_MOUSE	168081	Color2 [DarkGray]	1	4		19.5934	18.7937	19.3638	18.9343	19.7116	19.0443
	2.13957	0.474664	Ahctf1	Protein ELYS	ELYS_MOUSE	247646	Color2 [DarkGray]	1	4		15.5644	15.1554	15.6328	15.2685	15.6048	14.9541
+	2.13866	1.09628	Rex2	Reduced expression 2	A2AWF2_MOUSE	79857.5	Color2 [DarkGray]	1	4		15.708	14.1593	15.3388	14.5615	15.7248	14.7619
	2.1348	-0.244134	Sdf2l1	Stromal cell-derived factor 2-like protein 1	SDF2L_MOUSE	23648.3	Color2 [DarkGray]	1	4		15.9072	16.0409	15.7456	16.0715	15.805	16.0778
	2.13379	0.380763	Nop2	Probable 28S rRNA (cytosine-C(5))-methyltransferase	E9QN31_MOUSE	86906.9	Color2 [DarkGray]	1	4		23.508	22.9886	23.2741	23.0741	23.3831	22.9601
+	2.13137	0.837146	Baiap2	Brain-specific angiogenesis inhibitor 1-associated protein 2	B1AZ46_MOUSE;BAIP2_MOUSE	57682.05;59236.87	Color2 [DarkGray]	1	4		14.5016	13.5667	14.2958	13.8769	14.5149	13.3572
+	2.1303	0.781045	Zcchc7	Zinc finger CCHC domain-containing protein 7	ZCHC7_MOUSE	63000.3	Color2 [DarkGray]	1	4		13.2637	12.2231	13.1086	12.5358	12.8988	12.169
	2.12935	0.572502	Itpr3	Inositol 1,4,5-trisphosphate receptor type 3	ITPR3_MOUSE	304275	Color2 [DarkGray]	1	4		17.8036	17.0145	17.5777	17.3136	17.7237	17.0595
+	2.12565	1.00989	Zfp934	Zinc finger protein 934	A0A1Y7VJM8_MOUSE;K7N6H3_MOUSE	52139.6;55969.93	Color2 [DarkGray]	1	4		16.5984	15.2915	16.0967	15.1591	16.4117	15.6266
+	2.12451	0.813914	Helb	DNA helicase B	HELB_MOUSE	121471	Color2 [DarkGray]	1	4		20.2912	19.349	20.12	19.6099	20.5933	19.6038
	2.12252	0.578482	Nsun4	5-methylcytosine rRNA methyltransferase NSUN4	NSUN4_MOUSE	42853.4	Color2 [DarkGray]	1	4		17.7327	17.262	17.8272	17.4064	18.0773	17.2332
+	2.11843	1.05333	Gm14401	Predicted gene 14401	A2ARV7_MOUSE	34983.2	Color2 [DarkGray]	1	4		16.4092	14.7866	16.0985	15.3784	16.0253	15.208
+	2.11644	0.642303	Mars2	Methionine--tRNA ligase, mitochondrial	SYMM_MOUSE	65805	Color2 [DarkGray]	1	4		14.7747	13.9877	14.6261	14.2854	14.9587	14.1594
	2.11546	0.360761	Wdr46	WD repeat-containing protein 46	WDR46_MOUSE	69048.2	Color2 [DarkGray]	1	4		14.7183	14.1576	14.5661	14.3022	14.6001	14.3424
	2.11072	0.52975	Nup50	Nuclear pore complex protein Nup50	NUP50_MOUSE	49485.2	Color2 [DarkGray]	1	4		20.5991	19.9069	20.4023	20.1715	20.619	19.9529
+	2.10998	0.775928	Mov10	RNA helicase;RNA helicase;RNA helicase;Putative helicase MOV-10	D3YVL0_MOUSE;D3Z3E8_MOUSE;E9PW39_MOUSE;MOV10_MOUSE	120986.43;113598.93;120970.37;113582.87	Color2 [DarkGray]	1	4		24.9186	23.7559	24.6569	24.1339	24.5416	23.8996
	2.10993	0.45021	Phf23	PHD finger protein 23 (Fragment);PHD finger protein 23	B0QZH9_MOUSE;PHF23_MOUSE	20871.63;43546.83	Color2 [DarkGray]	1	4		13.9122	13.5205	13.9204	13.6085	14.1758	13.5288
	2.10897	0.558135	Ssu72	RNA polymerase II subunit A C-terminal domain phosphatase SSU72	SSU72_MOUSE	22517.4	Color2 [DarkGray]	1	4		18.6389	17.84	18.3987	18.1396	18.5531	17.9367
	2.10732	0.48715	Fanci	Fanconi anemia group I protein homolog	FANCI_MOUSE	149326	Color2 [DarkGray]	1	4		21.1701	20.576	20.9488	20.7217	21.1092	20.469
+	2.10342	0.909065	Mto1	Protein MTO1 homolog, mitochondrial (Fragment);Protein MTO1 homolog, mitochondrial;Protein MTO1 homolog, mitochondrial	F6WQ99_MOUSE;G5E889_MOUSE;MTO1_MOUSE	NaN;74345.71;74331.68	Color2 [DarkGray]	1	4		14.9152	13.7108	14.578	14.1812	14.9416	13.8156
	2.10078	0.604959	Tbl3	Transducin beta-like protein 3	TBL3_MOUSE	88265.8	Color2 [DarkGray]	1	4		21.1849	20.3914	21.0838	20.7343	21.0519	20.38
+	2.10008	0.624267	Dhx33	ATP-dependent RNA helicase DHX33	DHX33_MOUSE	78346.7	Color2 [DarkGray]	1	4		16.8674	16.2749	16.9076	16.4907	16.9176	16.0542
	2.09869	0.529965	Grwd1	Glutamate-rich WD repeat-containing protein 1	GRWD1_MOUSE	49223.8	Color2 [DarkGray]	1	4		21.373	20.6574	21.1538	20.924	21.3659	20.7213
	2.0981	-0.422548	Wdr37	WD repeat-containing protein 37	WDR37_MOUSE	55045.9	Color2 [DarkGray]	1	4		23.401	23.6567	23.3098	23.7753	23.39	23.9365
	2.09736	0.584549	Spats2	Spermatogenesis-associated serine-rich protein 2	SPAS2_MOUSE	58955.9	Color2 [DarkGray]	1	4		19.3415	18.5748	19.2234	18.7735	19.0407	18.5036
	2.09274	0.486531	Suz12	Polycomb protein Suz12	E9PW15_MOUSE;SUZ12_MOUSE	80292.61;83025.76	Color2 [DarkGray]	1	4		20.8998	20.1668	20.6467	20.3838	20.8062	20.3424
+	2.09061	0.650929	Srfbp1	Serum response factor-binding protein 1	SRFB1_MOUSE	48745.6	Color2 [DarkGray]	1	4		16.8367	16.099	16.7936	16.3066	16.6289	15.9007
	2.08891	0.494357	Rbm28	RNA-binding protein 28	RBM28_MOUSE	84214.1	Color2 [DarkGray]	1	4		20.1861	19.5493	19.8743	19.634	20.1141	19.5082
+	2.08587	0.857133	Grpel1	GrpE protein homolog 1, mitochondrial	GRPE1_MOUSE	24307	Color2 [DarkGray]	1	4		15.6353	14.6814	15.2957	14.8207	15.8868	14.7443
	2.07864	0.574472	Odf2	Outer dense fiber protein 2	ODFP2_MOUSE	95541.4	Color2 [DarkGray]	1	4		17.7326	16.9769	17.5174	17.2082	17.5405	16.882
+	2.07794	0.635038	Wdr3	WD repeat-containing protein 3	WDR3_MOUSE	105775	Color2 [DarkGray]	1	4		20.2396	19.4723	20.0979	19.742	20.1048	19.3229
+	2.07703	0.687658	Cxxc1	CXXC-type zinc finger protein 1	CXXC1_MOUSE	76167.1	Color2 [DarkGray]	1	4		18.1233	17.1306	17.657	17.2859	17.8935	17.1943
	2.07601	0.550611	Nmd3	60S ribosomal export protein NMD3	NMD3_MOUSE	57611.2	Color2 [DarkGray]	1	4		21.118	20.3562	20.8947	20.6434	21.0073	20.3686
+	2.06842	1.99121	Lmna	Prelamin-A/C	LMNA_MOUSE	74237.6	Color2 [DarkGray]	1	4		21.3333	19.0162	21.4229	19.7641	22.1288	20.131
	2.06801	-0.524823	Fzr1	Fizzy-related protein homolog	D3YTV2_MOUSE;F8WJ80_MOUSE;FZR1_MOUSE	44810.4;39932.86;54688.61	Color2 [DarkGray]	1	4		13.9073	14.3376	13.7761	14.5007	14.0961	14.5157
	2.05989	0.621568	Celf1	CUGBP Elav-like family member 1	A0A0R4J0T5_MOUSE;CELF1_MOUSE	52178.27;52107.19	Color2 [DarkGray]	1	4		20.3044	19.4072	20.1681	19.8264	20.2934	19.6676
	2.05754	0.542991	Wapl	Wapal protein;Wings apart-like protein homolog	B7ZP47_MOUSE;WAPL_MOUSE	133349.81;134069.56	Color2 [DarkGray]	1	4		21.3333	20.7214	21.2724	21.0083	21.4914	20.7385
	2.05662	0.494441	Ctbp2	C-terminal-binding protein 2	CTBP2_MOUSE	48956.9	Color2 [DarkGray]	1	4		23.3042	22.6362	23.0205	22.8054	23.2111	22.6109
	2.05557	0.538848	Alg13	Ubiquitinyl hydrolase 1;Putative bifunctional UDP-N-acetylglucosamine transferase and deubiquitinase ALG13	A0A5F8MPZ7_MOUSE;ALG13_MOUSE	107049.54;128663.78	Color2 [DarkGray]	1	4		21.441	20.7043	21.143	20.7243	21.0909	20.6297
+	2.05263	0.784746	Usp15	Ubiquitin carboxyl-terminal hydrolase 15	UBP15_MOUSE	112325	Color2 [DarkGray]	1	4		18.081	17.1862	18.0071	17.6242	18.256	17.1795
+	2.0498	1.1492	Dcaf5	DDB1- and CUL4-associated factor 5	DCAF5_MOUSE	103676	Color2 [DarkGray]	1	4		11.7428	10.5497	11.5908	9.99666	11.3688	10.7085
+	2.04622	0.873566	Mthfd2	Bifunctional methylenetetrahydrofolate dehydrogenase/cyclohydrolase, mitochondrial	MTDC_MOUSE	37862.9	Color2 [DarkGray]	1	4		19.1197	18.1211	19.1213	18.6335	19.4412	18.3068
+	2.04539	-0.716985	Kras	GTPase KRas	RASK_MOUSE	21655.8	Color2 [DarkGray]	1	4		17.3486	17.9398	17.1299	18.1194	17.5956	18.1658
	2.04464	0.639538	Psat1	Phosphoserine aminotransferase	SERC_MOUSE	40472.6	Color2 [DarkGray]	1	4		19.9742	19.2137	19.8594	19.5586	20.0053	19.148
	2.0336	0.537711	Snrpb;Snrpn	Small nuclear ribonucleoprotein-associated protein B;Small nuclear ribonucleoprotein-associated protein N	RSMB_MOUSE;RSMN_MOUSE	23655.94;24614.03	Color2 [DarkGray]	1	4		21.4135	20.6904	21.2521	21.0201	21.4257	20.7676
+	2.02836	0.954732	Pml	Protein PML	PML_MOUSE	98242.1	Color2 [DarkGray]	1	4		21.1224	20.0405	20.903	20.3258	20.8803	19.6752
+	2.0281	0.655572	Fastkd5	FAST kinase domain-containing protein 5, mitochondrial;FAST kinase domain-containing protein 5, mitochondrial	A0A0R4J291_MOUSE;FAKD5_MOUSE	91622.19;86600.2	Color2 [DarkGray]	1	4		18.6822	17.9505	18.8403	18.3455	18.9512	18.2111
	2.0258	0.513909	Cstf2	Cleavage stimulation factor subunit 2	CSTF2_MOUSE	61341.2	Color2 [DarkGray]	1	4		18.9442	18.3495	18.9201	18.6541	18.9986	18.3176
+	2.02355	0.860936	Cmss1	Protein CMSS1	CMS1_MOUSE	31593.6	Color2 [DarkGray]	1	4		16.3293	15.576	16.5705	15.7607	16.2469	15.2272
	2.02124	-0.266851	Ddx56	Probable ATP-dependent RNA helicase DDX56	DDX56_MOUSE	61212.1	Color2 [DarkGray]	1	4		20.9984	21.2139	20.8909	21.3137	21.0448	21.2072
	2.01993	-0.518508	Med17	Mediator of RNA polymerase II transcription subunit 17	MED17_MOUSE	72461.7	Color2 [DarkGray]	1	4		21.6269	21.9164	21.4021	22.008	21.5573	22.2174
	2.01743	0.650507	Mre11	Double-strand break repair protein MRE11	MRE11_MOUSE	80222.7	Color2 [DarkGray]	1	4		19.7246	18.9257	19.5042	19.2404	19.7719	18.883
+	2.01444	0.80765	Usp36	Ubiquitin carboxyl-terminal hydrolase 36	UBP36_MOUSE	119913	Color2 [DarkGray]	1	4		14.3917	13.3388	14.4174	13.8577	14.2205	13.4101
+	2.01312	0.833798	Acot7	Cytosolic acyl coenzyme A thioester hydrolase	E9PYH2_MOUSE;BACH_MOUSE	42826.25;42536.91	Color2 [DarkGray]	1	4		16.7903	15.9023	16.6144	16.2343	17.0498	15.8164
	2.01311	0.621746	Mthfd1l	Monofunctional C1-tetrahydrofolate synthase, mitochondrial	C1TM_MOUSE	105729	Color2 [DarkGray]	1	4		22.3765	21.5416	22.0688	21.8116	22.2661	21.493
	2.01219	-0.482826	Med4	Mediator of RNA polymerase II transcription subunit 4	MED4_MOUSE	29781.5	Color2 [DarkGray]	1	4		20.1083	20.6205	20.0498	20.6283	20.3693	20.7271
+	2.01171	0.796616	Rrp9	U3 small nucleolar RNA-interacting protein 2	U3IP2_MOUSE	52107.1	Color2 [DarkGray]	1	4		17.626	16.3746	17.1483	16.7026	17.284	16.5912
	2.00966	0.614188	Frrs1	Ferric-chelate reductase 1	A0A0G2JFP4_MOUSE	66066.4	Color2 [DarkGray]	1	4		17.2435	16.4988	16.8664	16.5766	17.1519	16.3439
	2.00911	-0.590251	Strip1	Striatin-interacting protein 1	STRP1_MOUSE	95584.8	Color2 [DarkGray]	1	4		19.8548	20.2424	19.4949	20.1098	19.548	20.3164
+	2.0054	0.738396	Ylpm1	YLP motif-containing protein 1	D3YWX2_MOUSE	241051	Color2 [DarkGray]	1	4		14.9654	13.9137	14.72	14.3352	15.0305	14.2517
	2.00306	0.518043	Toe1	Target of EGR1 protein 1	TOE1_MOUSE	56871.1	Color2 [DarkGray]	1	4		20.6808	20.0032	20.369	20.0447	20.6883	20.1362
+	1.9985	1.02933	Rab27a	Ras-related protein Rab-27A	RB27A_MOUSE	25017.2	Color2 [DarkGray]	1	4		16.6703	15.7721	16.577	15.7836	16.5165	15.1201
	1.99481	0.456905	Mtbp	Mdm2-binding protein	MTBP_MOUSE	100314	Color2 [DarkGray]	1	4		16.1986	15.5964	15.9878	15.8036	16.1365	15.5521
+	1.99436	0.900233	Zic3	Zinc finger protein ZIC 3	A2AWK6_MOUSE;ZIC3_MOUSE	27845.48;50446.22	Color2 [DarkGray]	1	4		14.6627	13.2435	14.4115	13.6203	14.2734	13.7831
+	1.99292	1.00456	Ash2l	Set1/Ash2 histone methyltransferase complex subunit ASH2	E9PU93_MOUSE;ASH2L_MOUSE	60170.73;68250.1	Color2 [DarkGray]	1	4		17.7491	16.7547	17.9107	17.243	18.3122	16.9605
	1.98992	0.634188	Ptprk	Protein-tyrosine-phosphatase;Protein-tyrosine-phosphatase;Receptor-type tyrosine-protein phosphatase kappa	A0A1W2P7Y1_MOUSE;B2RRF0_MOUSE;PTPRK_MOUSE	166011.72;163003.25;164185.63	Color2 [DarkGray]	1	4		17.514	16.6645	17.3879	17.0956	17.5026	16.7418
	1.98535	0.650614	Rbm14	RNA-binding protein 14	RBM14_MOUSE	69448.6	Color2 [DarkGray]	1	4		24.2838	23.3199	23.9343	23.5875	24.2395	23.5984
	1.98534	0.660414	Sinhcaf	SIN3-HDAC complex-associated factor	SHCAF_MOUSE	24829.4	Color2 [DarkGray]	1	4		18.6993	18.0973	18.6743	18.2724	18.7625	17.7853
+	1.98405	0.955034	Arv1	Protein ARV1	A0A1D5RLR4_MOUSE;ARV1_MOUSE	12403.31;30534.78	Color2 [DarkGray]	1	4		NaN	12.0743	13.2947	12.2741	13.1838	12.5044
	1.9755	0.650736	Rbpms	RNA-binding protein with multiple splicing;RNA-binding protein with multiple-splicing	RBPMS_MOUSE;T1ECW4_MOUSE	21815.95;20717.99	Color2 [DarkGray]	1	4		21.1165	20.3591	20.9495	20.681	21.2682	20.3418
	1.97472	0.428659	Pak1ip1	p21-activated protein kinase-interacting protein 1	PK1IP_MOUSE	42116	Color2 [DarkGray]	1	4		21.4703	20.9538	21.2548	21.0544	21.5575	20.9883
	1.97317	0.465953	Cenpe	Centromere-associated protein E	CENPE_MOUSE	286525	Color2 [DarkGray]	1	4		17.7965	17.2973	17.6543	17.4432	17.8241	17.1365
+	1.971	0.714695	Zfp57	Zinc finger protein 57	ZFP57_MOUSE	47958.6	Color2 [DarkGray]	1	4		20.7077	19.6142	20.3695	19.848	20.2263	19.6972
	1.97031	0.429825	Nsun5	28S rRNA (cytosine-C(5))-methyltransferase	NSUN5_MOUSE	51029.6	Color2 [DarkGray]	1	4		20.4257	19.813	20.2031	20.0349	20.39	19.8814
	1.96699	0.638749	Akap8	A-kinase anchor protein 8	AKAP8_MOUSE	76293.9	Color2 [DarkGray]	1	4		22.2012	21.2284	21.8913	21.6033	22.099	21.4436
	1.96473	0.417198	D1Pas1	Putative ATP-dependent RNA helicase Pl10	DDX3L_MOUSE	73140.6	Color2 [DarkGray]	1	4		23.4954	22.9353	23.1805	22.9559	23.3776	22.9107
+	1.96437	0.777294	Zfp936	Zinc finger protein 936	Q3ULA8_MOUSE	54349.5	Color2 [DarkGray]	1	4		19.1627	17.964	18.9232	18.3585	19.0598	18.4913
	1.96306	0.552153	Nup62	Nuclear pore glycoprotein p62	NUP62_MOUSE	53254.7	Color2 [DarkGray]	1	4		20.3326	19.8994	20.4647	20.0827	20.6583	19.8171
	1.95715	0.643352	Mypn	Myopalladin	MYPN_MOUSE	144114	Color2 [DarkGray]	1	4		14.3902	13.5778	14.0376	13.3541	14.0021	13.5679
	1.95562	0.524057	Pygb	Glycogen phosphorylase, brain form	PYGB_MOUSE	96729.9	Color2 [DarkGray]	1	4		21.8895	21.1583	21.5058	21.1879	21.7764	21.2532
	1.95375	0.689143	Nol10	Nucleolar protein 10	NOL10_MOUSE	80077.2	Color2 [DarkGray]	1	4		18.4981	17.6078	18.2242	17.7408	18.0954	17.4017
	1.95365	0.456662	Stk26	Serine/threonine-protein kinase 26	A2AD84_MOUSE;STK26_MOUSE	43952.79;46613.92	Color2 [DarkGray]	1	4		19.7236	19.0728	19.4506	19.2472	19.5554	19.0396
+	1.95349	0.701569	Aplf	Aprataxin and PNK-like factor	APLF_MOUSE	54968.5	Color2 [DarkGray]	1	4		18.7892	17.9391	18.9058	18.4095	19.036	18.2776
	1.94055	0.451672	Fnbp4	Formin-binding protein 4	A0A0R4IZZ6_MOUSE;A0A5F8MPU2_MOUSE;FNBP4_MOUSE	116311.18;111113.87;111245.06	Color2 [DarkGray]	1	4		20.1033	19.4252	19.8137	19.6233	19.9913	19.5047
	1.94014	-0.463845	Gigyf2	GRB10-interacting GYF protein 2	G3UYG6_MOUSE;GGYF2_MOUSE	148579.08;149192.71	Color2 [DarkGray]	1	4		21.3842	21.6699	21.1016	21.7467	21.3768	21.8375
	1.93923	0.485807	Nars;NARS1	Asparagine--tRNA ligase;Asparagine--tRNA ligase, cytoplasmic	A0A498WGK2_MOUSE;SYNC_MOUSE	64208.21;64279.29	Color2 [DarkGray]	1	4		23.9167	23.2713	23.6664	23.4837	23.9473	23.3179
	1.93448	0.258622	Ddx49	Probable ATP-dependent RNA helicase DDX49	DDX49_MOUSE	54094	Color2 [DarkGray]	1	4		20.2486	19.8777	20.1717	19.9835	20.0888	19.8721
	1.93355	0.523269	Utp4	U3 small nucleolar RNA-associated protein 4 homolog	UTP4_MOUSE	76909.2	Color2 [DarkGray]	1	4		20.2311	19.517	20.0139	19.817	20.1823	19.5236
	1.93046	0.528749	Wdr36	WD repeat domain 36	Q3TA68_MOUSE;Q3TAQ9_MOUSE	97784.28;99720.5	Color2 [DarkGray]	1	4		20.879	20.1018	20.6844	20.4246	20.6894	20.1401
	1.92788	0.625567	Edc4	Enhancer of mRNA-decapping protein 4	G5E896_MOUSE	152484	Color2 [DarkGray]	1	4		22.1713	21.3247	21.832	21.6032	22.0905	21.2892
+	1.92787	0.756752	Ptk2b	Non-specific protein-tyrosine kinase;Non-specific protein-tyrosine kinase;Protein-tyrosine kinase 2-beta	E9Q2A6_MOUSE;Q3UDE9_MOUSE;FAK2_MOUSE	111102.98;115415;115794.37	Color2 [DarkGray]	1	4		13.0482	11.9936	12.574	12.2829	12.985	12.0604
	1.92582	0.571843	Hnrnpk	Heterogeneous nuclear ribonucleoprotein K (Fragment)	H3BKD0_MOUSE	33197.7	Color2 [DarkGray]	1	4		14.2974	13.5617	13.988	13.7658	14.3576	13.5998
	1.9216	0.566098	Rbm45	RNA-binding protein 45	RBM45_MOUSE	53324.4	Color2 [DarkGray]	1	4		16.6167	15.7446	16.4482	16.1145	16.3744	15.882
	1.91881	0.457858	Zfr	Zinc finger RNA-binding protein	ZFR_MOUSE	116859	Color2 [DarkGray]	1	4		20.9328	20.2676	20.7905	20.5757	20.9639	20.4702
	1.9143	0.353211	Rbm10	RNA-binding protein 10	RBM10_MOUSE	103494	Color2 [DarkGray]	1	4		20.4633	20.0705	20.6509	20.219	20.488	20.253
	1.91086	0.601308	Pwp2	Periodic tryptophan protein 2 homolog	PWP2_MOUSE	102910	Color2 [DarkGray]	1	4		19.3139	18.5586	19.145	18.8407	19.1511	18.4068
	1.90731	-0.689604	Cep72	Centrosomal protein of 72 kDa	CEP72_MOUSE	72433.4	Color2 [DarkGray]	1	4		19.1802	19.6169	19.086	20.1101	19.0677	19.6758
	1.9073	0.265848	Spg7	Paraplegin	D3YXB7_MOUSE;D3YZN4_MOUSE;SPG7_MOUSE	82015.8;75003.3;85996.19	Color2 [DarkGray]	1	4		16.6774	16.2641	16.5382	16.4215	16.5884	16.3208
	1.90498	0.530144	Cttn	Src substrate cortactin;Cttn protein	SRC8_MOUSE;Q921L6_MOUSE	61249.77;57086.28	Color2 [DarkGray]	1	4		16.8791	16.4073	16.698	16.1568	16.9992	16.4217
	1.90139	0.464033	Rcl1	RNA 3'-terminal phosphate cyclase-like protein	A0A494BAM2_MOUSE;RCL1_MOUSE	36747.65;40840.65	Color2 [DarkGray]	1	4		18.675	17.9663	18.487	18.2825	18.5563	18.0774
	1.90138	-0.555599	Med8	Mediator of RNA polymerase II transcription subunit 8	MED8_MOUSE;Q9DAY7_MOUSE	29199.04;25952.38	Color2 [DarkGray]	1	4		19.3781	19.9201	19.4237	19.9564	19.6433	20.2354
	1.90026	0.66018	Klf4	Krueppel-like factor 4	KLF4_MOUSE	51880.2	Color2 [DarkGray]	1	4		18.3672	17.3714	18.0906	17.7977	18.344	17.6522
+	1.89959	0.804597	Glo1	Lactoylglutathione lyase	A0A494BAF7_MOUSE;A0A494BBE7_MOUSE;LGUL_MOUSE	15455.43;16911.68;20809.6	Color2 [DarkGray]	1	4		16.1098	15.2371	15.7367	15.3838	16.092	14.9037
	1.89642	0.639294	Herc4	Probable E3 ubiquitin-protein ligase HERC4	HERC4_MOUSE	118412	Color2 [DarkGray]	1	4		21.0534	20.0915	20.7708	20.4924	20.8479	20.1704
	1.89634	0.397784	Ctu2	Cytoplasmic tRNA 2-thiolation protein 2	CTU2_MOUSE	56105.1	Color2 [DarkGray]	1	4		19.0308	18.7143	19.2308	18.7337	18.9647	18.5849
	1.89528	0.405915	Dhx38	RNA helicase	Q80X98_MOUSE	140623	Color2 [DarkGray]	1	4		19.6492	19.1087	19.3279	19.1021	19.5039	19.0525
	1.89507	0.428415	Gsk3a	[Tau protein] kinase;Glycogen synthase kinase-3 alpha	D3Z7E5_MOUSE;GSK3A_MOUSE	51246.06;51660.52	Color2 [DarkGray]	1	4		17.271	16.6525	17.2225	16.9685	17.3148	16.9021
	1.89504	0.277952	Nav1	Neuron navigator 1	NAV1_MOUSE	202368	Color2 [DarkGray]	1	4		17.1389	16.7473	16.934	16.7125	17.0228	16.8019
	1.89468	0.611589	Oxsr1	Serine/threonine-protein kinase OSR1	OXSR1_MOUSE	58213.5	Color2 [DarkGray]	1	4		19.0884	18.2082	18.678	18.4329	19.0196	18.3102
	1.89299	0.365346	Tbc1d17	TBC1 domain family member 17	TBC17_MOUSE	72859.6	Color2 [DarkGray]	1	4		18.6398	18.1727	18.4691	18.333	18.7048	18.212
+	1.89095	0.752131	Ranbp9	Ran-binding protein 9	E9Q5D6_MOUSE;RANB9_MOUSE	75768.14;71011.74	Color2 [DarkGray]	1	4		18.2728	17.8429	18.1612	17.4179	18.3949	17.3116
	1.89019	0.727933	Hnrnpc	Heterogeneous nuclear ribonucleoproteins C1/C2	HNRPC_MOUSE	34384.8	Color2 [DarkGray]	1	4		23.2761	22.2195	22.9856	22.7089	23.243	22.3925
	1.88758	0.682772	Zfp949	Zinc finger protein 949	E9Q732_MOUSE	70102.7	Color2 [DarkGray]	1	4		14.3955	13.3742	13.8833	13.578	14.1859	13.4643
	1.88508	0.349599		UPF0183 protein C16orf70 homolog	CP070_MOUSE	47416.3	Color2 [DarkGray]	1	4		16.3264	15.8297	16.2158	16.0642	16.2492	15.8486
	1.8824	0.581422	Ddx5	Probable ATP-dependent RNA helicase DDX5;DEAD box protein 5	DDX5_MOUSE;Q8BTS0_MOUSE	69290.24;69266.17	Color2 [DarkGray]	1	4		26.349	25.5349	26.0552	25.8042	26.4136	25.7345
	1.88021	0.578602	Tbc1d13	TBC1 domain family member 13	TBC13_MOUSE	46452.5	Color2 [DarkGray]	1	4		20.328	19.544	20.0443	19.8504	20.3223	19.5644
	1.87989	0.578735	Csrp2	Cysteine and glycine-rich protein 2	CSRP2_MOUSE	20925.8	Color2 [DarkGray]	1	4		18.304	17.6092	18.1903	17.9491	18.3252	17.5249
	1.8793	0.596236	Gm2026;Gm2007	Novel KRAB box and zinc finger, C2H2 type domain containing protein;Predicted gene 11007	A2ART4_MOUSE;F7CEW8_MOUSE	57790.21;57659.02	Color2 [DarkGray]	1	4		16.3137	15.4486	16.0933	15.7711	16.0299	15.4284
+	1.87883	0.80591	Aldh9a1	4-trimethylaminobutyraldehyde dehydrogenase	Q3U367_MOUSE;AL9A1_MOUSE	55887.62;53514.72	Color2 [DarkGray]	1	4		16.5166	15.2828	16.0801	15.7608	16.2859	15.4213
	1.87697	0.675995	Sgk1	Serine/threonine-protein kinase Sgk1	E9Q1B0_MOUSE;E9Q8C1_MOUSE;SGK1_MOUSE	47562.71;45957.83;48928.43	Color2 [DarkGray]	1	4		16.103	15.0954	15.6864	15.2836	15.6662	15.0485
	1.87482	0.587866	Rsbn1l	Round spermatid basic protein 1-like	D3Z0K6_MOUSE	91745.8	Color2 [DarkGray]	1	4		17.8371	17.129	17.5515	17.2746	17.6707	16.892
	1.87377	0.508999	Hdac3	Histone deacetylase 3	HDAC3_MOUSE;Q3UM33_MOUSE	48364.22;48820.72	Color2 [DarkGray]	1	4		14.6366	13.8312	14.2943	14.0514	14.3925	13.9138
	1.87315	0.6474	Trip6	Thyroid receptor-interacting protein 6	TRIP6_MOUSE	50933.8	Color2 [DarkGray]	1	4		18.0372	17.0918	17.8501	17.5728	17.9458	17.2263
	1.87216	0.631184	Mepce	7SK snRNA methylphosphate capping enzyme	MEPCE_MOUSE	72050.4	Color2 [DarkGray]	1	4		18.1151	17.1848	17.6614	17.3915	17.8639	17.1705
	1.86962	0.516837	Tns3	Tensin-3	A0A5F8MP98_MOUSE;A0A5F8MPF2_MOUSE;TENS3_MOUSE	168113.52;171813.52;155588.99	Color2 [DarkGray]	1	4		19.8867	19.1923	19.5713	19.3896	19.8885	19.214
	1.86961	0.529374	Gga2	ADP-ribosylation factor-binding protein GGA2	GGA2_MOUSE	66049.1	Color2 [DarkGray]	1	4		20.3325	19.5418	20.1172	19.8865	20.3432	19.7764
	1.86556	0.43828	Kif15	Kinesin-like protein KIF15	KIF15_MOUSE	160120	Color2 [DarkGray]	1	4		19.5531	18.9753	19.3895	19.2161	19.4744	18.9109
+	1.85937	0.847869	Trim28	Transcription intermediary factor 1-beta	TIF1B_MOUSE	88847	Color2 [DarkGray]	1	4		26.66	25.3849	26.2374	25.8718	26.3261	25.4233
	1.85839	0.41379	Fbxl19	F-box/LRR-repeat protein 19	FXL19_MOUSE	73787.8	Color2 [DarkGray]	1	4		18.9083	18.2321	18.6663	18.4255	18.7794	18.455
	1.85679	0.340607	Prkcsh	Glucosidase 2 subunit beta	GLU2B_MOUSE	58792.7	Color2 [DarkGray]	1	4		18.8938	18.3773	18.7643	18.5979	18.7549	18.4159
	1.85535	-0.36754	Pgap1	GPI inositol-deacylase	PGAP1_MOUSE	104578	Color2 [DarkGray]	1	4		19.4016	19.5968	19.3142	19.8857	19.3929	19.7288
+	1.85412	0.902656	Gm14139	Predicted gene 14139	A2ANU6_MOUSE;F6ZS36_MOUSE	54194.54;57889.6	Color2 [DarkGray]	1	4		17.2001	16.0531	16.7928	16.2511	16.729	15.7097
	1.85405	0.507854	Smarcad1	SWI/SNF-related matrix-associated actin-dependent regulator of chromatin subfamily A containing DEAD/H box 1	SMRCD_MOUSE	116451	Color2 [DarkGray]	1	4		22.0999	21.3977	21.8395	21.6539	22.1517	21.516
	1.85316	0.401866	Senp1	Sentrin-specific protease 1	M0QWX4_MOUSE;SENP1_MOUSE	75522.15;72510.56	Color2 [DarkGray]	1	4		18.4512	17.8251	18.1635	17.9911	18.2918	17.8847
+	1.8526	1.36193	Zscan12	Zinc finger and SCAN domain-containing protein 12	ZSC12_MOUSE	57492.4	Color2 [DarkGray]	1	4		12.8851	11.0038	12.5067	11.5848	12.5769	NaN
	1.85187	0.557303	Cul7	Cullin-7	CUL7_MOUSE	192292	Color2 [DarkGray]	1	4		19.44	18.5863	19.1702	18.9225	19.4186	18.8481
	1.8518	-0.371832	Surf1	SURF1-like protein (Fragment);Surfeit locus protein 1;SURF1-like protein (Fragment)	A0A0A6YVR9_MOUSE;SURF1_MOUSE;V9GXE6_MOUSE	27146.27;34798.37;NaN	Color2 [DarkGray]	1	4		11.5006	11.7969	11.2778	11.6941	11.2531	11.656
	1.85141	0.509087	Gmps	GMP synthase [glutamine-hydrolyzing]	GUAA_MOUSE	76723.4	Color2 [DarkGray]	1	4		22.3228	21.6549	22.0576	21.8572	22.1892	21.5303
	1.85105	0.582424	Ddx17	RNA helicase;Probable ATP-dependent RNA helicase DDX17	Q3U741_MOUSE;DDX17_MOUSE	72584.72;72399.49	Color2 [DarkGray]	1	4		23.7931	22.8833	23.4601	23.2163	23.7041	23.1105
	1.84615	0.657513	Gar1	H/ACA ribonucleoprotein complex subunit (Fragment);H/ACA ribonucleoprotein complex subunit 1	D3YZ09_MOUSE;GAR1_MOUSE	20447.78;23474.04	Color2 [DarkGray]	1	4		18.2776	17.5654	18.3302	17.9893	18.5773	17.6579
	1.84511	0.709806	Atic	Bifunctional purine biosynthesis protein ATIC	PUR9_MOUSE	64217.4	Color2 [DarkGray]	1	4		18.6253	17.8357	18.6235	18.2638	18.6791	17.6989
	1.84263	0.521043	Palm3	Paralemmin-3	PALM3_MOUSE	78788.3	Color2 [DarkGray]	1	4		17.7667	17.0544	17.5136	17.2582	17.8649	17.2694
+	1.84254	0.885044	Carm1	Coactivator-associated arginine methyltransferase 1;Histone-arginine methyltransferase CARM1	D3YUP1_MOUSE;CARM1_MOUSE	70322.68;65853.66	Color2 [DarkGray]	1	4		20.9699	19.7904	20.8151	20.4344	20.9223	19.8273
+	1.84139	1.24644	Gldc	Glycine dehydrogenase (decarboxylating), mitochondrial	GCSP_MOUSE	113267	Color2 [DarkGray]	1	4		16.1882	14.2966	15.4546	15.01	15.9832	14.5802
+	1.84095	0.866191	Wdr70	WD repeat-containing protein 70	G3X934_MOUSE;WDR70_MOUSE	73060.79;73118.83	Color2 [DarkGray]	1	4		15.901	14.9282	15.7323	15.4006	16.1325	14.8384
	1.84049	0.425553	Mrto4	mRNA turnover protein 4 homolog	MRT4_MOUSE	27545.7	Color2 [DarkGray]	1	4		21.5505	21.1719	21.5522	21.2901	21.8415	21.2054
	1.83954	0.487775	Jmjd1c	Probable JmjC domain-containing histone demethylation protein 2C	G3UZM1_MOUSE;JHD2C_MOUSE	281594.14;260639.45	Color2 [DarkGray]	1	4		20.7447	20.0474	20.4149	20.2438	20.6917	20.0968
	1.83825	0.375238	Nsd1	Histone-lysine N-methyltransferase, H3 lysine-36-specific;Histone-lysine N-methyltransferase, H3 lysine-36-specific;Histone-lysine N-methyltransferase, H3 lysine-36 specific	A0A286YE36_MOUSE;E9QAE4_MOUSE;NSD1_MOUSE	284046.82;296364.23;284083.89	Color2 [DarkGray]	1	4		19.0199	18.4628	18.8041	18.6568	18.8802	18.4589
	1.83816	0.504208	Phf3	PHD finger protein 3	B2RQG2_MOUSE	225542	Color2 [DarkGray]	1	4		15.4535	14.8462	15.2467	15.0481	15.6149	14.9081
	1.83753	-0.424752	Nras	GTPase NRas (Fragment);GTPase NRas;GTPase NRas	A0A0G2JGP4_MOUSE;RASN_MOUSE;Q9D091_MOUSE	20586.29;21199.07;21243.19	Color2 [DarkGray]	1	4		20.3919	20.6985	20.3703	21.0251	20.4865	20.7995
	1.83695	0.465318	Ecsit	Evolutionarily conserved signaling intermediate in Toll pathway, mitochondrial;Evolutionarily conserved signaling intermediate in Toll pathway, mitochondrial	A0A0R4J174_MOUSE;ECSIT_MOUSE	49772.92;49799	Color2 [DarkGray]	1	4		17.7856	17.3135	17.8338	17.5796	17.8833	17.2136
	1.83472	0.602443	Noct	Nocturnin	NOCT_MOUSE	48300.9	Color2 [DarkGray]	1	4		20.5639	19.7273	20.1999	19.9961	20.5709	19.8041
	1.83414	0.524106	Mphosph10	U3 small nucleolar ribonucleoprotein protein MPP10	MPP10_MOUSE	78734.7	Color2 [DarkGray]	1	4		17.7147	16.971	17.5931	17.3772	17.7538	17.1411
	1.8326	0.510916	Polrmt	DNA-directed RNA polymerase, mitochondrial	RPOM_MOUSE	136705	Color2 [DarkGray]	1	4		20.9396	20.2367	20.804	20.5634	21.0687	20.4795
	1.83226	-0.502458	Tbc1d10a	TBC1 domain family member 10A	TB10A_MOUSE;Q5SPX8_MOUSE	56202.43;59195.78	Color2 [DarkGray]	1	4		17.1763	17.5489	16.8441	17.6512	17.2101	17.5379
	1.83183	0.754738	Gorasp2	Golgi reassembly-stacking protein 2	A2ATI9_MOUSE;GORS2_MOUSE	45026.16;47038.33	Color2 [DarkGray]	1	4		15.3966	14.37	15.3197	14.8793	15.6163	14.8192
	1.83023	0.73727	Qtrt2	Queuine tRNA-ribosyltransferase accessory subunit 2	A0A5F8MPN7_MOUSE;A0A5F8MPV7_MOUSE;QTRT2_MOUSE	46419.46;29463.88;46288.27	Color2 [DarkGray]	1	4		16.5028	15.5259	16.0518	15.7912	16.5592	15.585
	1.82951	0.422609	Acot9	Acyl-coenzyme A thioesterase 9, mitochondrial	ACOT9_MOUSE	50560.5	Color2 [DarkGray]	1	4		16.4504	15.8672	16.3509	16.1586	16.3557	15.8635
	1.82946	0.668813	Pla2g6	85/88 kDa calcium-independent phospholipase A2	PLPL9_MOUSE	89559.8	Color2 [DarkGray]	1	4		17.5845	16.6735	17.2342	17.0175	17.6328	16.7542
	1.82289	0.377678	Gfpt1	Glutamine--fructose-6-phosphate aminotransferase [isomerizing] 1	GFPT1_MOUSE	78539.1	Color2 [DarkGray]	1	4		21.144	20.5606	20.9029	20.762	21.0771	20.6683
	1.82277	0.425947	Tex30	Testis-expressed protein 30	TEX30_MOUSE	25263.5	Color2 [DarkGray]	1	4		18.9075	18.3236	18.7178	18.5584	18.9842	18.4496
	1.82044	0.590837	Dbr1	Lariat debranching enzyme (Fragment);Lariat debranching enzyme (Fragment);Lariat debranching enzyme	D3YXA2_MOUSE;F6UCV1_MOUSE;DBR1_MOUSE	26186.97;NaN;62289.43	Color2 [DarkGray]	1	4		17.3111	16.3681	17.0703	16.7992	17.1174	16.5589
	1.81898	0.444251	Yes1	Tyrosine-protein kinase Yes	YES_MOUSE	60630	Color2 [DarkGray]	1	4		21.0094	20.3143	20.6788	20.4957	20.862	20.4075
	1.81863	0.342215	Nop14	Nucleolar protein 14	NOP14_MOUSE	98769.4	Color2 [DarkGray]	1	4		20.0362	19.5504	19.8401	19.6145	20.0421	19.7268
	1.8169	0.479715	Ercc4	DNA repair endonuclease XPF	XPF_MOUSE	103690	Color2 [DarkGray]	1	4		16.9455	16.3173	16.7565	16.5975	17.0353	16.3834
	1.8166	0.511314	Dnajc7	DnaJ homolog subfamily C member 7	DNJC7_MOUSE	56475.8	Color2 [DarkGray]	1	4		23.2984	22.552	22.9733	22.7969	23.2689	22.6578
	1.81546	0.671116	Tango6	Transport and Golgi organization protein 6 homolog	TNG6_MOUSE	118732	Color2 [DarkGray]	1	4		15.2321	14.5994	14.9438	14.461	15.4935	14.5956
	1.81179	0.460875	Klhl12	Kelch-like protein 12	KLH12_MOUSE	63246	Color2 [DarkGray]	1	4		18.3288	17.7263	18.0744	17.7436	18.3765	17.9271
	1.81103	0.668444	Zfp84	Zinc finger protein 84	Q9D654_MOUSE	64988.9	Color2 [DarkGray]	1	4		14.3838	13.4641	14.0695	13.5682	13.8854	13.3011
	1.81091	0.69124	Fam83h	Protein FAM83H	A0A571BFA7_MOUSE;FA83H_MOUSE	153233.2;131115.22	Color2 [DarkGray]	1	4		18.2976	17.4628	17.7679	17.3733	18.2455	17.4011
	1.80987	0.458385	Fam3c	Protein FAM3C	G3X9I1_MOUSE;G5E911_MOUSE;FAM3C_MOUSE	21486.62;26996.3;24752.65	Color2 [DarkGray]	1	4		17.8405	17.4571	17.7066	17.45	18.0697	17.3346
	1.8046	0.39197	Smchd1	Structural maintenance of chromosomes flexible hinge domain-containing protein 1	SMHD1_MOUSE	225648	Color2 [DarkGray]	1	4		20.1597	19.5783	19.9704	19.8023	20.1888	19.7624
+	1.80326	0.985889	Pum3	Pumilio homolog 3	A0A0N4SUH4_MOUSE;PUM3_MOUSE	72930.77;72799.58	Color2 [DarkGray]	1	4		20.6927	19.9414	20.748	20.1879	21.2206	19.5743
	1.80021	0.441831	Mms22l	Protein MMS22-like	MMS22_MOUSE	140582	Color2 [DarkGray]	1	4		19.0663	18.6045	18.9696	18.7899	19.1292	18.4453
	1.79708	0.695286	Zfp36l1	mRNA decay activator protein ZFP36L1	TISB_MOUSE	36384.6	Color2 [DarkGray]	1	4		17.6146	16.8865	17.617	16.7642	17.8033	17.2984
	1.79674	0.483564	Ilf3	Interleukin enhancer-binding factor 3	A0A1L1STE4_MOUSE	97452.7	Color2 [DarkGray]	1	4		22.3784	21.6471	22.1124	21.9542	22.3113	21.75
+	1.79495	1.43842	Ttll4	Tubulin polyglutamylase TTLL4	D3YY08_MOUSE;TTLL4_MOUSE	124793.23;132530.21	Color2 [DarkGray]	1	4		15.9472	13.6748	15.783	14.8307	15.6281	14.5376
	1.79486	0.50038	Nup54	Nuclear pore complex protein Nup54	NUP54_MOUSE	55731.8	Color2 [DarkGray]	1	4		21.8415	21.116	21.5672	21.393	21.8666	21.2652
	1.79442	0.598628	Ssrp1	FACT complex subunit SSRP1	SSRP1_MOUSE	80860.4	Color2 [DarkGray]	1	4		22.5905	21.8028	22.5088	22.1142	22.8089	22.1953
	1.79354	0.677331	Nup35	Nucleoporin NUP35	NUP35_MOUSE	34785.7	Color2 [DarkGray]	1	4		21.3738	20.5605	21.3616	20.9618	21.7129	20.894
	1.79006	0.71202	Epcam	Epithelial cell adhesion molecule	EPCAM_MOUSE	35018.9	Color2 [DarkGray]	1	4		18.5577	17.7354	18.3904	18.14	18.6966	17.6332
	1.78843	-0.395718	Med24	Mediator complex subunit 24;Mediator of RNA polymerase II transcription subunit 24	A6PW47_MOUSE;MED24_MOUSE	111861.01;109984.99	Color2 [DarkGray]	1	4		19.8012	20.0315	19.6366	20.1461	19.8465	20.2939
	1.7881	0.615418	Zfp638;Zfp638;Znf638	Zinc finger protein 638	A0A0N4SV80_MOUSE;E9QML5_MOUSE;ZN638_MOUSE	214460.48;218133.7;218133.7	Color2 [DarkGray]	1	4		17.1947	16.4755	16.8919	16.4988	16.8779	16.144
	1.78799	-0.4314	Kctd13	BTB/POZ domain-containing adapter for CUL3-mediated RhoA degradation protein 1	BACD1_MOUSE	36442.4	Color2 [DarkGray]	1	4		21.7116	22.0993	21.7116	22.3054	21.6308	21.9436
	1.78695	0.529413	Seh1l	Nucleoporin SEH1	SEH1_MOUSE	39774.7	Color2 [DarkGray]	1	4		20.1394	19.499	19.9259	19.7477	20.1311	19.3614
	1.78431	0.625	Ythdf1	YTH domain-containing family protein 1	A2AWN8_MOUSE;YTHD1_MOUSE	63900.06;60878.63	Color2 [DarkGray]	1	4		16.901	16.1494	16.9835	16.5947	17.19	16.4555
	1.78425	0.313766	Gtf3c4	General transcription factor 3C polypeptide 4	TF3C4_MOUSE	91613	Color2 [DarkGray]	1	4		19.8529	19.4693	19.77	19.6532	19.9672	19.5263
	1.78372	0.561722	Gspt1	Eukaryotic peptide chain release factor GTP-binding subunit ERF3A	ERF3A_MOUSE	68625.4	Color2 [DarkGray]	1	4		21.9849	21.2106	21.7128	21.5409	22.0407	21.3017
	1.78098	0.558171	Slc7a3	Cationic amino acid transporter 3	CTR3_MOUSE	67459.9	Color2 [DarkGray]	1	4		19.5745	18.7101	19.1358	18.908	19.4159	18.8335
	1.78047	0.82691	Relch	RAB11-binding protein RELCH	A0A087WSS1_MOUSE;E9QM90_MOUSE;G3X9J4_MOUSE;RELCH_MOUSE	131874.47;134570.66;134581.62;134586.7	Color2 [DarkGray]	1	4		16.163	15.5017	16.1501	15.7158	16.5198	15.1348
	1.77644	0.721546	Wdr7	WD repeat-containing protein 7	WDR7_MOUSE	163450	Color2 [DarkGray]	1	4		16.1677	15.4273	16.2442	15.275	15.6916	15.2366
	1.7756	0.391061	Cenpf	Centromere protein F (Fragment);Centromere protein F	E9PY14_MOUSE;E9Q3P4_MOUSE	110019.99;342471.76	Color2 [DarkGray]	1	4		14.2845	14.1136	14.3515	13.8662	14.5148	13.9978
	1.77214	0.472913	Tgs1	Trimethylguanosine synthase	TGS1_MOUSE	96790.3	Color2 [DarkGray]	1	4		19.5122	18.8856	19.1861	19.0065	19.5453	18.9326
+	1.77109	1.0275	Ubr7	Putative E3 ubiquitin-protein ligase UBR7	UBR7_MOUSE	48064.7	Color2 [DarkGray]	1	4		13.2589	11.9093	12.7753	12.4216	13.0569	11.6777
	1.77054	0.41062	Zcchc8	Zinc finger CCHC domain-containing protein 8	ZCHC8_MOUSE	78025.8	Color2 [DarkGray]	1	4		21.4729	20.8168	21.2143	21.0431	21.4069	21.0023
+	1.76903	1.02311	Fam169a	Soluble lamin-associated protein of 75 kDa	F169A_MOUSE	73239.7	Color2 [DarkGray]	1	4		20.5095	19.193	20.1032	19.5466	20.0138	18.8176
	1.76766	0.660676	Hnrnpa3	Heterogeneous nuclear ribonucleoprotein A3	A2AL12_MOUSE;ROA3_MOUSE	34475.89;39651.99	Color2 [DarkGray]	1	4		23.104	22.4036	23.0776	22.802	23.363	22.357
	1.76688	0.48251	Ppp2r2a	Serine/threonine-protein phosphatase 2A 55 kDa regulatory subunit B alpha isoform	2ABA_MOUSE	51692.1	Color2 [DarkGray]	1	4		22.3835	21.6578	22.0465	21.8819	22.2138	21.6565
+	1.76438	1.05286	Npl	N-acetylneuraminate lyase	NPL_MOUSE	35130.5	Color2 [DarkGray]	1	4		15.2761	14.2189	14.7363	14.2566	15.6125	13.9907
	1.764	0.456457	Nxf1	Nuclear RNA export factor 1	NXF1_MOUSE	70299.5	Color2 [DarkGray]	1	4		21.5179	20.8387	21.3132	21.1541	21.402	20.871
	1.76256	0.507285	Espl1	Separin	ESPL1_MOUSE	233035	Color2 [DarkGray]	1	4		20.9514	20.3911	20.6762	20.3213	21.0875	20.4808
	1.76163	0.568332	AW554918;Kiaa1328	Expressed sequence AW554918;Protein hinderin	E9QAK8_MOUSE;K1328_MOUSE	69851.03;69792.99	Color2 [DarkGray]	1	4		19.0046	18.1924	18.956	18.688	19.0261	18.4013
	1.76078	0.625274	Stn1	CST complex subunit STN1	Q3UXU8_MOUSE;STN1_MOUSE	40439.26;43485.78	Color2 [DarkGray]	1	4		17.1629	16.2545	16.896	16.7025	17.1179	16.3441
	1.75946	0.439492	Sars1;Sars	Serine--tRNA ligase, cytoplasmic;Seryl-tRNA synthetase	SYSC_MOUSE;Q8C483_MOUSE	58388.71;61167.02	Color2 [DarkGray]	1	4		20.4277	19.8057	20.2328	20.0355	20.2307	19.7315
	1.75873	0.272509	Tial1	Nucleolysin TIAR	TIAR_MOUSE;Q921W2_MOUSE	43388.74;41530.7	Color2 [DarkGray]	1	4		18.0304	17.8113	18.067	17.8342	18.2463	17.8806
	1.75316	0.621524	Myef2	Myelin expression factor 2	MYEF2_MOUSE	63294.6	Color2 [DarkGray]	1	4		22.2945	21.3602	22.0572	21.8238	22.1332	21.4364
	1.75005	0.473315	Nup98	Nuclear pore complex protein Nup96	A0A1B0GSX7_MOUSE	197313	Color2 [DarkGray]	1	4		23.3521	22.6868	23.1028	22.9631	23.2736	22.6586
	1.74886	0.77865	Uba6	E1 ubiquitin-activating enzyme;Ubiquitin-like modifier-activating enzyme 6	D3Z061_MOUSE;UBA6_MOUSE	114769.34;117965.93	Color2 [DarkGray]	1	4		18.5781	17.6186	18.3584	18.0977	18.6068	17.4911
	1.74653	0.360541	Tsr1	Pre-rRNA-processing protein TSR1 homolog	TSR1_MOUSE	92105.1	Color2 [DarkGray]	1	4		21.5856	21.0197	21.3175	21.1825	21.5097	21.129
	1.74606	0.904736	Wdr26	WD repeat-containing protein 26	A0A494BB75_MOUSE;WDR26_MOUSE	78549.14;70543.42	Color2 [DarkGray]	1	4		17.5658	16.7755	17.8084	17.233	18.2049	16.8564
	1.74599	0.809697	Hspa1b;Hspa1a	Heat shock 70 kDa protein 1B;Heat shock 70 kDa protein 1A	HS71B_MOUSE;HS71A_MOUSE	70176.27;70079.15	Color2 [DarkGray]	1	4		18.511	17.8212	18.5389	18.0992	19.0724	17.7728
	1.74583	0.461238	Cit	Citron Rho-interacting kinase	D3YU89_MOUSE;D3Z1U0_MOUSE;E9QL53_MOUSE;F6SBR5_MOUSE;CTRO_MOUSE	237060.26;231883.36;235363.33;230186.43;235389.33	Color2 [DarkGray]	1	4		19.4766	18.7501	19.101	18.9137	19.2663	18.7964
+	1.74426	2.24293	Taf4	TATA-box-binding protein-associated factor 4	A0A2I3BPN6_MOUSE;E9QAP7_MOUSE	104161.24;105306.61	Color2 [DarkGray]	1	4		18.1187	14.9556	17.6943	16.7732	17.8674	15.223
	1.74193	-0.525329	Usp16	Ubiquitinyl hydrolase 1;Ubiquitin carboxyl-terminal hydrolase 16 (Fragment);Ubiquitinyl hydrolase 1;Ubiquitin carboxyl-terminal hydrolase 16	D3YVU1_MOUSE;D3Z6E6_MOUSE;D6RHQ6_MOUSE;UBP16_MOUSE	85381.61;5307.15;38074.49;93434.45	Color2 [DarkGray]	1	4		14.6308	14.7745	14.3194	15.033	14.3586	15.0773
	1.74171	0.653514	Epha2	Ephrin type-A receptor 2	EPHA2_MOUSE	108852	Color2 [DarkGray]	1	4		20.9248	20.035	20.6083	20.366	21.0794	20.251
	1.74061	0.573982	Znf568	Zinc finger protein 568	ZN568_MOUSE	77116.3	Color2 [DarkGray]	1	4		18.5853	17.6514	18.216	18.0025	18.4483	17.8738
	1.7405	-0.273176	Tjp2	Tight junction protein ZO-2	A0A3B2WBH9_MOUSE;A0A3B2WCN9_MOUSE;ZO2_MOUSE	131105.82;133870.93;131279.98	Color2 [DarkGray]	1	4		22.8389	22.9578	22.7329	23.1725	22.8264	23.0873
	1.7388	0.612371	Ipo7	Importin-7	IPO7_MOUSE	119486	Color2 [DarkGray]	1	4		24.2295	23.3199	23.8638	23.6888	24.1895	23.4371
	1.73801	0.766752	Hcfc1	Host cell factor 1	B1AUX2_MOUSE;HCFC1_MOUSE	215051.2;210437.05	Color2 [DarkGray]	1	4		21.3646	20.2407	21.0524	20.8152	21.3739	20.4348
	1.73437	0.617241	Rsbn1	Lysine-specific demethylase 9	RSBN1_MOUSE	89251.4	Color2 [DarkGray]	1	4		17.4173	16.3734	16.9991	16.6848	17.1903	16.6968
	1.73032	0.451977	Dhx40	Probable ATP-dependent RNA helicase DHX40	DHX40_MOUSE	88530.2	Color2 [DarkGray]	1	4		18.4573	17.8059	18.1364	17.8258	18.4015	18.0076
	1.72935	0.439782	Ssb	Lupus La protein homolog	LA_MOUSE	47756.5	Color2 [DarkGray]	1	4		22.9399	22.3351	22.7631	22.6372	22.9945	22.406
	1.72885	-0.81256	Prrc2b	Protein PRRC2B	F8WHT3_MOUSE	243121	Color2 [DarkGray]	1	4		21.0519	21.6495	20.6768	21.6232	21.1859	22.0795
	1.72481	0.36558	Gtf3c1	General transcription factor 3C polypeptide 1	A0A0U1RPD8_MOUSE;TF3C1_MOUSE	226758.19;237476.35	Color2 [DarkGray]	1	4		20.7765	20.3381	20.482	20.2931	20.6631	20.1936
	1.72457	0.376197	Zfp106	Zinc finger protein 106	E9Q7S1_MOUSE;R4GML0_MOUSE	205738.47;208842.21	Color2 [DarkGray]	1	4		19.2161	18.6897	18.9785	18.82	19.2648	18.8211
	1.72455	0.561514	Psmg2	Proteasome assembly chaperone 2	PSMG2_MOUSE	29524.4	Color2 [DarkGray]	1	4		18.4281	17.6902	18.1748	18.0014	18.3512	17.5779
+	1.72392	3.28905	8030462N17Rik;	RIKEN cDNA 8030462N17 gene;Uncharacterized protein C18orf25 homolog	Q0VAW6_MOUSE;CR025_MOUSE	42780.5;26445.74	Color2 [DarkGray]	1	4		12.2347	NaN	13.669	10.3692	13.6742	9.43798
	1.72375	0.558768	Csnk1a1	Casein kinase I isoform alpha	E9PWB2_MOUSE;E9Q4G7_MOUSE;KC1A_MOUSE	43402.05;38767.68;38914.85	Color2 [DarkGray]	1	4		20.8123	20.203	20.4725	20.243	20.7563	19.9188
	1.72263	0.496724	Polr1b	DNA-directed RNA polymerase I subunit RPA2	RPA2_MOUSE	128213	Color2 [DarkGray]	1	4		21.1528	20.3481	20.7761	20.5939	20.9937	20.4904
	1.72247	0.596678	Mocs3	Adenylyltransferase and sulfurtransferase MOCS3	MOCS3_MOUSE	49375	Color2 [DarkGray]	1	4		21.7215	20.7957	21.4197	21.2258	21.6879	21.0175
	1.72226	0.377991	Phax	Phosphorylated adapter RNA export protein	G5E8V8_MOUSE;PHAX_MOUSE	40866.85;43247.36	Color2 [DarkGray]	1	4		18.5529	17.9799	18.453	18.3059	18.5307	18.1169
	1.72071	0.642215	Tagln2	Transgelin-2	TAGL2_MOUSE	22395.4	Color2 [DarkGray]	1	4		18.619	17.643	18.4688	18.1477	18.6897	18.0601
	1.72034	0.46217	Paics	Multifunctional protein ADE2	PUR6_MOUSE	47006.1	Color2 [DarkGray]	1	4		25.2923	24.6673	25.0198	24.9004	25.2899	24.6479
	1.7202	0.621842	Mapk3	Mitogen-activated protein kinase (Fragment);Mitogen-activated protein kinase;Mitogen-activated protein kinase 3	A0A0U1RPX4_MOUSE;D3Z3G6_MOUSE;MK03_MOUSE	NaN;42401.8;43066.49	Color2 [DarkGray]	1	4		16.4579	15.6703	16.375	16.1411	16.5006	15.6566
	1.71776	0.334866	Samhd1	Deoxynucleoside triphosphate triphosphohydrolase SAMHD1	SAMH1_MOUSE	75893.1	Color2 [DarkGray]	1	4		18.081	17.6055	18.0691	17.7678	18.1312	17.9034
	1.71735	0.634907	E2f4	Transcription factor E2F4	E2F4_MOUSE	43833.4	Color2 [DarkGray]	1	4		18.2135	17.424	17.8371	17.6382	18.1314	17.2151
	1.71548	0.521779	Gtpbp1	GTP-binding protein 1	GTPB1_MOUSE	72300.7	Color2 [DarkGray]	1	4		21.1437	20.2674	20.7445	20.4404	20.9027	20.5177
	1.71543	0.450878	Cul1	Cullin-1	CUL1_MOUSE	89691.5	Color2 [DarkGray]	1	4		22.7077	22.1205	22.4748	22.3563	22.7086	22.0617
	1.71517	0.437068	Hnrnph2	Heterogeneous nuclear ribonucleoprotein H2	HNRH2_MOUSE	49279.6	Color2 [DarkGray]	1	4		22.673	22.0051	22.361	22.221	22.5084	22.0052
	1.71403	0.503588	Acaca	Acetyl-CoA carboxylase 1	ACACA_MOUSE	265257	Color2 [DarkGray]	1	4		21.6618	21.0062	21.3704	21.2345	21.6331	20.9138
	1.71401	0.834518	Stub1	STIP1 homology and U box-containing protein 1	A0A494BBF6_MOUSE;A0A494BBI6_MOUSE;CHIP_MOUSE	31161.12;31891.94;34909.31	Color2 [DarkGray]	1	4		13.749	12.8396	13.4185	13.1429	13.8407	12.5221
	1.7118	0.448713	Ppfia1	Ppfia1 protein	B2RXQ2_MOUSE;B2RXW8_MOUSE	142676.28;140135.33	Color2 [DarkGray]	1	4		20.8625	20.1919	20.704	20.541	20.9082	20.3956
	1.70911	0.506961	Nolc1	Nucleolar and coiled-body phosphoprotein 1	A0A286YDA2_MOUSE	73427.5	Color2 [DarkGray]	1	4		22.6527	21.9589	22.3313	22.1209	22.4135	21.7969
	1.70883	0.456812	Ddx39b	Spliceosome RNA helicase Ddx39b	DX39B_MOUSE	49035.4	Color2 [DarkGray]	1	4		23.7823	23.2379	23.4632	23.308	23.7951	23.1242
	1.70397	0.637602	Lin28a	Protein lin-28 homolog A	LN28A_MOUSE	22719.9	Color2 [DarkGray]	1	4		22.4687	21.5806	22.2862	22.0646	22.6183	21.8152
	1.70296	0.720502	Ccdc88c	Protein Daple	DAPLE_MOUSE	226535	Color2 [DarkGray]	1	4		12.9958	12.0263	12.9059	12.4949	12.7169	11.9359
	1.70237	0.604118	Mapre2	Microtubule-associated protein RP/EB family member 2 (Fragment);Microtubule-associated protein RP/EB family member 2;Microtubule-associated protein RP/EB family member 2	D3YYK8_MOUSE;E9Q6X0_MOUSE;MARE2_MOUSE	29425.24;32265.03;36946.17	Color2 [DarkGray]	1	4		17.8765	17.0172	17.3874	17.1887	17.6901	16.9357
	1.69901	0.536725	Golga2	Golgin subfamily A member 2	A0A6I8MWY5_MOUSE;A0A6I8MX07_MOUSE;E9PUQ5_MOUSE;GOGA2_MOUSE;Z4YJU8_MOUSE	111861.63;116278.91;114862.2;113278.34;108631.03	Color2 [DarkGray]	1	4		17.4424	16.7779	17.2677	16.987	17.6863	17.0212
	1.69755	0.743539	Ccar2	Cell cycle and apoptosis regulator protein 2	CCAR2_MOUSE	103002	Color2 [DarkGray]	1	4		18.9129	17.8393	18.8078	18.4847	19.0404	18.2064
	1.69721	0.3542	Ndufs7	NADH dehydrogenase [ubiquinone] iron-sulfur protein 7, mitochondrial	NDUS7_MOUSE	24682.9	Color2 [DarkGray]	1	4		18.9804	18.654	19.0245	18.6857	18.8395	18.4421
+	1.69573	1.572	Dnmt3l	DNA (cytosine-5)-methyltransferase 3-like	DNM3L_MOUSE	47992.8	Color2 [DarkGray]	1	4		21.6457	19.6988	21.2281	19.6554	20.3488	19.1524
	1.69552	0.506934	Septin1	Septin-1	SEPT1_MOUSE	42019.8	Color2 [DarkGray]	1	4		22.0515	21.37	21.7792	21.6508	22.1133	21.4025
	1.69543	0.467131	Akap12	A-kinase anchor protein 12	AKA12_MOUSE	180695	Color2 [DarkGray]	1	4		23.8366	23.1192	23.5454	23.4159	23.7909	23.2364
	1.6941	0.303242	Ddx18	ATP-dependent RNA helicase DDX18	DDX18_MOUSE	74180.9	Color2 [DarkGray]	1	4		21.1973	20.8336	21.022	20.937	21.2398	20.7787
	1.69335	0.863029	Lancl2	LanC-like protein 2 (Fragment);LanC-like protein 2	F6RJV6_MOUSE;LANC2_MOUSE	49742.99;50777.25	Color2 [DarkGray]	1	4		17.2514	16.3182	16.8859	16.5824	17.2635	15.911
	1.69167	0.767648	Sap130	Histone deacetylase complex subunit SAP130	A0A0R4J060_MOUSE;J3QNK5_MOUSE;SP130_MOUSE	111157.01;111240.19;111228.09	Color2 [DarkGray]	1	4		18.8345	17.8614	18.5982	18.3692	19.0699	17.9691
	1.69095	0.510875	Stx3	Syntaxin-3	STX3_MOUSE	33243.2	Color2 [DarkGray]	1	4		16.4291	15.8369	16.0811	15.823	16.2333	15.551
	1.6896	0.505514	Kpna3	Importin subunit alpha-4	IMA4_MOUSE	57772.8	Color2 [DarkGray]	1	4		21.617	21.002	21.2744	21.1224	21.6215	20.872
	1.68925	0.456949	Ints3	Integrator complex subunit 3	A0A0G2JFJ6_MOUSE;INT3_MOUSE	117251.03;117937.58	Color2 [DarkGray]	1	4		19.8426	19.2489	19.6537	19.533	19.9404	19.2839
	1.68924	0.442514	Prune1	Exopolyphosphatase PRUNE1	PRUN1_MOUSE	50239.5	Color2 [DarkGray]	1	4		20.6337	19.9844	20.3749	20.2361	20.6743	20.1348
	1.68683	0.601753	Prdx2	Peroxiredoxin-2	PRDX2_MOUSE	21778.7	Color2 [DarkGray]	1	4		22.4691	21.648	22.3192	22.1314	22.5138	21.7174
	1.68292	0.926446	Rc3h2;Rc3h1;Rc3h2;Rc3h1;Rc3h2;Rc3h1	RING-type E3 ubiquitin transferase;Roquin-1;RING-type E3 ubiquitin transferase;RING-type E3 ubiquitin transferase;Roquin-2;Roquin-1	A0A0N4SVF7_MOUSE;A0A668KLW6_MOUSE;A2AVP4_MOUSE;H7BX02_MOUSE;RC3H2_MOUSE;RC3H1_MOUSE	53817.05;28589.36;124708.35;124396.78;131295;125377.94	Color2 [DarkGray]	1	4		13.4613	12.0772	13.265	12.8117	13.6288	12.687
	1.68156	0.53421	N4bp2l2	NEDD4-binding protein 2-like 2	N42L2_MOUSE	66250.4	Color2 [DarkGray]	1	4		15.8747	15.1499	15.4182	15.0162	15.6863	15.2105
	1.68072	-0.61029	Cep120	Centrosomal protein of 120 kDa	CE120_MOUSE	112579	Color2 [DarkGray]	1	4		19.6867	20.0501	19.7052	20.4594	19.3872	20.1004
	1.67884	0.975778	Zfp729b;Gm49345;Gm49345;Zfp738;Zfp729a;Zfp729b	Zinc finger protein 729b (Fragment);Predicted gene, 49345 (Fragment);Predicted gene, 49345 (Fragment);Zinc finger protein 738;Zinc finger protein 729a;AA987161 protein	A0A0J9YSF5_MOUSE;A0A286YDM2_MOUSE;A0A286YE34_MOUSE;B8JJX8_MOUSE;Q4QQP3_MOUSE;Q80VN4_MOUSE	28536;77405.07;32273.32;91404.42;111480.8;120177.95	Color2 [DarkGray]	1	4		16.313	15.0836	16.1043	15.5433	15.878	14.7412
	1.67873	0.368997	Rbm27	RNA-binding protein 27	RBM27_MOUSE	118552	Color2 [DarkGray]	1	4		21.9343	21.3551	21.6322	21.4495	21.8491	21.504
	1.67854	0.462949	Aprt	Adenine phosphoribosyltransferase	APT_MOUSE	19723.9	Color2 [DarkGray]	1	4		23.5017	22.9508	23.5079	23.3144	23.59	22.9455
	1.67781	0.786951	Imp4	U3 small nucleolar ribonucleoprotein protein IMP4	IMP4_MOUSE	33656.5	Color2 [DarkGray]	1	4		17.7056	16.5474	17.5591	17.2538	17.6653	16.7679
	1.67774	0.652709	Ubqln1	Ubiquilin-1	UBQL1_MOUSE	61976.4	Color2 [DarkGray]	1	4		18.8408	18.3502	19.3993	18.5899	19.0769	18.4189
	1.67655	0.323217	Znf48	Zinc finger protein 48	ZNF48_MOUSE	64599.2	Color2 [DarkGray]	1	4		19.0295	18.4881	18.8729	18.7457	18.949	18.648
	1.67517	-0.687153	Med20	Mediator of RNA polymerase II transcription subunit 20	MED20_MOUSE	23191.8	Color2 [DarkGray]	1	4		18.7331	19.4861	19.0238	19.6115	19.1972	19.918
	1.67332	0.584291	Safb	Scaffold attachment factor B1	SAFB1_MOUSE;S4R1M2_MOUSE	105103.61;105316.85	Color2 [DarkGray]	1	4		17.9351	17.1552	17.597	17.4562	17.9061	17.0739
	1.67223	0.50117	Hnrnph1	Heterogeneous nuclear ribonucleoprotein H	HNRH1_MOUSE;Q8C2Q7_MOUSE	49199.44;51217.76	Color2 [DarkGray]	1	4		22.104	21.3005	21.7259	21.5767	21.9539	21.4031
+	1.6714	1.825	Des	Desmin	DESM_MOUSE	53497.8	Color2 [DarkGray]	1	4		15.4104	13.5122	15.1453	14.3667	15.4813	12.683
	1.66965	0.573096	Ajuba	LIM domain-containing protein ajuba	AJUBA_MOUSE	57920	Color2 [DarkGray]	1	4		21.5951	20.6461	21.3442	21.0834	21.3116	20.8022
	1.66963	0.466543	Elavl1	ELAV-like protein 1	ELAV1_MOUSE	36169	Color2 [DarkGray]	1	4		22.8896	22.1476	22.6793	22.523	22.8619	22.3605
	1.66711	0.457789	Tcea1	Transcription elongation factor A protein 1	E9PYD5_MOUSE;TCEA1_MOUSE	35031.65;33880.49	Color2 [DarkGray]	1	4		17.7514	17.0898	17.5533	17.4274	17.8083	17.2223
	1.66603	0.387469	Sf1	Splicing factor 1	D3YZC9_MOUSE;D3YZD0_MOUSE;E9Q4Q2_MOUSE;SF01_MOUSE	61755.78;68679.95;59699;70402.99	Color2 [DarkGray]	1	4		20.3395	19.8054	20.1704	20.0721	20.4019	19.8719
	1.66471	0.440587	Cep55	Centrosomal protein of 55 kDa	CEP55_MOUSE	53930.3	Color2 [DarkGray]	1	4		20.7011	19.9817	20.3929	20.2544	20.6035	20.1396
	1.66274	0.395205	Ptpn1	Tyrosine-protein phosphatase non-receptor type 1	PTN1_MOUSE	49593.3	Color2 [DarkGray]	1	4		18.2544	17.8092	18.0415	17.8241	18.0812	17.5582
	1.66269	0.412825	Sf3a3	Splicing factor 3A subunit 3	SF3A3_MOUSE	58841.9	Color2 [DarkGray]	1	4		20.2983	19.7073	20.0372	19.9364	20.315	19.7684
	1.66128	0.268261	Agap3	Arf-GAP with GTPase, ANK repeat and PH domain-containing protein 3;Arf-GAP with GTPase, ANK repeat and PH domain-containing protein 3	F8VQE9_MOUSE;AGAP3_MOUSE	97694.75;97965.19	Color2 [DarkGray]	1	4		16.5374	16.0722	16.3569	16.2423	16.4295	16.2045
	1.66088	0.455833	Mex3a	Mex3 RNA-binding family member A	G3UYU0_MOUSE	54224.3	Color2 [DarkGray]	1	4		17.8722	17.12	17.5923	17.3672	17.8078	17.4176
	1.65736	0.503532	Tnrc6a	Trinucleotide repeat-containing gene 6A protein (Fragment);Trinucleotide repeat-containing gene 6A protein	A0A0U1RQ65_MOUSE;TNR6A_MOUSE	NaN;203149.6	Color2 [DarkGray]	1	4		17.5249	16.6867	17.1901	16.8828	17.3915	17.0264
	1.65716	0.348759	Tonsl	NF-kappa-B inhibitor-like protein 2;Tonsoku-like protein	G3UW83_MOUSE;TONSL_MOUSE	151107.17;151108.11	Color2 [DarkGray]	1	4		18.5908	18.1227	18.3406	18.2531	18.5864	18.0957
	1.6563	0.462732	Maea	E3 ubiquitin-protein transferase MAEA	MAEA_MOUSE	45336.4	Color2 [DarkGray]	1	4		15.4136	14.6981	15.1984	15.0053	15.4601	14.9805
	1.65463	-0.558763	Smtnl2	Smoothelin-like protein 2	SMTL2_MOUSE	49523.5	Color2 [DarkGray]	1	4		17.4966	17.7105	17.1351	18.0876	17.4067	17.9166
	1.65431	0.618516	Bcas3	Breast carcinoma-amplified sequence 3 homolog;Bcas3 protein;Breast carcinoma-amplified sequence 3 homolog	B1AR74_MOUSE;Q0VF62_MOUSE;BCAS3_MOUSE	102771.57;99465.41;101021.28	Color2 [DarkGray]	1	4		17.8878	16.9318	17.6148	17.3751	17.9498	17.29
	1.65397	0.48454	Zfp655	Zinc finger protein 655	Q9CZP3_MOUSE	63373.4	Color2 [DarkGray]	1	4		17.4633	16.6966	17.3896	17.145	17.4372	16.9949
	1.65305	0.511067	Ubxn1	UBX domain-containing protein 1	UBXN1_MOUSE	33572.5	Color2 [DarkGray]	1	4		19.5248	18.7789	19.2899	19.0923	19.6348	19.0451
	1.65191	0.387665	Noc4l	Nucleolar complex protein 4 homolog	NOC4L_MOUSE	58676	Color2 [DarkGray]	1	4		20.004	19.497	19.6701	19.3756	19.8788	19.5174
	1.65182	0.374794	Rrp1b	Ribosomal RNA processing protein 1 homolog B	RRP1B_MOUSE	80582.2	Color2 [DarkGray]	1	4		21.5347	20.9434	21.3258	21.1869	21.3482	20.954
	1.65057	0.647841	Pfdn2	Prefoldin subunit 2 (Fragment);Prefoldin subunit 2	F8WJ30_MOUSE;PFD2_MOUSE	14310.26;16533.7	Color2 [DarkGray]	1	4		15.3005	NaN	15.3228	14.5659	NaN	14.7617
	1.65052	0.508193	Hnrnpul1	Heterogeneous nuclear ribonucleoprotein U-like protein 1	HNRL1_MOUSE	96001.9	Color2 [DarkGray]	1	4		21.3687	20.5942	21.1738	20.9491	21.4486	20.9233
	1.64954	-0.434774	Med29	Mediator of RNA polymerase II transcription subunit 29	MED29_MOUSE	21010.8	Color2 [DarkGray]	1	4		16.2685	16.6963	16.5923	16.9033	16.3318	16.8973
	1.64912	0.529869	Mphosph8	M-phase phosphoprotein 8	MPP8_MOUSE	97467.4	Color2 [DarkGray]	1	4		18.0198	17.3052	17.9045	17.7235	18.1894	17.4953
	1.64549	0.511965	Nup88	Nuclear pore complex protein Nup88	NUP88_MOUSE	84937.7	Color2 [DarkGray]	1	4		21.94	21.1716	21.705	21.5751	21.9141	21.2765
	1.63758	0.478674	Acbd6	Acyl-CoA-binding domain-containing protein 6	ACBD6_MOUSE	30887.5	Color2 [DarkGray]	1	4		13.5684	12.9676	13.4731	12.7826	13.2356	13.0909
	1.63594	0.373299	Cdk17	Cyclin-dependent kinase 17 (Fragment);Cyclin-dependent kinase 17	A0A1L1SUS7_MOUSE;CDK17_MOUSE	54513.34;59506.11	Color2 [DarkGray]	1	4		18.1782	17.6238	17.9687	17.8769	18.2009	17.7271
	1.63547	-0.312322	Pkd2	Polycystin-2	PKD2_MOUSE	108982	Color2 [DarkGray]	1	4		24.4464	24.7717	24.3124	24.5402	24.3931	24.7769
	1.63432	0.48084	Dot1l	Histone-lysine N-methyltransferase, H3 lysine-79 specific	Q6XZL8_MOUSE	165913	Color2 [DarkGray]	1	4		20.4794	19.7247	20.2181	19.8387	20.404	20.0956
	1.63401	0.690176	Rad23b	UV excision repair protein RAD23 homolog B	RD23B_MOUSE	43512.6	Color2 [DarkGray]	1	4		16.6634	15.6588	16.5932	16.2474	16.463	15.7428
+	1.63297	1.96076	Grb7	Growth factor receptor-bound protein 7	GRB7_MOUSE	59959.2	Color2 [DarkGray]	1	4		17.9291	16.109	17.9234	16.6911	17.6826	14.8526
	1.63141	0.85911	Zfp981	Zinc finger protein 981	A2A8V7_MOUSE	51918.8	Color2 [DarkGray]	1	4		16.6358	15.3922	16.2714	15.7262	15.9931	15.2046
+	1.63073	1.32574	Pde12	2',5'-phosphodiesterase 12	PDE12_MOUSE	67513.7	Color2 [DarkGray]	1	4		15.5419	13.8152	15.172	14.6365	15.1677	13.4528
	1.62978	0.630908	Ebna1bp2	Probable rRNA-processing protein EBP2	EBP2_MOUSE	34702.7	Color2 [DarkGray]	1	4		21.3073	20.6998	21.1965	20.7507	21.0754	20.236
	1.6293	0.529213	Ppp2r2d	Serine/threonine-protein phosphatase 2A 55 kDa regulatory subunit B delta isoform	2ABD_MOUSE	51957.4	Color2 [DarkGray]	1	4		21.436	20.8282	21.3776	21.2003	21.5489	20.7464
	1.62735	0.671235	Esyt1	Extended synaptotagmin-1	ESYT1_MOUSE	121554	Color2 [DarkGray]	1	4		20.3392	19.308	19.901	19.7126	20.3466	19.5524
	1.62372	0.654572	Prdx1	Peroxiredoxin-1	PRDX1_MOUSE	22176.5	Color2 [DarkGray]	1	4		26.2286	25.4659	26.1667	25.9371	26.3267	25.3553
	1.62309	0.923634	Prps1l3;Prps1	Ribose-phosphate diphosphokinase;Ribose-phosphate pyrophosphokinase 1	G3UXL2_MOUSE;PRPS1_MOUSE	34824.19;34834.23	Color2 [DarkGray]	1	4		21.7815	20.7865	21.6647	21.2663	21.7515	20.3739
+	1.62243	1.35364	Cecr2	Cat eye syndrome critical region protein 2 homolog	CECR2_MOUSE	161530	Color2 [DarkGray]	1	4		13.9623	11.7085	13.2307	12.7861	13.4653	12.1028
+	1.62166	2.58266	Eif4g3	Eukaryotic translation initiation factor 4 gamma 3	A0A0N4SVL0_MOUSE;A0A0R4J112_MOUSE;A2AMI2_MOUSE;IF4G3_MOUSE;Z4YKC4_MOUSE	192818.21;174718.95;174818.03;174890.09;173550.62	Color2 [DarkGray]	1	4		12.936	NaN	12.3774	10.7005	12.3146	9.2196
	1.62022	-0.526108	Ss18	Protein SSXT	A0A3Q4EGQ6_MOUSE;A0A3Q4EI07_MOUSE;SSXT_MOUSE;Q8BJJ6_MOUSE;Q8BKL1_MOUSE;Q8VHA8_MOUSE	6907.95;4377.1;45864.18;42151.44;37988.39;34275.66	Color2 [DarkGray]	1	4		18.4113	18.7807	18.4589	19.0143	18.602	19.2554
	1.61912	0.478462	Brix1	Ribosome biogenesis protein BRX1 homolog	BRX1_MOUSE	41241.1	Color2 [DarkGray]	1	4		20.853	20.4523	20.7566	20.4619	20.8003	20.0603
	1.61841	-0.41212	Pacs1	Phosphofurin acidic cluster sorting protein 1	PACS1_MOUSE	104829	Color2 [DarkGray]	1	4		24.0626	24.2028	23.8804	24.3986	23.9843	24.5622
	1.61825	0.468107	Ruvbl2	RuvB-like 2	RUVB2_MOUSE	51112.5	Color2 [DarkGray]	1	4		24.7213	24.0643	24.3642	24.2288	24.5545	23.9426
	1.61729	0.359216	Hmmr	Hyaluronan mediated motility receptor	HMMR_MOUSE	91785.5	Color2 [DarkGray]	1	4		22.8445	22.2914	22.5187	22.3484	22.604	22.2499
	1.61658	-0.904266	Tmbim6	Bax inhibitor 1 (Fragment);Bax inhibitor 1 (Fragment);Bax inhibitor 1 (Fragment);Bax inhibitor 1	E0CX98_MOUSE;E0CXR0_MOUSE;E0CZE8_MOUSE;BI1_MOUSE	26221.28;22397.66;3805.45;26477.62	Color2 [DarkGray]	1	4		15.8666	16.3793	15.211	16.6338	15.3173	16.0945
	1.61617	0.425882	Chtop	Chromatin target of PRMT1 protein	E9PW20_MOUSE;CHTOP_MOUSE	22106.65;26584.85	Color2 [DarkGray]	1	4		17.9787	17.5638	17.6676	17.3107	17.9219	17.4161
	1.61494	0.570188	Pan2	PAN2-PAN3 deadenylation complex catalytic subunit Pan2	PAN2_MOUSE	135253	Color2 [DarkGray]	1	4		15.8006	14.9315	15.6527	15.4272	15.8874	15.2716
	1.61416	0.433915	Ppil2	RING-type E3 ubiquitin-protein ligase PPIL2	PPIL2_MOUSE	59064.6	Color2 [DarkGray]	1	4		19.4253	18.7267	19.0799	18.9648	19.3158	18.8277
+	1.61298	1.93009	Champ1	Chromosome alignment-maintaining phosphoprotein 1	CHAP1_MOUSE	87561.1	Color2 [DarkGray]	1	4		11.0579	8.98382	9.72903	8.07611	9.88562	7.82232
	1.61294	0.670043	Wdr43	WD repeat-containing protein 43	WDR43_MOUSE	75381	Color2 [DarkGray]	1	4		18.6492	17.5983	18.4758	18.2206	18.5129	17.8091
	1.61271	0.552733	Supt16;Supt16h	FACT complex subunit;FACT complex subunit SPT16	G3X956_MOUSE;SP16H_MOUSE	119838.65;119824.63	Color2 [DarkGray]	1	4		22.9051	22.1287	22.8131	22.4653	23.0999	22.5659
	1.61216	0.608863	Nosip	Nitric oxide synthase-interacting protein	NOSIP_MOUSE	33209	Color2 [DarkGray]	1	4		19.4856	18.6339	19.1236	18.9772	19.3506	18.5222
	1.60922	0.554867	Msi1;Msi1;Msi1;Msi1;Msi2	RNA-binding protein Musashi homolog 1 (Fragment);RNA-binding protein Musashi homolog 1 (Fragment);RNA-binding protein Musashi homolog 1 (Fragment);RNA-binding protein Musashi homolog 1;RNA-binding protein Musashi homolog 2	A0A0J9YTX9_MOUSE;A0A0J9YU67_MOUSE;F8WJA5_MOUSE;MSI1H_MOUSE;MSI2H_MOUSE	21180.27;NaN;NaN;39119.49;36938.61	Color2 [DarkGray]	1	4		14.3664	13.6566	14.2488	13.962	14.6472	13.9791
	1.60905	0.582706		Uncharacterized protein C7orf26 homolog	CG026_MOUSE	49908.3	Color2 [DarkGray]	1	4		18.4116	17.4784	18.1056	17.9538	18.3019	17.6388
	1.60808	0.329918	Cdca2	Cell division cycle-associated protein 2	CDCA2_MOUSE	106366	Color2 [DarkGray]	1	4		18.2966	17.8022	18.0407	17.8628	18.0421	17.7247
	1.60776	-0.601209	Med6	Mediator of RNA polymerase II transcription subunit 6	MED6_MOUSE	28433.5	Color2 [DarkGray]	1	4		18.0316	18.4809	17.9975	18.7675	18.3444	18.9288
	1.60641	-0.41933	Fbxo28	F-box only protein 28	FBX28_MOUSE	40977.9	Color2 [DarkGray]	1	4		15.5652	15.9026	15.2917	16.0191	15.6476	15.8408
	1.60178	1.08522	Supt5h	Transcription elongation factor SPT5	SPT5H_MOUSE	120664	Color2 [DarkGray]	1	4		18.1843	16.8619	17.8024	17.546	18.3549	16.678
	1.60043	0.888879	Mbd3	Methyl-CpG-binding domain protein 3	D3YTR4_MOUSE	31275.6	Color2 [DarkGray]	1	4		15.1284	14.2943	15.1612	14.7708	15.3755	13.9333
	1.59979	0.591832	Ubqln4	Ubiquilin-4	UBQL4_MOUSE	63505.8	Color2 [DarkGray]	1	4		17.6451	17.1602	17.7725	17.4663	17.9642	16.9798
	1.59932	0.342664	Rraga	Ras-related GTP-binding protein A	RRAGA_MOUSE	36566.1	Color2 [DarkGray]	1	4		18.6888	18.304	18.6069	18.5076	18.748	18.2041
	1.59885	0.350811	Cep192	Centrosomal protein 192	E9Q4Y4_MOUSE	276341	Color2 [DarkGray]	1	4		15.8919	15.2947	15.6405	15.5165	15.6952	15.3639
	1.59857	0.544659	Nemf	Nuclear export mediator factor Nemf	NEMF_MOUSE	121188	Color2 [DarkGray]	1	4		20.6541	20.2484	20.9889	20.4455	21.132	20.4471
	1.59797	0.3789	Dnajc21	DnaJ homolog subfamily C member 21	DJC21_MOUSE	61734.5	Color2 [DarkGray]	1	4		20.8951	20.3062	20.6874	20.5858	20.9135	20.4673
	1.59792	-0.548395	Ttc3	RING-type E3 ubiquitin transferase;E3 ubiquitin-protein ligase TTC3	G5E8T2_MOUSE;TTC3_MOUSE	223909.35;223931.35	Color2 [DarkGray]	1	4		16.0926	16.4094	15.6892	16.511	16.1357	16.6423
	1.59761	-0.675674	Cep131	5-azacytidine induced gene 1	B1AXI9_MOUSE	120230	Color2 [DarkGray]	1	4		20.8809	21.39	21.0834	21.9558	20.8222	21.4678
	1.59725	0.43291	Hells	Lymphocyte-specific helicase	HELLS_MOUSE	95125.6	Color2 [DarkGray]	1	4		24.2131	23.5355	23.8835	23.7713	24.037	23.5281
	1.59632	0.296072	Rpl6	60S ribosomal protein L6	RL6_MOUSE	33509.6	Color2 [DarkGray]	1	4		25.9605	25.7661	25.8382	25.5173	25.9362	25.5633
	1.59595	0.496993	Ruvbl1	RuvB-like 1	RUVB1_MOUSE	50214	Color2 [DarkGray]	1	4		24.5698	23.8561	24.1875	24.0655	24.4169	23.7617
	1.59567	0.478488	Psma5	Proteasome subunit alpha type-5	PSA5_MOUSE	26411	Color2 [DarkGray]	1	4		21.8323	21.2198	21.4889	21.3795	21.821	21.1075
	1.59418	0.460503	Impdh2	Inosine-5'-monophosphate dehydrogenase 2	IMDH2_MOUSE	55815.1	Color2 [DarkGray]	1	4		24.8648	24.2045	24.5987	24.4306	24.9699	24.4168
	1.59341	-0.724268	Med7	Mediator of RNA polymerase II transcription subunit 7	MED7_MOUSE	27205.2	Color2 [DarkGray]	1	4		17.5771	18.3674	17.7651	18.5876	18.1803	18.7404
	1.59255	0.498987	Arrb2	Arrestin, beta 2;Beta-arrestin-2	Q5F2D9_MOUSE;ARRB2_MOUSE	45726.41;46313.98	Color2 [DarkGray]	1	4		16.1216	15.3177	15.7015	15.5679	15.9925	15.4331
	1.58999	0.405955	Nle1	Notchless protein homolog 1	NLE1_MOUSE	53134	Color2 [DarkGray]	1	4		17.8827	17.304	17.636	17.3365	17.5197	17.18
	1.58877	0.539558	Ate1	Arginyl-tRNA--protein transferase 1 (Fragment);Arginyl-tRNA--protein transferase 1;Arginyl-tRNA--protein transferase 1;Arginyl-tRNA--protein transferase 1;Arginyl-tRNA--protein transferase 1	A0A140LJ98_MOUSE;A0A1L1SQ41_MOUSE;J3QNU1_MOUSE;Q4FCQ7_MOUSE;ATE1_MOUSE	NaN;64094.81;58221.22;58319.51;59146.36	Color2 [DarkGray]	1	4		13.2598	12.4571	12.8209	12.6489	13.2496	12.6056
	1.58827	0.48137	Pola2	DNA polymerase alpha subunit B	DPOA2_MOUSE	66214.1	Color2 [DarkGray]	1	4		20.3511	19.6738	20.0659	19.8798	20.0957	19.5149
	1.58803	0.402853	Rpap3	RNA polymerase II-associated protein 3	RPAP3_MOUSE	74095.6	Color2 [DarkGray]	1	4		20.5486	19.9415	20.208	20.1074	20.494	19.9931
	1.58741	0.397086	Pan3	PAN2-PAN3 deadenylation complex subunit PAN3;PAN2-PAN3 deadenylation complex subunit Pan3	H3BKF3_MOUSE;PAN3_MOUSE	95450.81;89744.99	Color2 [DarkGray]	1	4		16.6519	16.1566	16.6058	16.3606	16.8724	16.4216
	1.58559	0.500282	Nup160	Nuclear pore complex protein Nup160	NU160_MOUSE	158232	Color2 [DarkGray]	1	4		22.6811	22.0836	22.4378	22.2116	22.4718	21.7947
	1.58242	0.463608	Aaas	Aladin	AAAS_MOUSE	59430.7	Color2 [DarkGray]	1	4		21.1476	20.4876	20.7972	20.7036	21.1332	20.4959
	1.582	0.468211	Fpgs	Folylpolyglutamate synthase, mitochondrial	FOLC_MOUSE	64955.4	Color2 [DarkGray]	1	4		21.0033	20.219	20.6338	20.4987	20.7817	20.2964
	1.57927	0.599772	Aatf	Protein AATF	AATF_MOUSE	59482.1	Color2 [DarkGray]	1	4		19.3201	18.5188	19.1672	18.8808	19.0591	18.3475
	1.57839	0.373814	Rfc3	Replication factor C subunit 3	RFC3_MOUSE	40526.2	Color2 [DarkGray]	1	4		22.2739	21.6988	22.0061	21.9238	22.2607	21.7966
	1.57831	0.400978	Gprasp2	G-protein coupled receptor-associated sorting protein 2	GASP2_MOUSE	92802.3	Color2 [DarkGray]	1	4		14.3445	13.7646	13.9704	13.7035	14.2031	13.847
	1.57596	0.248621	Cstf2t	Cleavage stimulation factor subunit 2 tau variant	CSTFT_MOUSE	65862.2	Color2 [DarkGray]	1	4		16.8059	16.4165	16.7938	16.6256	16.6827	16.4944
	1.57419	0.522865	Adsl	Adenylosuccinate lyase	PUR8_MOUSE	54866.2	Color2 [DarkGray]	1	4		20.7411	19.987	20.4577	20.3404	20.626	19.9289
	1.5726	0.475491	Ipo8	Importin-8	IPO8_MOUSE	117078	Color2 [DarkGray]	1	4		20.4089	19.8535	20.2729	20.1516	20.4807	19.731
	1.57239	0.49402	Hnrnpm	Heterogeneous nuclear ribonucleoprotein M	HNRPM_MOUSE	77648.7	Color2 [DarkGray]	1	4		26.1726	25.3704	25.8299	25.6595	26.1483	25.6387
	1.57217	0.544537	Stx5a;Stx5a;Stx5a;Stx5	Syntaxin 5A;Syntaxin 5A (Fragment);Syntaxin 5A;Syntaxin-5	H3BJ02_MOUSE;H3BJE3_MOUSE;I1E4X1_MOUSE;STX5_MOUSE	29376.77;28965.99;49084.95;39713.46	Color2 [DarkGray]	1	4		17.4944	16.814	17.1586	16.9088	17.6786	16.9752
	1.57083	0.75067	Pdcd11	Protein RRP5 homolog	RRP5_MOUSE	207779	Color2 [DarkGray]	1	4		22.3569	21.9619	22.2682	21.4692	22.2782	21.2202
	1.57028	0.657805	Vars1	Valine--tRNA ligase	SYVC_MOUSE	140215	Color2 [DarkGray]	1	4		22.3688	21.4726	22.074	21.9479	22.477	21.5259
	1.5699	0.696636	Utp3	Something about silencing protein 10	SAS10_MOUSE	53398.8	Color2 [DarkGray]	1	4		17.2224	16.1621	17.2982	16.8497	17.1537	16.5726
	1.56934	1.21096	Ubxn7	UBX domain-containing protein 7	G5E8R8_MOUSE	54812.2	Color2 [DarkGray]	1	4		18.818	16.9901	18.0591	17.7497	18.9497	17.4542
	1.56896	0.347937	Prpf40a	Pre-mRNA-processing factor 40 homolog A;Pre-mRNA-processing factor 40 homolog A (Fragment);Pre-mRNA-processing factor 40 homolog A	A0A1B0GRU8_MOUSE;A0A6Q6PUT5_MOUSE;PR40A_MOUSE	105526.42;NaN;108480.58	Color2 [DarkGray]	1	4		20.1215	19.7308	19.8138	19.5938	20.0187	19.5856
	1.5685	0.3423	Ctps2	CTP synthase 2	PYRG2_MOUSE	65514.4	Color2 [DarkGray]	1	4		19.5401	19.1761	19.3685	19.2639	19.5446	18.9863
	1.5677	-0.505177	Sgo2	Shugoshin 2	SGO2_MOUSE	130277	Color2 [DarkGray]	1	4		13.201	13.559	12.8769	13.7239	13.3521	13.6627
	1.56663	0.523586	Klf4	Krueppel-like factor 4 (Fragment)	B7ZCH2_MOUSE	16222.9	Color2 [DarkGray]	1	4		17.7188	16.9494	17.4766	17.3152	17.8479	17.2079
	1.56632	0.426504	Nup153	Nucleoporin 153	E9Q3G8_MOUSE	152008	Color2 [DarkGray]	1	4		22.1874	21.4799	21.8628	21.7623	22.0514	21.5799
	1.56466	0.552958	Xpot	Exportin-T	A0A1W2P7Q6_MOUSE;XPOT_MOUSE	109788.88;109733.79	Color2 [DarkGray]	1	4		21.5106	20.6597	21.0643	20.944	21.3271	20.6395
	1.55889	0.44679	Npat	Protein NPAT	NPAT_MOUSE	152176	Color2 [DarkGray]	1	4		11.5271	11.2238	11.3485	11.0661	11.7295	10.9748
	1.55778	0.401326	Nup107	Nuclear pore complex protein Nup107	NU107_MOUSE	106717	Color2 [DarkGray]	1	4		22.565	21.987	22.3175	22.2052	22.4015	21.8879
	1.55576	0.439215	Dhx30	RNA helicase;ATP-dependent RNA helicase DHX30	A0A0G2JGL8_MOUSE;DHX30_MOUSE	133027.98;136668.3	Color2 [DarkGray]	1	4		23.6372	23.0438	23.454	23.219	23.8079	23.3188
	1.55508	0.499615	Slc7a5	Large neutral amino acids transporter small subunit 1	LAT1_MOUSE	55872.3	Color2 [DarkGray]	1	4		19.9372	19.2959	19.6029	19.4842	20.0546	19.3158
	1.55433	-0.506889	Sfxn2	Sideroflexin-2	SFXN2_MOUSE	36141.5	Color2 [DarkGray]	1	4		16.2316	16.4405	15.7151	16.4901	15.9478	16.4846
	1.55319	0.47244	Arnt	Aryl hydrocarbon receptor nuclear translocator;Aryl hydrocarbon receptor nuclear translocator (Fragment);Aryl hydrocarbon receptor nuclear translocator;Aryl hydrocarbon receptor nuclear translocator;Aryl hydrocarbon receptor nuclear translocator	E9QLT6_MOUSE;F7C9F6_MOUSE;ARNT_MOUSE;Q3ULM2_MOUSE;Q8CEC2_MOUSE	84601.56;13971.11;86962.94;85274.22;83602.38	Color2 [DarkGray]	1	4		15.6255	14.9283	15.3501	15.2692	15.6382	14.999
	1.55281	0.699321	Noc3l	Nucleolar complex protein 3 homolog	NOC3L_MOUSE	93211.4	Color2 [DarkGray]	1	4		16.6586	16.1759	16.7514	16.1186	16.5379	15.5554
	1.55229	0.485664	Ints9	Integrator complex subunit 9	A0A0R4J0J5_MOUSE;INT9_MOUSE	77426.68;74077.77	Color2 [DarkGray]	1	4		18.9441	18.4528	18.8881	18.7383	19.146	18.33
	1.55178	0.368921	Tmem209	Transmembrane protein 209	TM209_MOUSE	62981.8	Color2 [DarkGray]	1	4		20.1551	19.5615	19.8291	19.7347	19.9911	19.5724
	1.55109	0.594219	Scpep1	Retinoid-inducible serine carboxypeptidase	RISC_MOUSE	50964.7	Color2 [DarkGray]	1	4		17.1128	16.2947	16.9959	16.5081	17.2982	16.8214
	1.55099	0.43689	Kpna1	Importin subunit alpha-5	IMA5_MOUSE	60182.6	Color2 [DarkGray]	1	4		21.713	21.1973	21.3965	21.2834	21.6978	21.0159
	1.55075	0.50661	Suclg2	Succinate--CoA ligase [GDP-forming] subunit beta, mitochondrial	SUCB2_MOUSE	46840	Color2 [DarkGray]	1	4		21.6329	20.892	21.2521	21.1255	21.6748	21.0224
	1.55037	0.569002	Nfyc	Nuclear transcription factor Y subunit gamma	NFYC_MOUSE	37253.9	Color2 [DarkGray]	1	4		16.9569	16.4307	16.881	16.6781	17.1282	16.1503
	1.54824	0.366306	Adh5	Alcohol dehydrogenase class-3	ADHX_MOUSE	39547.7	Color2 [DarkGray]	1	4		19.2223	18.759	18.9712	18.8994	19.2225	18.6587
	1.54784	0.567424	Usp19	Ubiquitin carboxyl-terminal hydrolase 19	A0A0A6YWX1_MOUSE;J3KMM1_MOUSE;UBP19_MOUSE	146282.55;146410.68;150548.54	Color2 [DarkGray]	1	4		18.5988	17.7022	18.1015	17.9742	18.4644	17.786
	1.54731	0.31621	Rnmt	mRNA cap guanine-N7 methyltransferase	MCES_MOUSE	53291.3	Color2 [DarkGray]	1	4		19.6498	19.3086	19.4933	19.414	19.7662	19.238
	1.54651	0.810005	Aebp2	Zinc finger protein AEBP2	AEBP2_MOUSE	52963	Color2 [DarkGray]	1	4		19.4944	18.103	18.748	18.4292	18.96	18.2401
	1.54549	1.40123	Atp12a	Potassium-transporting ATPase alpha chain 2	AT12A_MOUSE	114727	Color2 [DarkGray]	1	4		14.4874	14.0432	14.6323	13.0007	15.3755	13.2476
	1.54524	0.782084	Tle3	Transducin-like enhancer protein 3	E0CXS2_MOUSE;E0CXS9_MOUSE;E0CY14_MOUSE;F8WIE2_MOUSE;J3KMT7_MOUSE;TLE3_MOUSE	82252.19;82985.15;82309.34;82683.74;84534.99;83446.66	Color2 [DarkGray]	1	4		16.3966	15.2399	16.2166	15.8148	16.6407	15.8529
	1.54399	0.458412	Stmn2	Stathmin-2	STMN2_MOUSE	20828	Color2 [DarkGray]	1	4		20.0662	19.3126	19.9396	19.7658	19.9602	19.5125
	1.54302	0.620856	Gle1	Nucleoporin GLE1	GLE1_MOUSE	79574.4	Color2 [DarkGray]	1	4		16.1964	15.3186	16.003	15.8363	16.1118	15.2938
	1.5428	0.425018	Nox3	NADPH oxidase 3	NOX3_MOUSE	64495.5	Color2 [DarkGray]	1	4		16.9225	16.275	16.7212	16.6021	16.7688	16.2604
	1.54228	0.621108	Pttg1	Securin	D6RIQ0_MOUSE;PTTG1_MOUSE	13233.36;21725.03	Color2 [DarkGray]	1	4		16.8943	16.2227	16.8553	16.4185	17.3358	16.5809
	1.54207	0.514087	Rrp8	Ribosomal RNA-processing protein 8	E9PVA2_MOUSE;RRP8_MOUSE	56511.53;51066.3	Color2 [DarkGray]	1	4		16.5435	15.8601	16.2267	15.8823	16.1237	15.6093
	1.54206	0.581893	Commd2	COMM domain-containing protein 2	COMD2_MOUSE	22848.2	Color2 [DarkGray]	1	4		17.153	16.3996	17.2006	16.9622	17.3069	16.553
	1.5402	0.482866	Syncrip	Heterogeneous nuclear ribonucleoprotein Q	A0A0R4J259_MOUSE;G3UZI2_MOUSE	62544.14;58751.75	Color2 [DarkGray]	1	4		23.147	22.4059	22.8889	22.7594	23.2201	22.642
	1.53941	0.511789	Fiz1	Flt3-interacting zinc finger protein 1	FIZ1_MOUSE	52685.3	Color2 [DarkGray]	1	4		19.4286	18.4992	19.056	18.8424	19.1142	18.7219
	1.53682	0.709445	Pop4	Ribonuclease P protein subunit p29	RPP29_MOUSE	25637	Color2 [DarkGray]	1	4		12.3689	11.4908	12.0747	11.8629	12.2262	11.1878
	1.53527	0.311723	Rfc2	Replication factor C subunit 2	RFC2_MOUSE	38724.7	Color2 [DarkGray]	1	4		21.9547	21.5169	21.7667	21.7137	22.0027	21.5583
	1.5344	0.402984	Gm20671;Pisd	Phosphatidylserine decarboxylase (Fragment);Phosphatidylserine decarboxylase proenzyme, mitochondrial	F6TVX7_MOUSE;PISD_MOUSE	64316.82;45926.61	Color2 [DarkGray]	1	4		20.8302	20.3088	20.6455	20.577	20.8954	20.2763
	1.53334	0.426014	Tyw1	S-adenosyl-L-methionine-dependent tRNA 4-demethylwyosine synthase TYW1	TYW1_MOUSE	81599.1	Color2 [DarkGray]	1	4		19.0867	18.4348	18.7857	18.6146	18.7924	18.3375
	1.53306	0.421618	Ddx24	RNA helicase;ATP-dependent RNA helicase DDX24	F8WJA0_MOUSE;DDX24_MOUSE	101375.86;96429.12	Color2 [DarkGray]	1	4		20.9019	20.3933	20.5763	20.3604	20.672	20.1317
	1.53169	0.266655	Gak	Cyclin-G-associated kinase	A0A0R4J0F6_MOUSE;GAK_MOUSE	143670.5;143640.51	Color2 [DarkGray]	1	4		19.2628	18.8343	19.0227	18.9524	19.1293	18.8282
	1.52854	-0.593438	Ppp6r1	Serine/threonine-protein phosphatase 6 regulatory subunit 1	PP6R1_MOUSE	94527.2	Color2 [DarkGray]	1	4		22.4512	22.7758	22.1483	22.882	22.514	23.2361
	1.52644	0.56229	Mllt6	Myeloid/lymphoid or mixed-lineage leukemia;translocated to, 6	B1AR09_MOUSE	110563	Color2 [DarkGray]	1	4		19.2937	18.4411	19.0621	18.4544	19.1419	18.9153
	1.52618	0.600181	Nfu1	NFU1 iron-sulfur cluster scaffold homolog, mitochondrial;NFU1 iron-sulfur cluster scaffold homolog, mitochondrial	A0A0N4SUH8_MOUSE;NFU1_MOUSE	28654.73;28567.65	Color2 [DarkGray]	1	4		13.7009	12.7509	13.5264	13.1267	13.7689	13.3181
	1.52378	0.410084	Chd8	Chromodomain-helicase-DNA-binding protein 8	CHD8_MOUSE	290847	Color2 [DarkGray]	1	4		19.2175	18.7148	18.8981	18.7795	19.121	18.5119
	1.52348	0.647797	Mtap	S-methyl-5'-thioadenosine phosphorylase	MTAP_MOUSE	31061.9	Color2 [DarkGray]	1	4		20.9634	20.1569	20.6688	20.5539	21.0412	20.0192
	1.52246	0.350775	Mcm10	Protein MCM10 homolog	MCM10_MOUSE	98406	Color2 [DarkGray]	1	4		18.8393	18.3461	18.5206	18.3983	18.6568	18.2201
	1.52179	0.559933	Ipo5	Importin-5	IPO5_MOUSE	123591	Color2 [DarkGray]	1	4		24.8528	23.9635	24.4286	24.3348	24.7268	24.03
	1.51951	1.56288	Ppp2r5b	Serine/threonine-protein phosphatase 2A 56 kDa regulatory subunit beta isoform	2A5B_MOUSE	57342.2	Color2 [DarkGray]	1	4		15.7714	14.7818	16.5529	15.079	17.3709	15.1457
	1.51798	0.554185	Hnrnpdl	Heterogeneous nuclear ribonucleoprotein D-like;Heterogeneous nuclear ribonucleoprotein D-like (Fragment);Heterogeneous nuclear ribonucleoprotein D-like	D3YTQ3_MOUSE;F6VQH5_MOUSE;HNRDL_MOUSE	46270.32;NaN;33558.79	Color2 [DarkGray]	1	4		19.9349	19.1039	19.5563	19.4306	20.0053	19.2994
	1.51792	0.99424	Isyna1	Inositol-3-phosphate synthase 1	INO1_MOUSE	60931.6	Color2 [DarkGray]	1	4		18.6735	17.6022	18.5936	18.2974	18.9919	17.3766
	1.51607	0.553424	Krr1	KRR1 small subunit processome component homolog	KRR1_MOUSE	43537.8	Color2 [DarkGray]	1	4		17.869	17.2551	17.8284	17.5507	17.7482	16.9795
	1.5124	0.353217	Pnpla6	Patatin-like phospholipase domain-containing protein 6	A0A140LHU9_MOUSE;A0A140LI54_MOUSE;PLPL6_MOUSE	145233.4;148660.45;149537.38	Color2 [DarkGray]	1	4		18.8595	18.4902	18.6792	18.4569	19.0356	18.5674
	1.51236	0.377417	Gapvd1	GTPase-activating protein and VPS9 domain-containing protein 1	GAPD1_MOUSE	162402	Color2 [DarkGray]	1	4		21.6119	21.1044	21.2453	21.078	21.5635	21.1062
	1.51224	0.644672	Ube2q1	Ubiquitin-conjugating enzyme E2 Q1	UB2Q1_MOUSE	46173	Color2 [DarkGray]	1	4		16.1582	15.4931	15.621	15.1969	15.9343	15.0895
	1.51176	0.338036	Msh6	DNA mismatch repair protein Msh6	MSH6_MOUSE	151084	Color2 [DarkGray]	1	4		25.6093	25.0339	25.3167	25.2376	25.4919	25.1322
	1.51105	0.568361	Prodh	Proline dehydrogenase 1, mitochondrial	PROD_MOUSE	68036	Color2 [DarkGray]	1	4		17.6487	16.7502	17.2891	17.1303	17.3557	16.7079
	1.51013	0.389737	Thap11	THAP domain-containing protein 11	THA11_MOUSE	33275.7	Color2 [DarkGray]	1	4		18.2878	17.6748	18.0401	17.9785	18.2256	17.731
	1.51006	0.429897	Prpf4	U4/U6 small nuclear ribonucleoprotein Prp4	PRP4_MOUSE	58370.1	Color2 [DarkGray]	1	4		21.7239	21.026	21.3934	21.3201	21.6123	21.0939
	1.50953	0.550374	Ptcd1	Pentatricopeptide repeat-containing protein 1, mitochondrial	PTCD1_MOUSE	77594.4	Color2 [DarkGray]	1	4		18.7697	17.9373	18.4718	18.2307	18.89	18.3123
	1.50885	0.402687	Kif2c	Kinesin-like protein KIF2C	KIF2C_MOUSE	81085.3	Color2 [DarkGray]	1	4		22.1875	21.5309	21.9424	21.8372	22.1963	21.7501
	1.50744	0.372726	Smg5	Protein SMG5	SMG5_MOUSE	114071	Color2 [DarkGray]	1	4		16.5219	15.9465	16.2724	16.2182	16.4994	16.0108
	1.50741	0.576094	Khsrp	Far upstream element-binding protein 2	A0A3B2WCD8_MOUSE;FUBP2_MOUSE	74252.49;76775.48	Color2 [DarkGray]	1	4		22.8386	22.0352	22.6814	22.5446	23.0122	22.2242
	1.50734	0.426713	Elp1	Elongator complex protein 1	ELP1_MOUSE	149584	Color2 [DarkGray]	1	4		23.6385	22.9809	23.224	23.1094	23.4393	22.9315
	1.5071	-0.555459	Eif3g	Eukaryotic translation initiation factor 3 subunit G	EIF3G_MOUSE	35638	Color2 [DarkGray]	1	4		21.8611	22.2639	21.4536	22.3746	22.0129	22.3554
	1.50648	0.357768	Cstf3	Cleavage stimulation factor subunit 3	CSTF3_MOUSE	82876.5	Color2 [DarkGray]	1	4		20.369	19.8121	20.0281	19.9491	20.2479	19.8106
	1.50627	0.531078	Washc4	WASH complex subunit 4	WASC4_MOUSE	136370	Color2 [DarkGray]	1	4		17.1713	16.5661	17.3009	16.9019	17.5426	16.9535
	1.50482	-0.452687	Sike1	Suppressor of IKBKE 1	D3YTU7_MOUSE;SIKE1_MOUSE	13804.73;23521.78	Color2 [DarkGray]	1	4		13.1196	13.7727	13.1149	13.4662	13.4069	13.7605
	1.50448	0.574884	Ncstn	Nicastrin	NICA_MOUSE	78492	Color2 [DarkGray]	1	4		17.3056	17.0604	17.3865	16.8891	17.8354	16.8534
	1.50394	0.497013	Cad	CAD protein;Aspartate carbamoyltransferase	PYR1_MOUSE;E9QAI5_MOUSE	243238.38;236249.49	Color2 [DarkGray]	1	4		25.8165	25.1553	25.6023	25.4205	25.6018	24.9538
	1.50363	0.337023	Tufm	Elongation factor Tu, mitochondrial	EFTU_MOUSE	49508.3	Color2 [DarkGray]	1	4		24.8204	24.3286	24.5352	24.4592	24.6859	24.2427
	1.50349	0.223955	Tanc1	Protein TANC1	E9QAF9_MOUSE;TANC1_MOUSE	200066.97;200804.83	Color2 [DarkGray]	1	4		19.7546	19.3861	19.5211	19.4336	19.6265	19.4107
	1.50313	-0.934725	Arid1b	AT-rich interactive domain-containing protein 1B	A0A338P6U8_MOUSE;ARI1B_MOUSE;E9Q6R4_MOUSE	242330.13;237795.36;237020.45	Color2 [DarkGray]	1	4		16.1528	16.8487	15.7336	16.9339	16.514	17.422
	1.5028	0.403884	Usp33	Ubiquitin carboxyl-terminal hydrolase;Ubiquitin carboxyl-terminal hydrolase 33	A0A0H2UKB8_MOUSE;UBP33_MOUSE	101482.11;102727.57	Color2 [DarkGray]	1	4		17.5389	17.0969	17.4646	17.3213	17.5246	16.8982
	1.50084	0.525379	Slc3a2	4F2 cell-surface antigen heavy chain	4F2_MOUSE	58336.6	Color2 [DarkGray]	1	4		22.2338	21.5325	21.8091	21.7158	22.2433	21.4617
	1.50001	1.02062	Gbx2	Homeobox protein GBX-2	GBX2_MOUSE	37359.2	Color2 [DarkGray]	1	4		15.9341	14.5365	15.7595	15.1853	16.4224	15.3323
	1.49978	0.60361	Cwf19l1	CWF19-like protein 1	C19L1_MOUSE	60193.4	Color2 [DarkGray]	1	4		18.1599	17.0869	17.7866	17.5679	18.0241	17.505
	1.49955	-0.532745	Map4k4	Mitogen-activated protein kinase kinase kinase kinase 4	A0A0A6YWM8_MOUSE	144688	Color2 [DarkGray]	1	4		21.9168	22.1689	21.5503	22.0286	21.5087	22.3765
	1.49871	0.640383	Gtf2i	General transcription factor II-I	Q3UHU8_MOUSE	108350	Color2 [DarkGray]	1	4		21.7065	21.1619	21.8309	21.5026	21.8929	20.8446
	1.4985	0.31409	Cebpz	CCAAT/enhancer-binding protein zeta	A0A0R4J046_MOUSE	120373	Color2 [DarkGray]	1	4		20.044	19.9544	20.0768	19.7237	20.2509	19.7513
	1.49552	0.548754	Rpl19	Ribosomal protein L19;60S ribosomal protein L19	A2A547_MOUSE;RL19_MOUSE	23247.69;23465.96	Color2 [DarkGray]	1	4		22.5622	22.01	22.1733	21.7583	22.665	21.9859
	1.49533	0.303797	Ddx55	RNA helicase;ATP-dependent RNA helicase DDX55	E9Q9T6_MOUSE;DDX55_MOUSE	68023.22;68464.76	Color2 [DarkGray]	1	4		18.4316	18.1395	18.3015	18.122	18.3173	17.8773
	1.49498	0.475597	Aars1	Alanine--tRNA ligase, cytoplasmic	SYAC_MOUSE	106909	Color2 [DarkGray]	1	4		24.4397	23.674	24.0789	23.963	24.4328	23.8877
	1.49439	0.3824	Cdk12	Cyclin-dependent kinase 12	CDK12_MOUSE	163681	Color2 [DarkGray]	1	4		18.4151	17.7795	18.0423	17.8264	18.2411	17.9453
	1.49338	0.472074	Hook2	Protein Hook homolog 2	A0A1B0GT78_MOUSE;HOOK2_MOUSE	80458.33;83365.68	Color2 [DarkGray]	1	4		17.006	16.2833	16.7659	16.6694	17.0802	16.4831
	1.48945	0.468127	Haus3	HAUS augmin-like complex subunit 3	HAUS3_MOUSE	66308.4	Color2 [DarkGray]	1	4		16.8775	16.1556	16.7639	16.613	16.7693	16.2377
	1.48801	0.63987	Pcbp2	Poly(rC)-binding protein 2	Q3TT81_MOUSE	33926	Color2 [DarkGray]	1	4		18.4947	17.941	18.2634	18.0049	18.5455	17.438
	1.48748	0.549442	Trmt6	tRNA (adenine(58)-N(1))-methyltransferase non-catalytic subunit TRM6	TRM6_MOUSE	55518.2	Color2 [DarkGray]	1	4		16.4878	15.7503	16.1448	16.0654	16.453	15.6215
	1.48741	-0.589773	Ankrd28	Serine/threonine-protein phosphatase 6 regulatory ankyrin repeat subunit A	ANR28_MOUSE	112898	Color2 [DarkGray]	1	4		22.6323	22.9999	22.4061	23.1145	22.7904	23.4837
	1.48659	0.457327	Zgpat	Zinc finger CCCH-type with G patch domain-containing protein	ZGPAT_MOUSE	56410.8	Color2 [DarkGray]	1	4		17.2071	16.5769	16.9458	16.6843	17.341	16.8607
	1.48587	0.434443	Pkn2	Protein kinase C;Protein kinase C;Serine/threonine-protein kinase N2	G3UXH4_MOUSE;G3UZM9_MOUSE;PKN2_MOUSE	105789.29;109917.11;111606.95	Color2 [DarkGray]	1	4		13.7188	13.1775	13.7456	13.5914	13.8958	13.288
	1.48583	0.637727	Klhl11	Kelch-like protein 11	KLH11_MOUSE	80429.4	Color2 [DarkGray]	1	4		14.0636	13.1791	13.8338	13.6033	14.345	13.5467
	1.4857	0.293353	Helz	Probable helicase with zinc finger domain	HELZ_MOUSE	219880	Color2 [DarkGray]	1	4		20.097	19.6436	20.0975	19.9391	20.011	19.7426
	1.48396	0.509665	Dcaf8	DDB1- and CUL4-associated factor 8	DCAF8_MOUSE	66031.5	Color2 [DarkGray]	1	4		17.577	16.859	17.2972	17.1851	17.7358	17.037
	1.48164	0.703749	Gpx4	Phospholipid hydroperoxide glutathione peroxidase	GPX4_MOUSE	22228.7	Color2 [DarkGray]	1	4		21.6935	20.5571	21.7116	21.2994	21.6059	21.0432
	1.48005	0.347522	Fbl	rRNA 2'-O-methyltransferase fibrillarin	FBRL_MOUSE	34306.8	Color2 [DarkGray]	1	4		22.1851	21.8237	22.2684	22.1132	22.3971	21.8711
	1.47966	0.573846	Ythdf3	YTH domain-containing family protein 3	YTHD3_MOUSE	63961.3	Color2 [DarkGray]	1	4		18.9976	18.2221	18.9968	18.6159	19.286	18.7208
	1.47932	0.47042	Nub1	NEDD8 ultimate buster 1	A0A0G2JGQ4_MOUSE;NUB1_MOUSE	73116.87;70306.52	Color2 [DarkGray]	1	4		20.5233	19.8527	20.0838	19.9379	20.5146	19.9199
	1.47839	-0.396355	Med19	Mediator of RNA polymerase II transcription subunit 19	MED19_MOUSE	26262.9	Color2 [DarkGray]	1	4		16.0563	16.3099	15.9388	16.3686	16.1528	16.6585
	1.47764	0.563726	Cdc6	Cell division control protein;Cell division control protein 6 homolog	A0A0R4J145_MOUSE;CDC6_MOUSE	65739.4;62613.7	Color2 [DarkGray]	1	4		18.4198	17.747	17.9438	17.4734	18.336	17.788
	1.4754	0.438959	Ywhaq	14-3-3 protein theta	1433T_MOUSE	27778.3	Color2 [DarkGray]	1	4		22.7794	22.3378	22.574	22.4718	22.9445	22.1715
	1.47526	0.29497	Cpsf2	Cleavage and polyadenylation specificity factor subunit 2	CPSF2_MOUSE	88382.6	Color2 [DarkGray]	1	4		22.0739	21.5843	21.8228	21.774	21.9798	21.6333
	1.47476	0.683178	Pkm	Pyruvate kinase PKM	KPYM_MOUSE	57844.9	Color2 [DarkGray]	1	4		24.7145	23.8196	24.5119	24.3432	24.6457	23.6598
	1.47233	0.427597	Leng8	Leukocyte receptor cluster member 8 homolog	D3YWS8_MOUSE	88464.3	Color2 [DarkGray]	1	4		17.9838	17.2177	17.7045	17.513	17.8848	17.5596
	1.47178	0.318765	Rbm6	RNA-binding motif protein 6	Q3ULB0_MOUSE;S4R1W5_MOUSE	113671.79;128375.3	Color2 [DarkGray]	1	4		15.7808	15.3027	15.6596	15.3246	15.7381	15.5949
	1.4703	0.561897	Ctc1	CST complex subunit CTC1	E0CXE7_MOUSE	106471	Color2 [DarkGray]	1	4		15.3407	14.3979	14.9278	14.8102	15.2888	14.6635
	1.46964	0.508091	Zfp971	Zinc finger protein 971	A2BFG8_MOUSE	54110.9	Color2 [DarkGray]	1	4		15.901	15.0901	15.6697	15.5649	15.7868	15.1782
	1.46948	0.448334	Morf4l2	Mortality factor 4-like protein 2 (Fragment);Mortality factor 4-like protein 2 (Fragment);Mortality factor 4-like protein 2 (Fragment);Mortality factor 4-like protein 2	A2AEB3_MOUSE;A2AEB4_MOUSE;A2AEB5_MOUSE;MO4L2_MOUSE	23958.1;22821.79;19300.7;32183.71	Color2 [DarkGray]	1	4		19.7515	19.0911	19.5167	19.4184	19.6014	19.0151
	1.46825	0.325892	Chmp7	Charged multivesicular body protein 7	CHMP7_MOUSE	50632.6	Color2 [DarkGray]	1	4		17.7808	17.6903	18.0744	17.6358	18.0957	17.6471
	1.46802	0.486779	Mcm3	DNA replication licensing factor MCM3	MCM3_MOUSE	91546.3	Color2 [DarkGray]	1	4		24.6769	23.904	24.2818	24.205	24.4991	23.8886
	1.46797	1.52692	Glul	Glutamine synthetase	GLNA_MOUSE	42119.6	Color2 [DarkGray]	1	4		17.2189	15.114	16.6027	15.928	16.3324	14.5313
	1.46488	0.547726	Impa2	Inositol monophosphatase 2	IMPA2_MOUSE	31716.2	Color2 [DarkGray]	1	4		15.2925	14.6578	15.4044	15.0905	15.6786	14.984
	1.46487	0.495682	Xpo1	Exportin-1	XPO1_MOUSE	123093	Color2 [DarkGray]	1	4		24.1279	23.4015	23.7158	23.654	24.0628	23.3639
	1.46437	0.56185	Hnrnpd	Heterogeneous nuclear ribonucleoprotein D0	HNRPD_MOUSE	38354.1	Color2 [DarkGray]	1	4		22.2655	21.3926	21.9649	21.8641	22.3405	21.6286
	1.46414	0.384791	Yars2	Tyrosine--tRNA ligase, mitochondrial	SYYM_MOUSE	52597.5	Color2 [DarkGray]	1	4		20.7696	20.1701	20.4324	20.3778	20.6629	20.1627
	1.46277	0.430032	Trmt10c	tRNA methyltransferase 10 homolog C	TM10C_MOUSE	48385.8	Color2 [DarkGray]	1	4		19.2863	18.8395	19.0771	18.9291	19.2234	18.528
	1.46225	-0.545028	Traf6	TNF receptor-associated factor 6	TRAF6_MOUSE	60069.8	Color2 [DarkGray]	1	4		15.562	16.1801	15.4436	15.9143	15.8227	16.369
	1.45865	0.342028	Wdr82	WD repeat-containing protein 82	WDR82_MOUSE	35079	Color2 [DarkGray]	1	4		19.7794	19.2704	19.4325	19.3515	19.6493	19.2133
	1.45863	0.36609	Gtf2e2	General transcription factor IIE subunit 2	T2EB_MOUSE	33046.8	Color2 [DarkGray]	1	4		20.8196	20.3675	20.6513	20.6011	20.8905	20.2947
	1.45696	0.393655	Snrnp200	U5 small nuclear ribonucleoprotein 200 kDa helicase	U520_MOUSE	244547	Color2 [DarkGray]	1	4		24.1893	23.6955	23.8595	23.7778	24.1361	23.5305
	1.45613	0.33571	Tti2	TELO2-interacting protein 2	TTI2_MOUSE	56701.7	Color2 [DarkGray]	1	4		14.6696	14.0832	14.4292	14.2404	14.3508	14.119
	1.45469	0.356068	Dimt1	Probable dimethyladenosine transferase	DIM1_MOUSE	35274.3	Color2 [DarkGray]	1	4		20.6896	20.1436	20.4106	20.3724	20.6563	20.1723
	1.45466	0.72495	Syngr3	Synaptogyrin-3	SNG3_MOUSE	24561	Color2 [DarkGray]	1	4		16.244	15.1579	16.4195	15.4939	16.0086	15.8454
	1.45426	0.409454	Mad1l1	Mitotic spindle assembly checkpoint protein MAD1	MD1L1_MOUSE	83541.4	Color2 [DarkGray]	1	4		19.3011	18.7268	19.0508	18.9557	19.1424	18.5834
	1.45414	0.677052	Trim33	E3 ubiquitin-protein ligase TRIM33	E9QME5_MOUSE;E9QP19_MOUSE;TRI33_MOUSE	121682.1;123674.48;123842.68	Color2 [DarkGray]	1	4		16.3672	15.4536	16.2194	16.0391	16.677	15.7397
	1.4526	0.429817	Terf1	Telomeric repeat-binding factor 1;Telomeric repeat-binding factor	TERF1_MOUSE;Q3V252_MOUSE	48223.51;44926.8	Color2 [DarkGray]	1	4		14.4682	13.9029	14.3092	13.957	14.6147	14.2426
	1.45113	0.556834	Plcb3	1-phosphatidylinositol 4,5-bisphosphate phosphodiesterase beta-3	PLCB3_MOUSE	139487	Color2 [DarkGray]	1	4		16.1248	15.3369	15.9693	15.866	16.1809	15.4016
	1.4498	0.498536	Prpf3	U4/U6 small nuclear ribonucleoprotein Prp3	PRPF3_MOUSE	77454.8	Color2 [DarkGray]	1	4		21.8036	20.9549	21.3881	21.2992	21.5801	21.0222
	1.44928	0.36211	Sntb2	Beta-2-syntrophin	SNTB2_MOUSE	56381.7	Color2 [DarkGray]	1	4		20.8289	20.2076	20.5464	20.4879	20.733	20.3264
	1.44874	0.409206	Fyttd1	UAP56-interacting factor	UIF_MOUSE	35887.5	Color2 [DarkGray]	1	4		18.336	17.7285	17.951	17.8857	18.2795	17.7246
	1.4484	0.456632	Stau1	Double-stranded RNA-binding protein Staufen homolog 1	A2A5S3_MOUSE	54855.8	Color2 [DarkGray]	1	4		20.2635	19.5276	19.9602	19.7638	20.2998	19.8623
	1.44819	0.70676	Slc38a4	Sodium-coupled neutral amino acid transporter 4	S38A4_MOUSE	60463.8	Color2 [DarkGray]	1	4		18.9799	18.2253	18.7917	18.49	19.5001	18.4361
	1.44782	0.814502	Spc24	Kinetochore protein Spc24	SPC24_MOUSE	23416.4	Color2 [DarkGray]	1	4		17.9028	16.7238	17.4188	17.3353	17.9978	16.8167
	1.44774	0.89058	Usp34	Ubiquitin carboxyl-terminal hydrolase 34	UBP34_MOUSE	408214	Color2 [DarkGray]	1	4		17.3673	16.7015	17.7414	16.7528	17.097	16.0798
	1.44768	1.00561	Naf1	H/ACA ribonucleoprotein complex non-core subunit NAF1	E9QJT2_MOUSE;NAF1_MOUSE	63650.54;53246.01	Color2 [DarkGray]	1	4		17.0891	15.9	17.2984	16.7037	17.7898	16.5567
	1.44513	0.598621	Acbd3	Golgi resident protein GCP60	A0A0R4J079_MOUSE;GCP60_MOUSE	60181.72;60180.78	Color2 [DarkGray]	1	4		13.662	12.714	13.4553	13.3272	13.6114	12.8916
	1.4446	0.662822	Zbtb34	Zinc finger and BTB domain-containing 34	A2ATY4_MOUSE	57679.6	Color2 [DarkGray]	1	4		15.5169	14.7404	15.0774	14.8716	15.7984	14.7922
	1.44367	0.343127	Fkbp8	Peptidyl-prolyl cis-trans isomerase FKBP8	FKBP8_MOUSE	43528.8	Color2 [DarkGray]	1	4		19.5551	18.9566	19.228	19.1544	19.4077	19.0504
	1.44345	1.00313	Zfp990	Zinc finger protein 990	B1AVN5_MOUSE	71368.9	Color2 [DarkGray]	1	4		14.506	13.0461	13.9576	NaN	14.3848	13.5132
	1.44226	0.413001	Sbno1	Protein strawberry notch homolog 1;Protein strawberry notch homolog 1 (Fragment)	B2RRI2_MOUSE;F7CVW0_MOUSE	153922.74;153794.61	Color2 [DarkGray]	1	4		21.0543	20.393	20.7293	20.6372	21.0679	20.5823
	1.44176	0.410438	Hrob	Homologous recombination OB-fold protein	HROB_MOUSE	66063.1	Color2 [DarkGray]	1	4		16.2407	15.6584	16.105	16.0248	16.3779	15.809
	1.44074	0.44607	Fbxl18	F-box and leucine-rich repeat protein 18	E9PYR1_MOUSE;F8VQK6_MOUSE	84426.61;77701.17	Color2 [DarkGray]	1	4		17.8652	17.1261	17.4177	17.3274	17.7152	17.2064
	1.44062	0.371156	Raf1	RAF proto-oncogene serine/threonine-protein kinase	RAF1_MOUSE	72917.3	Color2 [DarkGray]	1	4		20.2028	19.5322	19.8469	19.7379	20.0175	19.6837
	1.44047	0.351313	Ints10	Integrator complex subunit 10	A0A0R4J0V1_MOUSE;E9Q360_MOUSE;INT10_MOUSE	84852.05;84827.02;82019.78	Color2 [DarkGray]	1	4		19.5718	19.1304	19.2638	19.1945	19.5643	19.021
	1.43876	0.436764	Prpf8	Pre-mRNA-processing-splicing factor 8	PRP8_MOUSE	273616	Color2 [DarkGray]	1	4		24.2405	23.659	23.8793	23.7905	24.1075	23.4675
	1.43783	0.341073	Kpna4	Importin subunit alpha-3	IMA3_MOUSE	57922.8	Color2 [DarkGray]	1	4		20.9901	20.5813	20.7818	20.7363	21.04	20.4711
	1.43781	1.12802	Gm5478	Predicted pseudogene 5478	A0A2R8VHP3_MOUSE	57919.8	Color2 [DarkGray]	1	4		16.8917	14.7922	16.3092	15.8369	16.2846	15.4724
	1.43706	0.799561	Ddx10	Probable ATP-dependent RNA helicase DDX10	DDX10_MOUSE	100739	Color2 [DarkGray]	1	4		16.7248	16.281	16.9823	16.4569	17.122	15.6926
	1.4369	0.368554	Dnajc11	DnaJ homolog subfamily C member 11	DJC11_MOUSE	63233	Color2 [DarkGray]	1	4		22.9433	22.3423	22.7334	22.6816	22.8831	22.4303
	1.43556	0.453737	Nuf2	Kinetochore protein Nuf2	NUF2_MOUSE	54594.2	Color2 [DarkGray]	1	4		18.8089	18.136	18.566	18.4964	18.7059	18.0872
	1.43495	0.407972	Dcaf1	DDB1- and CUL4-associated factor 1	DCAF1_MOUSE	168931	Color2 [DarkGray]	1	4		21.3832	20.8827	21.184	21.13	21.4305	20.7612
	1.4349	0.275057	Mrps26	28S ribosomal protein S26, mitochondrial	RT26_MOUSE	23443.8	Color2 [DarkGray]	1	4		18.2705	18.021	18.4166	18.2038	18.3052	17.9423
	1.4339	0.403249	Adar	Double-stranded RNA-specific adenosine deaminase	DSRAD_MOUSE	130447	Color2 [DarkGray]	1	4		16.7367	16.3473	16.7624	16.2263	16.9119	16.6276
	1.43256	0.543467	Elavl2	ELAV-like protein;ELAV-like protein;ELAV-like protein;ELAV-like protein;ELAV-like protein;ELAV-like protein 2;ELAV-like protein;ELAV-like protein	B1AXZ0_MOUSE;B1AXZ4_MOUSE;B1AXZ5_MOUSE;B1AXZ6_MOUSE;Q3UR02_MOUSE;ELAV2_MOUSE;Q80UJ0_MOUSE;Q80Y51_MOUSE	38001.11;42531.41;42618.49;41129.72;39489.88;39576.95;38088.19;41022.7	Color2 [DarkGray]	1	4		19.4261	18.4188	19.2103	18.9418	19.1747	18.82
	1.43223	0.628085	Cnbp	Cellular nucleic acid-binding protein	CNBP_MOUSE	19591.8	Color2 [DarkGray]	1	4		20.5907	19.6126	20.5102	20.3073	20.5816	19.8782
	1.43194	-0.754747	Ccdc160	Coiled-coil domain-containing protein 160	CC160_MOUSE	37398.1	Color2 [DarkGray]	1	4		17.7742	18.3428	18.0587	19.0708	17.7735	18.4571
	1.43141	0.525906	Gm6710	Predicted gene 14391	A2ART0_MOUSE	64075.1	Color2 [DarkGray]	1	4		20.144	19.1956	19.8028	19.5537	19.6976	19.3174
	1.43114	0.369027	Bnip1	Vesicle transport protein SEC20	B8JJI4_MOUSE;F6WZQ6_MOUSE;SEC20_MOUSE	22391;5053.86;26175.26	Color2 [DarkGray]	1	4		16.5753	16.2001	16.2929	16.1515	16.6799	16.0894
	1.43	0.317173	Ppp4r2	Serine/threonine-protein phosphatase 4 regulatory subunit 2	A0A0R4J0U2_MOUSE;PP4R2_MOUSE	46448.65;46478.67	Color2 [DarkGray]	1	4		16.9755	16.7831	17.0805	16.9004	17.232	16.653
	1.42948	0.564254	Gm10033	Predicted gene 10033	A0A6I8MX06_MOUSE;A0A6I8MX21_MOUSE	100419.19;96324.67	Color2 [DarkGray]	1	4		14.5134	13.4671	14.0925	13.9136	14.1574	13.6898
	1.42872	0.339439	Noc2l	Nucleolar complex protein 2 homolog	J3QK52_MOUSE	85638.3	Color2 [DarkGray]	1	4		21.6274	21.141	21.3988	21.3628	21.5742	21.0783
	1.42803	0.78898	Pus7	Pseudouridylate synthase 7 homolog	PUS7_MOUSE	74792.7	Color2 [DarkGray]	1	4		17.3813	16.0422	16.8828	16.7491	17.1081	16.214
	1.42773	0.837223	Zfp652;Znf652	Zinc finger protein 652	F2Z443_MOUSE;ZN652_MOUSE	52103.69;69440.78	Color2 [DarkGray]	1	4		11.1682	NaN	11.3489	10.6857	11.1646	10.0943
	1.42751	0.445845	Sf3b2	Splicing factor 3b, subunit 2	Q3UJB0_MOUSE	98198.4	Color2 [DarkGray]	1	4		22.9328	22.2097	22.5361	22.4728	22.8752	22.3239
	1.42631	0.429422	Csde1	Cold shock domain-containing protein E1	CSDE1_MOUSE	88790.6	Color2 [DarkGray]	1	4		23.4654	22.7036	23.1344	23.0394	23.3718	22.9403
	1.42475	0.419478	Spout1	Putative methyltransferase C9orf114 homolog	CI114_MOUSE	42957.8	Color2 [DarkGray]	1	4		19.0654	18.2886	18.8428	18.6943	18.8852	18.552
	1.4247	-0.46929	Eif3e	Eukaryotic translation initiation factor 3 subunit E	EIF3E_MOUSE	52220.8	Color2 [DarkGray]	1	4		23.0896	23.4882	22.6947	23.4728	23.1943	23.4255
	1.42446	-0.462125	Kit	Mast/stem cell growth factor receptor Kit	KIT_MOUSE	109343	Color2 [DarkGray]	1	4		13.9569	14.1394	13.771	14.6123	13.9251	14.2876
	1.42381	1.16769	Krt79	Keratin, type II cytoskeletal 79	K2C79_MOUSE	57552.3	Color2 [DarkGray]	1	4		19.0077	16.8337	18.1863	17.8266	18.5521	17.5828
	1.42305	-0.321547	Srsf1	Serine/arginine-rich splicing factor 1	H7BX95_MOUSE;SRSF1_MOUSE	28329.17;27744.57	Color2 [DarkGray]	1	4		23.7897	24.0073	23.4727	24.0218	23.7823	23.9802
	1.42229	0.497395	Ugdh	UDP-glucose 6-dehydrogenase	UGDH_MOUSE	54832	Color2 [DarkGray]	1	4		20.8908	20.2713	20.6002	20.5465	20.9553	20.1364
	1.42199	0.430248	Hnrnpk	Heterogeneous nuclear ribonucleoprotein K	HNRPK_MOUSE	50976.2	Color2 [DarkGray]	1	4		25.2209	24.528	24.8962	24.8534	25.1873	24.6322
	1.42098	0.794267	Ep400	E1A-binding protein p400	EP400_MOUSE	337180	Color2 [DarkGray]	1	4		14.598	13.999	14.2515	13.8364	14.6023	13.2336
	1.42091	0.437587	Epb41l5	Band 4.1-like protein 5	E41L5_MOUSE	81635.5	Color2 [DarkGray]	1	4		15.6274	15.2371	15.6238	15.4411	15.6925	14.9528
	1.42029	0.378239	Sf3b4	Splicing factor 3B subunit 4	SF3B4_MOUSE	44355.7	Color2 [DarkGray]	1	4		19.9733	19.3299	19.592	19.4241	19.6435	19.3201
	1.42023	0.458858	Dido1	Death-inducer obliterator 1	DIDO1_MOUSE	247176	Color2 [DarkGray]	1	4		20.9892	20.2712	20.5525	20.1845	20.7519	20.4614
	1.41982	0.377955	Zmym1	Zinc finger, MYM domain-containing 1	Q3TJB1_MOUSE	110419	Color2 [DarkGray]	1	4		19.6435	19.0429	19.3528	19.3199	19.5748	19.0744
	1.41975	0.352548	Mkrn1	RING-type E3 ubiquitin transferase;RING-type E3 ubiquitin transferase (Fragment);E3 ubiquitin-protein ligase makorin-1 (Fragment);RING-type E3 ubiquitin transferase;RING-type E3 ubiquitin transferase;E3 ubiquitin-protein ligase makorin-1	E9QAG7_MOUSE;F6S742_MOUSE;F6WPC3_MOUSE;Q8C5V4_MOUSE;Q99LD7_MOUSE;MKRN1_MOUSE	47306.76;NaN;19205.4;52944.92;34967.2;53008.02	Color2 [DarkGray]	1	4		18.4511	17.8537	18.1092	18.0361	18.25	17.8628
	1.41936	0.261538	Gtf3c3	General transcription factor IIIC, polypeptide 3	Q3TMP1_MOUSE	100621	Color2 [DarkGray]	1	4		20.2265	19.7936	20.0062	19.9757	20.1397	19.8184
	1.41743	0.371335	Nek7	Serine/threonine-protein kinase Nek7	Q3TN15_MOUSE;NEK7_MOUSE	22723.41;34536.9	Color2 [DarkGray]	1	4		16.5116	16.1715	16.7832	16.4386	16.5878	16.1584
	1.41624	0.482105	Hk2	Hexokinase-2	HXK2_MOUSE	102535	Color2 [DarkGray]	1	4		24.735	23.9399	24.3301	24.2286	24.7166	24.1668
	1.41288	0.60278	Ftsj3	pre-rRNA 2'-O-ribose RNA methyltransferase FTSJ3	SPB1_MOUSE	95532.4	Color2 [DarkGray]	1	4		19.2632	18.8074	18.8913	18.3028	19.0731	18.309
	1.41243	0.394972	Dnaja4	DnaJ homolog subfamily A member 4	DNJA4_MOUSE	44901.7	Color2 [DarkGray]	1	4		18.1093	17.5636	17.8078	17.6593	18.2138	17.7231
	1.4119	0.284741	Fcf1	rRNA-processing protein FCF1 homolog	E9Q186_MOUSE;FCF1_MOUSE	21918.81;23340.54	Color2 [DarkGray]	1	4		16.0691	15.5383	15.9494	15.7696	15.9588	15.8152
	1.41151	0.421902	Csnk1a1	Casein kinase I isoform alpha	E9Q2U6_MOUSE	40585.7	Color2 [DarkGray]	1	4		15.8754	15.2639	15.4149	15.2362	15.7616	15.2861
	1.41095	0.522505	Mapk14	Mitogen-activated protein kinase 14	MK14_MOUSE	41287.2	Color2 [DarkGray]	1	4		16.1798	15.476	15.8422	15.758	16.0482	15.2687
	1.41033	-0.410273	Eif3c	Eukaryotic translation initiation factor 3 subunit C	EIF3C_MOUSE	105531	Color2 [DarkGray]	1	4		24.123	24.3737	23.7403	24.4297	24.1573	24.4479
	1.41033	0.343527	Tardbp	TAR DNA-binding protein 43	TADBP_MOUSE	44547.7	Color2 [DarkGray]	1	4		23.087	22.6202	22.9051	22.8682	23.1932	22.6664
	1.40944	0.508335	Eef2	Elongation factor 2	EF2_MOUSE	95314	Color2 [DarkGray]	1	4		26.0881	25.3394	25.7368	25.6962	26.0201	25.2844
	1.40842	0.260738	Far1	Fatty acyl-CoA reductase 1	FACR1_MOUSE	59434.8	Color2 [DarkGray]	1	4		22.3472	22.0142	22.2674	22.2318	22.4358	22.0221
	1.4074	0.319668	Ube2m	NEDD8-conjugating enzyme Ubc12	UBC12_MOUSE	20900	Color2 [DarkGray]	1	4		18.668	18.2564	18.6894	18.5504	18.8609	18.4524
	1.40684	0.390301	Rbm7	RNA-binding protein 7	RBM7_MOUSE	30148	Color2 [DarkGray]	1	4		19.2731	18.7699	19.1063	19.045	19.4524	18.846
	1.40209	-0.587489	Eif3a	Eukaryotic translation initiation factor 3 subunit A	EIF3A_MOUSE	161936	Color2 [DarkGray]	1	4		24.3867	24.8264	23.9216	24.8621	24.5656	24.948
	1.40185	0.39554	Ptrh2	Peptidyl-tRNA hydrolase 2, mitochondrial	PTH2_MOUSE	19526.5	Color2 [DarkGray]	1	4		21.1565	20.6982	21.1232	21.0365	21.3445	20.7028
	1.39873	0.486705	Eps15l1	Epidermal growth factor receptor substrate 15-like 1	A0A1D5RLS1_MOUSE;EP15R_MOUSE	66204.84;99308.67	Color2 [DarkGray]	1	4		16.9903	16.3387	16.8502	16.7451	17.2334	16.53
	1.39869	0.38442	Atxn2	Ataxin-2 (Fragment)	A0A286YDU2_MOUSE	43063.3	Color2 [DarkGray]	1	4		17.0195	16.3584	16.8086	16.7349	16.9977	16.5792
	1.39674	0.181288	Parl	Presenilins-associated rhomboid-like protein, mitochondrial	PARL_MOUSE	41963.8	Color2 [DarkGray]	1	4		18.9241	18.8231	18.922	18.8147	19.0942	18.7586
	1.3939	0.463441	Nfx1	Transcriptional repressor NF-X1	NFX1_MOUSE	123811	Color2 [DarkGray]	1	4		20.242	19.4634	19.9089	19.6563	20.2129	19.8537
	1.39381	0.404942	Alg1	Chitobiosyldiphosphodolichol beta-mannosyltransferase	ALG1_MOUSE	54417.4	Color2 [DarkGray]	1	4		15.8349	15.1042	15.5437	15.4355	15.7634	15.3873
	1.39172	0.384611	Pi4k2a	Phosphatidylinositol 4-kinase type 2-alpha	P4K2A_MOUSE	54257.7	Color2 [DarkGray]	1	4		16.9167	16.272	16.611	16.5279	16.9139	16.4879
	1.39126	0.362951	Prkaa1	Acetyl-CoA carboxylase kinase;5'-AMP-activated protein kinase catalytic subunit alpha-1	Q3TUQ7_MOUSE;AAPK1_MOUSE	62727.72;63929.18	Color2 [DarkGray]	1	4		20.2257	19.6316	19.8973	19.8654	20.1438	19.6809
	1.38874	0.263966	Cpsf3	Cleavage and polyadenylation specificity factor subunit 3	CPSF3_MOUSE	77505	Color2 [DarkGray]	1	4		22.267	21.7912	22.0197	21.973	22.1537	21.8843
	1.38793	0.44485	Anxa11	Annexin A11	ANX11_MOUSE	54079.3	Color2 [DarkGray]	1	4		17.6198	16.8422	17.4009	17.2975	17.5865	17.133
	1.38718	0.467322	Lap3	Cytosol aminopeptidase	AMPL_MOUSE	56141.3	Color2 [DarkGray]	1	4		19.1069	18.4855	18.6945	18.5943	19.1925	18.5122
	1.38658	-0.425264	Galnt2	Polypeptide N-acetylgalactosaminyltransferase 2	GALT2_MOUSE	64514.5	Color2 [DarkGray]	1	4		17.7965	18.0799	17.4614	18.031	17.8524	18.2752
	1.386	0.394497	Wdr92	WD repeat-containing protein 92	WDR92_MOUSE	39790.4	Color2 [DarkGray]	1	4		18.1201	17.5309	17.8649	17.8334	18.1871	17.6243
	1.38549	0.392673	Ccna2	Cyclin-A2	D6RIK7_MOUSE;CCNA2_MOUSE	16624.73;47269.12	Color2 [DarkGray]	1	4		16.8879	16.4082	16.6723	16.6157	17.068	16.4262
	1.38511	0.582408	Taf1	Transcription initiation factor TFIID subunit;Transcription initiation factor TFIID subunit;Transcription initiation factor TFIID subunit 1;Transcription initiation factor TFIID subunit 1	B1Q2W7_MOUSE;D3YZK4_MOUSE;TAF1_MOUSE;S4R1B9_MOUSE	214618.51;215851.71;214419.25;197371.06	Color2 [DarkGray]	1	4		15.8734	14.8159	15.4503	15.2939	15.7631	15.2298
	1.3834	-0.445974	Cbr4	Carbonyl reductase family member 4	CBR4_MOUSE	25414.6	Color2 [DarkGray]	1	4		16.2406	16.7481	16.4064	16.8154	16.6411	17.0624
	1.38242	0.360588	Rpap1	RNA polymerase II-associated protein 1	RPAP1_MOUSE	155270	Color2 [DarkGray]	1	4		21.0241	20.4692	20.7423	20.7197	21.0329	20.5286
	1.38234	0.469622	Ppat	Amidophosphoribosyltransferase	Q8CIH9_MOUSE	57403.1	Color2 [DarkGray]	1	4		20.8274	20.0357	20.4807	20.438	20.6986	20.1242
	1.38222	0.350876	Atad1	Outer mitochondrial transmembrane helix translocase	ATAD1_MOUSE	40744	Color2 [DarkGray]	1	4		20.3738	19.8958	20.0836	19.9237	20.1063	19.6916
	1.38169	1.32328	Krt7	Keratin, type II cytoskeletal 7	K2C7_MOUSE	50708.8	Color2 [DarkGray]	1	4		19.1365	17.8203	19.1048	18.7232	19.538	17.266
	1.37937	0.522429	Rbm47	RNA-binding motif protein 47;RNA-binding protein 47	D3YXZ5_MOUSE;RBM47_MOUSE	56869.05;64062.07	Color2 [DarkGray]	1	4		18.2744	17.5339	18.3346	18.0117	18.5217	18.0179
	1.37846	0.65813	Taf1a	TATA box-binding protein-associated factor RNA polymerase I subunit A (Fragment);TATA box-binding protein-associated factor RNA polymerase I subunit A;TATA box-binding protein-associated factor RNA polymerase I subunit A	A0A0A6YXZ8_MOUSE;J3KMG9_MOUSE;TAF1A_MOUSE	41648.72;52867.78;52717.59	Color2 [DarkGray]	1	4		14.5718	13.6247	13.9892	13.8748	14.2812	13.3683
	1.37781	0.411602	Armc1	Armadillo repeat-containing protein 1	ARMC1_MOUSE	31246.5	Color2 [DarkGray]	1	4		17.9793	17.4649	17.8783	17.8066	18.1975	17.5487
	1.37648	0.919177	Lmnb1	Lamin-B1	LMNB1_MOUSE	66785.6	Color2 [DarkGray]	1	4		25.1341	24.0001	25.1516	24.9118	25.5554	24.1717
	1.37642	0.326397	Bysl	Bystin	BYST_MOUSE	49783.5	Color2 [DarkGray]	1	4		21.6753	21.138	21.3086	21.2217	21.4729	21.1179
	1.37457	0.444075	Dcp2	m7GpppN-mRNA hydrolase	DCP2_MOUSE	48380	Color2 [DarkGray]	1	4		17.2191	16.5691	17.0237	16.9681	17.3562	16.7295
	1.37451	0.637751	Fhl3	Four and a half LIM domains protein 3	FHL3_MOUSE	31794.6	Color2 [DarkGray]	1	4		14.9569	13.9542	14.4794	14.3514	15.0606	14.278
	1.3743	0.355556	Aasdhppt	L-aminoadipate-semialdehyde dehydrogenase-phosphopantetheinyl transferase	ADPPT_MOUSE	35764.1	Color2 [DarkGray]	1	4		16.1569	15.8902	16.1843	16.0532	16.4193	15.7504
	1.37349	0.442109	Gnas	Guanine nucleotide-binding protein G(s) subunit alpha isoforms short;Guanine nucleotide-binding protein G(s) subunit alpha isoforms short;Guanine nucleotide-binding protein G(s) subunit alpha isoforms short;Guanine nucleotide-binding protein G(s) subunit alpha isoforms XLas;Guanine nucleotide-binding protein G(s) subunit alpha isoforms short	A0A571BEI3_MOUSE;A0A571BEM2_MOUSE;GNAS2_MOUSE;GNAS1_MOUSE;Z4YKV1_MOUSE	38997;27915.91;45663.59;121505.16;44178.15	Color2 [DarkGray]	1	4		19.2038	18.5697	18.9434	18.9206	19.2757	18.6063
	1.37314	0.288446	Thumpd3	THUMP domain-containing protein 3	THUM3_MOUSE	56431.1	Color2 [DarkGray]	1	4		20.8144	20.3212	20.5288	20.4872	20.6662	20.3357
	1.3729	0.327284	Mex3c	RNA-binding E3 ubiquitin-protein ligase MEX3C	MEX3C_MOUSE	68573.7	Color2 [DarkGray]	1	4		17.2983	16.6814	17.0091	16.9035	17.1603	16.901
	1.37257	0.940093	Lasp1	LIM and SH3 domain protein 1 (Fragment);LIM and SH3 domain protein 1 (Fragment);LIM and SH3 domain protein 1 (Fragment);LIM and SH3 domain protein 1 (Fragment);LIM and SH3 domain protein 1 (Fragment);LIM and SH3 domain protein 1 (Fragment);LIM and SH3 domain protein 1 (Fragment);LIM and SH3 domain protein 1 (Fragment);LIM and SH3 domain protein 1	A2A6G5_MOUSE;A2A6G6_MOUSE;A2A6G7_MOUSE;A2A6G8_MOUSE;A2A6G9_MOUSE;A2A6H0_MOUSE;A2A6H1_MOUSE;E9Q0N6_MOUSE;LASP1_MOUSE	8094.2;10576.98;11654.2;11996.55;15152.85;21288.49;6509.31;8223.31;29994.39	Color2 [DarkGray]	1	4		12.3468	11.179	11.8707	11.7822	12.4358	10.8718
	1.37248	1.62698	Hmbs	Porphobilinogen deaminase	HEM3_MOUSE	39344.4	Color2 [DarkGray]	1	4		9.6662	8.40465	10.8046	9.50486	10.344	8.02426
	1.37225	0.379792	Ckap5	Cytoskeleton-associated protein 5	A0A0R4J0K2_MOUSE;K3W4R5_MOUSE;Z4YL78_MOUSE	223519.15;225635.58;218707.54	Color2 [DarkGray]	1	4		21.7925	21.261	21.413	21.3602	21.7467	21.1917
	1.3718	0.673173	Cdk5rap1	Mitochondrial tRNA methylthiotransferase CDK5RAP1	CK5P1_MOUSE	66109.5	Color2 [DarkGray]	1	4		15.3083	14.1858	14.564	14.4288	14.9582	14.1963
	1.37141	0.27404	Ccnk	Cyclin-K	CCNK_MOUSE;Q3U3M5_MOUSE	61363.35;64349.78	Color2 [DarkGray]	1	4		18.5365	18.203	18.3628	18.2187	18.6605	18.316
	1.37074	0.384324	Pcbp4	Poly(rC)-binding protein 4 (Fragment);Poly(rC)-binding protein 4;Poly(rC)-binding protein 4	A0A087WRH3_MOUSE;A0A0R4J044_MOUSE;PCBP4_MOUSE	20486.71;41380.61;41398.64	Color2 [DarkGray]	1	4		18.5939	17.879	18.2405	18.1614	18.4028	18.0438
	1.37032	1.17889	Krt2	Keratin, type II cytoskeletal 2 epidermal	K22E_MOUSE	70922.7	Color2 [DarkGray]	1	4		19.3542	17.2032	18.3741	18.1598	18.7073	17.5359
	1.36924	0.318052	Taf7	Transcription initiation factor TFIID subunit 7	TAF7_MOUSE	39125.9	Color2 [DarkGray]	1	4		19.251	18.7438	19.128	19.0741	19.3023	18.9093
	1.36912	0.487846	Bzw2	Basic leucine zipper and W2 domain-containing protein 2	BZW2_MOUSE	48063.2	Color2 [DarkGray]	1	4		21.8154	21.2965	21.5402	21.4262	21.7807	20.95
	1.36755	0.407588	Psmd12	26S proteasome non-ATPase regulatory subunit 12	PSD12_MOUSE	52895.2	Color2 [DarkGray]	1	4		22.2155	21.7294	22.071	22.0276	22.3659	21.6725
	1.36728	0.37273	Spc25	Kinetochore protein Spc25 (Fragment);Kinetochore protein Spc25	A2AUT3_MOUSE;SPC25_MOUSE	19603.41;26457.17	Color2 [DarkGray]	1	4		17.3736	16.8136	16.9985	16.9598	17.2882	16.7686
	1.36604	0.675666	Znf574	Zinc finger protein 574	ZN574_MOUSE	99460.9	Color2 [DarkGray]	1	4		14.9362	13.6456	14.5185	14.279	14.6729	14.1759
	1.36601	0.397666	Mcm5	DNA replication licensing factor MCM5	MCM5_MOUSE	82406.8	Color2 [DarkGray]	1	4		25.622	24.9085	25.2027	25.1138	25.3691	24.9786
	1.36437	0.383352	Pcna	Proliferating cell nuclear antigen	PCNA_MOUSE	28784.9	Color2 [DarkGray]	1	4		25.2373	24.6701	24.9366	24.899	25.1125	24.5672
	1.3641	0.478041	Cdk13	Cyclin-dependent kinase 13	CDK13_MOUSE	164553	Color2 [DarkGray]	1	4		17.8002	17.3537	17.6138	17.5189	17.9935	17.1008
	1.36389	0.40853	Polr3d	DNA-directed RNA polymerase III subunit RPC4	RPC4_MOUSE	44356.8	Color2 [DarkGray]	1	4		17.2112	16.6549	16.9536	16.9245	17.332	16.6917
	1.36349	0.643572	Stat2	Signal transducer and activator of transcription;Signal transducer and activator of transcription;Signal transducer and activator of transcription 2	E9QJX9_MOUSE;Q9QXJ2_MOUSE;STAT2_MOUSE	105514.1;105385.97;105417.07	Color2 [DarkGray]	1	4		14.7437	13.4969	14.3843	13.9945	14.3959	14.1018
	1.36237	0.362237	Vps4b	Vacuolar protein sorting-associated protein 4B	VPS4B_MOUSE	49419.3	Color2 [DarkGray]	1	4		21.1155	20.5775	20.8195	20.7934	21.0196	20.497
	1.36094	1.06228	Ahnak	AHNAK nucleoprotein (desmoyokin)	E9Q616_MOUSE	604253	Color2 [DarkGray]	1	4		21.3417	20.5994	21.1087	19.4432	20.8347	20.0556
	1.36084	0.344772	Lypla1	Acyl-protein thioesterase 1	J3QP56_MOUSE;LYPA1_MOUSE	23726.48;24687.68	Color2 [DarkGray]	1	4		19.2388	18.7288	19.0507	19.0314	19.297	18.7921
	1.3594	0.30711	Pdcd10	Programmed cell death protein 10	PDC10_MOUSE	24715.6	Color2 [DarkGray]	1	4		18.3348	18.0369	18.1779	18.0914	18.5292	17.9922
	1.35808	0.310547	Gnl2	Nucleolar GTP-binding protein 2	NOG2_MOUSE	83345.5	Color2 [DarkGray]	1	4		19.5492	19.1398	19.3126	19.2797	19.4937	19.0044
	1.35765	0.309374	Nmt1	Glycylpeptide N-tetradecanoyltransferase 1	NMT1_MOUSE	56888.4	Color2 [DarkGray]	1	4		17.1768	16.6192	16.9634	16.9106	17.0309	16.7131
	1.35696	0.795879	Arl6	ADP-ribosylation factor-like protein 6 (Fragment);ADP-ribosylation factor-like protein 6	D3Z067_MOUSE;ARL6_MOUSE	22258.04;20959.28	Color2 [DarkGray]	1	4		17.9791	16.6396	17.9081	17.5565	17.7451	17.0485
	1.3569	0.423531	Gpd2	Glycerol-3-phosphate dehydrogenase, mitochondrial	GPDM_MOUSE	80953.7	Color2 [DarkGray]	1	4		23.8128	23.1487	23.4084	23.352	23.8051	23.2552
	1.35659	-0.368188	Brd9	Bromodomain-containing protein 9	A0A0R4J175_MOUSE;BRD9_MOUSE	66968.37;66840.24	Color2 [DarkGray]	1	4		17.4716	17.6507	17.302	17.7426	17.5245	18.0095
	1.35569	0.361735	Smarca5	SWI/SNF-related matrix-associated actin-dependent regulator of chromatin subfamily A member 5	SMCA5_MOUSE	121627	Color2 [DarkGray]	1	4		22.744	22.2144	22.4306	22.3635	22.808	22.3195
	1.35379	0.419722	Ncdn	Neurochondrin	NCDN_MOUSE	78895.3	Color2 [DarkGray]	1	4		19.7308	19.1128	19.4	19.3867	19.7526	19.1248
	1.353	0.32632	Rfc5	Replication factor C subunit 5	RFC5_MOUSE	38096.2	Color2 [DarkGray]	1	4		22.8428	22.4266	22.7115	22.6862	22.9164	22.3789
	1.35268	0.74011	Zfp810	Zinc finger protein 810	Q99K45_MOUSE	54004	Color2 [DarkGray]	1	4		12.6784	12.1118	13.4172	12.5314	12.9162	12.1484
	1.34772	0.497993	Atg2b	Autophagy-related protein 2 homolog B	ATG2B_MOUSE	231399	Color2 [DarkGray]	1	4		16.464	15.8008	16.2232	16.1644	16.6931	15.921
	1.34765	0.430028	Dph5	Diphthine methyl ester synthase	DPH5_MOUSE	31217.9	Color2 [DarkGray]	1	4		14.8678	14.1848	14.5426	14.4943	14.6782	14.1195
	1.34672	0.416649	Mtrex	Exosome RNA helicase MTR4	MTREX_MOUSE	117636	Color2 [DarkGray]	1	4		23.5813	22.9403	23.4117	23.2856	23.7364	23.2535
	1.34588	0.537327	Hnrnpul2	Heterogeneous nuclear ribonucleoprotein U-like protein 2	HNRL2_MOUSE	84940.2	Color2 [DarkGray]	1	4		20.2579	19.3366	19.8934	19.7699	20.288	19.7208
	1.34541	0.435503	Klc4	Kinesin light chain 4	KLC4_MOUSE	68612.6	Color2 [DarkGray]	1	4		16.2384	15.4564	16.0481	15.9106	16.0027	15.6158
	1.34486	-0.219207	Aspm	Abnormal spindle-like microcephaly-associated protein homolog	ASPM_MOUSE	364218	Color2 [DarkGray]	1	4		17.634	17.7703	17.4959	17.9128	17.588	17.6924
	1.34403	0.420195	Hdac6	Histone deacetylase 6 (Fragment);Histone deacetylase 6	A0A1B0GX25_MOUSE;HDAC6_MOUSE	110186.15;125786.81	Color2 [DarkGray]	1	4		17.9688	17.2654	17.5548	17.5051	17.9054	17.3979
	1.34356	0.474406	Smad2	Mothers against decapentaplegic homolog;Mothers against decapentaplegic homolog 2	E9Q3M0_MOUSE;SMAD2_MOUSE	48683.32;52266.06	Color2 [DarkGray]	1	4		20.7523	20.0079	20.482	20.3361	20.8913	20.3582
	1.34292	0.58252	Secisbp2	SECIS-binding protein 2	Q3U1C4_MOUSE;Q8BYU9_MOUSE	94813.8;45156.88	Color2 [DarkGray]	1	4		14.0434	12.9095	13.5684	13.2709	13.7145	13.3983
	1.3419	0.539476	Zfp825	Zinc finger protein 825	A0A1Y7VK00_MOUSE;K7N5X2_MOUSE;Q91VL6_MOUSE	34250.85;32181.49;32312.68	Color2 [DarkGray]	1	4		13.2807	12.5007	13.1501	13.0241	13.1629	12.4506
	1.34138	0.292526	Cpsf1	Cleavage and polyadenylation specificity factor subunit 1	CPSF1_MOUSE	160818	Color2 [DarkGray]	1	4		23.007	22.5541	22.6979	22.6347	22.9808	22.6193
	1.34109	0.460737	Stat3	Signal transducer and activator of transcription 3	STAT3_MOUSE	88053.8	Color2 [DarkGray]	1	4		21.2696	20.5925	20.7926	20.6923	21.2636	20.6587
	1.34047	-0.337793	Smarca4	Transcription activator BRG1	A0A0R4J170_MOUSE;SMCA4_MOUSE	181856.64;181427.12	Color2 [DarkGray]	1	4		23.528	23.7131	23.3162	23.7701	23.6038	23.9781
	1.33946	0.429052	Cap1	Adenylyl cyclase-associated protein 1	CAP1_MOUSE	51564.8	Color2 [DarkGray]	1	4		19.1817	18.5583	18.854	18.789	19.302	18.7032
	1.33885	-0.304532	Smarcb1	SWI/SNF-related matrix-associated actin-dependent regulator of chromatin subfamily B member 1	SNF5_MOUSE	44141.2	Color2 [DarkGray]	1	4		20.8998	20.9646	20.5683	21.0582	20.7625	21.1213
	1.33837	0.398855	Mapk1	Mitogen-activated protein kinase 1	MK01_MOUSE	41275.6	Color2 [DarkGray]	1	4		21.6209	21.0086	21.3411	21.333	21.6445	21.0683
	1.33826	0.371306	Pik3r4	Phosphoinositide 3-kinase regulatory subunit 4	PI3R4_MOUSE	152599	Color2 [DarkGray]	1	4		21.7809	21.1312	21.5162	21.4103	21.781	21.4227
	1.33788	0.340512	Ddx3y	ATP-dependent RNA helicase DDX3Y	DDX3Y_MOUSE	73427.9	Color2 [DarkGray]	1	4		25.376	24.7893	25.0448	25.0177	25.2378	24.83
	1.33753	0.297516	Pmm1	Phosphomannomutase 1	PMM1_MOUSE	29774.8	Color2 [DarkGray]	1	4		20.6811	20.2229	20.4425	20.4344	20.694	20.2678
	1.33719	0.457785	Sf1	Splicing factor 1 (Fragment)	F6SRV1_MOUSE	NaN	Color2 [DarkGray]	1	4		13.5426	12.798	13.5311	13.3526	13.5299	13.0798
	1.33683	0.505689	Cdk6	Cyclin-dependent kinase 6	CDK6_MOUSE	37028.4	Color2 [DarkGray]	1	4		20.2985	19.5524	19.8739	19.7139	20.4046	19.7935
	1.33672	0.313222	Scaf8	SR-related and CTD-associated factor 8	SCAF8_MOUSE	139572	Color2 [DarkGray]	1	4		19.4283	19.0802	19.1489	19.0801	19.4353	18.9126
	1.33567	0.361835	Heatr1	HEAT repeat-containing protein 1	G3X9B1_MOUSE	242072	Color2 [DarkGray]	1	4		22.7258	22.1402	22.6314	22.5604	22.7152	22.2863
	1.33533	0.512985	Rrn3	RNA polymerase I-specific transcription initiation factor RRN3	RRN3_MOUSE	74517.6	Color2 [DarkGray]	1	4		20.2241	19.5318	19.7904	19.6194	20.3681	19.6925
	1.33454	0.419121	Tarbp1	TAR RNA-binding protein 1	E9Q368_MOUSE	175691	Color2 [DarkGray]	1	4		20.0676	19.4549	19.7882	19.6923	19.8319	19.2832
	1.33429	0.318303	Eif6	Eukaryotic translation initiation factor 6	IF6_MOUSE	26511	Color2 [DarkGray]	1	4		22.6989	22.1618	22.3246	22.2186	22.5548	22.243
	1.33416	0.409868	Nup58	Nucleoporin p58/p45	NUP58_MOUSE	59445.2	Color2 [DarkGray]	1	4		20.0194	19.7012	19.9949	19.8728	20.3191	19.5299
	1.33378	0.456758	Pigx	Phosphatidylinositol-glycan biosynthesis class X protein	A0A087WSN5_MOUSE;F6RUP6_MOUSE;F6YX19_MOUSE;F7DFD7_MOUSE;PIGX_MOUSE	28459.25;11952.88;28441.22;28626.44;28644.48	Color2 [DarkGray]	1	4		14.858	14.3826	14.8982	14.678	15.2771	14.6025
	1.33354	0.546669	Rpp38	Ribonuclease P protein subunit p38	A2AJG0_MOUSE;RPP38_MOUSE	31189.5;31129.4	Color2 [DarkGray]	1	4		15.1193	14.4565	14.6881	14.5318	14.8826	14.0617
	1.3333	0.66057	Aldh18a1	Delta-1-pyrroline-5-carboxylate synthase	P5CS_MOUSE	87266.3	Color2 [DarkGray]	1	4		19.319	18.8138	19.4102	19.1444	19.6114	18.4007
	1.33295	0.588113	Ctnnbl1	Beta-catenin-like protein 1	CTBL1_MOUSE	64980.1	Color2 [DarkGray]	1	4		18.9877	18.2037	18.7304	18.6623	18.9317	18.0195
	1.33034	0.304773	Smg6	Telomerase-binding protein EST1A	EST1A_MOUSE	160496	Color2 [DarkGray]	1	4		20.4588	19.933	20.1556	20.0115	20.3754	20.131
	1.32817	0.367193	Rbfox2	RNA binding protein fox-1 homolog 2	RFOX2_MOUSE	47330.3	Color2 [DarkGray]	1	4		20.1461	19.5827	19.8758	19.8639	20.0666	19.5404
	1.32693	0.396486	Cmtr1	Cap methyltransferase 1 (Fragment);Cap-specific mRNA (nucleoside-2'-O-)-methyltransferase 1	A0A3Q4EHZ1_MOUSE;CMTR1_MOUSE	96525.26;95676.31	Color2 [DarkGray]	1	4		18.3681	17.686	18.2084	18.0818	18.4162	18.0356
	1.32636	0.682865	Ppie	Peptidyl-prolyl cis-trans isomerase E	PPIE_MOUSE	33448.8	Color2 [DarkGray]	1	4		15.9729	15.5451	15.599	15.1585	16.2759	15.0956
	1.32611	0.363012	Usp4	Ubiquitin carboxyl-terminal hydrolase;Ubiquitin carboxyl-terminal hydrolase 4	A0A0A6YW28_MOUSE;UBP4_MOUSE	103722.87;108342.84	Color2 [DarkGray]	1	4		20.6999	20.1402	20.5209	20.4566	20.8227	20.3577
	1.32554	0.38073	Hjurp	Holliday junction recognition protein	E9Q4T0_MOUSE;E9QKG8_MOUSE;HJURP_MOUSE	65714.55;74150.68;74198.77	Color2 [DarkGray]	1	4		18.9206	18.1829	18.5424	18.4002	18.6887	18.4264
	1.32499	0.363153	Slc25a26	S-adenosylmethionine mitochondrial carrier protein	SAMC_MOUSE	29026.7	Color2 [DarkGray]	1	4		17.4723	16.9624	17.1972	17.1479	17.5908	17.0606
	1.32496	0.687314	Shq1	Protein SHQ1 homolog	SHQ1_MOUSE	63458.2	Color2 [DarkGray]	1	4		16.1031	15.0086	15.6205	15.591	16.1741	15.2363
	1.32318	0.511119	Utf1	Undifferentiated embryonic cell transcription factor 1	UTF1_MOUSE	36407.9	Color2 [DarkGray]	1	4		19.2408	18.5158	18.7592	18.7349	19.189	18.4049
	1.32311	0.34082	Gcat	2-amino-3-ketobutyrate coenzyme A ligase, mitochondrial	KBL_MOUSE	44930.6	Color2 [DarkGray]	1	4		19.1261	18.7024	18.877	18.8469	19.1009	18.5322
	1.32096	0.383074	Lemd2	LEM domain-containing protein 2	LEMD2_MOUSE	57506.6	Color2 [DarkGray]	1	4		18.343	17.8046	18.4341	18.146	18.5278	18.2052
	1.32042	0.409978	Eftud2	116 kDa U5 small nuclear ribonucleoprotein component	U5S1_MOUSE	109361	Color2 [DarkGray]	1	4		23.72	23.0644	23.3548	23.3393	23.5836	23.0247
	1.3177	-0.366468	Med16	Mediator of RNA polymerase II transcription subunit 16	E9QP84_MOUSE;G3UW74_MOUSE;MED16_MOUSE	95287.62;95416.74;91785.61	Color2 [DarkGray]	1	4		19.8339	19.908	19.5545	20.0214	19.6969	20.2553
	1.31662	0.55804	Mrpl9	39S ribosomal protein L9, mitochondrial	RM09_MOUSE	30244	Color2 [DarkGray]	1	4		16.9021	15.9588	16.5199	16.4908	16.8875	16.1858
	1.31507	0.501263	Pgm2l1	Glucose 1,6-bisphosphate synthase	PGM2L_MOUSE	70279.5	Color2 [DarkGray]	1	4		13.6344	13.312	13.6681	13.4457	14.1302	13.1712
	1.31377	0.332467	Eif5	Eukaryotic translation initiation factor 5	IF5_MOUSE	48968.4	Color2 [DarkGray]	1	4		19.1669	18.6492	18.8507	18.8449	19.125	18.6511
	1.3135	0.379381	Hdac1	Histone deacetylase 1	HDAC1_MOUSE	55074.9	Color2 [DarkGray]	1	4		21.3287	20.6913	20.9563	20.9327	21.16	20.6829
	1.3121	0.194519	Pole	DNA polymerase epsilon catalytic subunit A	DPOE1_MOUSE	262100	Color2 [DarkGray]	1	4		20.2451	19.9395	20.1099	20.1011	20.1898	19.9206
	1.31134	0.329364	Cdc20	Cell division cycle protein 20 homolog	CDC20_MOUSE	54815.8	Color2 [DarkGray]	1	4		21.3016	20.658	20.9963	20.8157	21.0756	20.9117
	1.31077	0.341579	Ddx19a	ATP-dependent RNA helicase DDX19A	DD19A_MOUSE	53933	Color2 [DarkGray]	1	4		22.4404	21.8846	22.0549	22.0084	22.3519	21.9295
	1.30994	0.546667	Tpd52	Tumor protein D52 (Fragment);Tumor protein D52;Tumor protein D52 (Fragment);Tumor protein D52;Tumor protein D52;Tumor protein D52	D3Z125_MOUSE;D3Z637_MOUSE;D3Z7X7_MOUSE;E9PUA7_MOUSE;F8WHQ1_MOUSE;TPD52_MOUSE	19416.82;17602.74;22561.77;21133.61;26927.03;24312.99	Color2 [DarkGray]	1	4		17.0812	16.4846	17.1593	16.6794	17.5269	16.9634
	1.30828	0.375738	Polr3a	DNA-directed RNA polymerase subunit	B2RXC6_MOUSE	155738	Color2 [DarkGray]	1	4		19.0046	18.3276	18.6359	18.6032	18.8197	18.4022
	1.30818	0.483777	Atp1b3	Sodium/potassium-transporting ATPase subunit beta-3	AT1B3_MOUSE	31775.7	Color2 [DarkGray]	1	4		18.6928	18.1794	18.3329	18.2031	18.5916	17.7834
	1.30775	2.21825	Dnd1	Dead end protein homolog 1	DND1_MOUSE	39076.2	Color2 [DarkGray]	1	4		15.2399	12.1683	15.1974	12.3784	15.4066	14.6425
	1.30729	0.35892	Lcmt1	Leucine carboxyl methyltransferase 1	A0A0U1RNF2_MOUSE;A2RTH5_MOUSE	38160.96;38191.97	Color2 [DarkGray]	1	4		16.2438	15.7367	15.824	15.734	16.1115	15.6319
	1.30596	0.298632	Ccz1	Vacuolar fusion protein CCZ1 homolog	CCZ1_MOUSE	55504.7	Color2 [DarkGray]	1	4		17.2183	16.8303	16.9276	16.8942	17.173	16.6984
	1.30493	-0.317303	Dock7	Dedicator of cytokinesis protein 7	A0A0U1RNK7_MOUSE;A2A9M4_MOUSE;A2A9M5_MOUSE;E9PX48_MOUSE;DOCK7_MOUSE	238095.88;241437.39;241177.14;238356.13;241438.33	Color2 [DarkGray]	1	4		20.3068	20.5787	20.1522	20.7349	20.5089	20.6062
	1.30178	0.464931	Ect2	Protein ECT2	ECT2_MOUSE	103131	Color2 [DarkGray]	1	4		20.6818	19.905	20.3962	20.0006	20.5999	20.3774
	1.29903	0.57775	Mccc2	Methylcrotonoyl-CoA carboxylase beta chain, mitochondrial	MCCB_MOUSE	61379.1	Color2 [DarkGray]	1	4		16.2047	15.3721	15.8365	15.694	16.4517	15.6935
	1.29752	0.404816	Galk2	N-acetylgalactosamine kinase	GALK2_MOUSE;Q8BUU7_MOUSE	50503.23;49315.9	Color2 [DarkGray]	1	4		17.3991	16.7966	17.0819	17.0892	17.4242	16.8051
	1.29575	-0.423609	Ap1b1	AP-1 complex subunit beta-1;AP complex subunit beta;AP complex subunit beta	AP1B1_MOUSE;Q5SVG4_MOUSE;Q5SVG5_MOUSE	103934.85;101898.5;101192.81	Color2 [DarkGray]	1	4		19.2524	19.3862	18.8991	19.6926	19.2774	19.6209
	1.29569	0.40528	Pbdc1	Protein PBDC1	PBDC1_MOUSE	22223.5	Color2 [DarkGray]	1	4		20.0637	19.7321	19.9338	19.8413	20.2452	19.4534
	1.29566	0.338817	Mettl16	U6 small nuclear RNA (adenine-(43)-N(6))-methyltransferase;RNA N6-adenosine-methyltransferase METTL16	Q5SW15_MOUSE;MET16_MOUSE	66806.89;62340.54	Color2 [DarkGray]	1	4		20.2224	19.6926	19.8915	19.8866	20.1948	19.7131
	1.29539	1.1705	Ripk3	Receptor-interacting serine/threonine-protein kinase 3	RIPK3_MOUSE	53322.5	Color2 [DarkGray]	1	4		22.1061	20.7379	21.5646	20.6483	22.7098	21.4829
	1.29532	0.31944	Pwwp3a	PWWP domain-containing DNA repair factor 3A	PWP3A_MOUSE	76069.1	Color2 [DarkGray]	1	4		18.2701	17.6675	17.9974	17.8255	18.1439	17.9602
	1.29469	0.659656	Vamp7	Vesicle-associated membrane protein 7	VAMP7_MOUSE	24967.1	Color2 [DarkGray]	1	4		16.1697	16.1086	16.4132	15.5825	16.7789	15.6918
	1.29392	0.264507	Smg8	Protein SMG8	SMG8_MOUSE	109667	Color2 [DarkGray]	1	4		18.0335	17.6401	17.799	17.7842	18.0753	17.6901
	1.29342	0.545118	Manba	Beta-mannosidase	A0A0R4J092_MOUSE;MANBA_MOUSE	100847.79;100830.85	Color2 [DarkGray]	1	4		13.529	12.6885	13.0008	12.4656	13.1319	12.8722
	1.29196	1.91418	Zfp277	Zinc finger protein 277	E9Q6D6_MOUSE;Q3U0V6_MOUSE	67643.95;53590.7	Color2 [DarkGray]	1	4		12.4448	NaN	12.1244	9.5612	12.2502	11.1567
	1.2903	0.468902	A630089N07Rik	RIKEN cDNA A630089N07 gene (Fragment)	A0A338P6Q3_MOUSE	50838.3	Color2 [DarkGray]	1	4		14.4585	13.5433	14.0522	13.8385	13.9876	13.7099
	1.29021	-0.300773	Med30	Mediator of RNA polymerase II transcription subunit 30	MED30_MOUSE	20358.3	Color2 [DarkGray]	1	4		18.6016	18.6805	18.4724	18.9917	18.6401	18.9443
	1.28928	0.364182	Fkbp5	Peptidyl-prolyl cis-trans isomerase FKBP5	FKBP5_MOUSE	50966.1	Color2 [DarkGray]	1	4		20.7547	20.1474	20.4135	20.3857	20.5587	20.1014
	1.28892	0.442582	Kpnb1	Importin subunit beta-1	IMB1_MOUSE	97184.1	Color2 [DarkGray]	1	4		24.7903	24.1313	24.358	24.3511	24.702	24.04
	1.2888	0.621543	Cdk7	Cyclin-dependent kinase 7	CDK7_MOUSE	38968.3	Color2 [DarkGray]	1	4		18.2997	17.3843	17.9616	17.9626	18.4082	17.4579
	1.28879	0.365115	Bcl2l13	Bcl-2-like protein 13	B2L13_MOUSE	46719.4	Color2 [DarkGray]	1	4		18.1549	17.7445	18.0302	17.9927	18.2295	17.582
	1.28867	0.428576	Hmox2	Heme oxygenase (biliverdin-producing) (Fragment);Heme oxygenase 2	D3YX62_MOUSE;HMOX2_MOUSE	26385.72;35738.55	Color2 [DarkGray]	1	4		16.6886	16.3487	16.6441	16.529	17.0423	16.2116
	1.28822	0.396258	Nob1	RNA-binding protein NOB1	NOB1_MOUSE	45463.7	Color2 [DarkGray]	1	4		21.3657	20.7114	21.2735	21.194	21.3975	20.9426
	1.28809	0.332724	Idh3a	Isocitrate dehydrogenase [NAD] subunit, mitochondrial;Isocitrate dehydrogenase [NAD] subunit alpha, mitochondrial	A0A1L1STE6_MOUSE;IDH3A_MOUSE	41519.95;39638.7	Color2 [DarkGray]	1	4		21.8149	21.3292	21.5456	21.5334	21.8918	21.3916
	1.28802	0.387323	Usp7	Ubiquitin carboxyl-terminal hydrolase 7	E9PXY8_MOUSE	132847	Color2 [DarkGray]	1	4		24.2324	23.6911	23.9397	23.7555	24.3562	23.9197
	1.28753	0.349888	Ndc1	Nucleoporin NDC1	NDC1_MOUSE	75409.4	Color2 [DarkGray]	1	4		20.3898	19.8078	20.0324	20.0268	20.2868	19.8246
	1.2859	0.444976	Prmt3	Protein arginine N-methyltransferase 3	ANM3_MOUSE	59902.2	Color2 [DarkGray]	1	4		18.4013	17.7806	18.0917	18.0959	18.5082	17.7898
	1.28561	0.470132	Cyp2s1	Cytochrome P450 2S1	D3Z7F1_MOUSE;CP2S1_MOUSE	49791.97;55631.63	Color2 [DarkGray]	1	4		16.915	16.035	16.4534	16.3629	16.7693	16.3294
	1.28523	0.496353	Anxa7	Annexin;Annexin A7	A0A2C9F2D2_MOUSE;ANXA7_MOUSE	52270.73;49925.27	Color2 [DarkGray]	1	4		20.829	20.0109	20.5213	20.3907	20.9466	20.4063
	1.28352	0.463819	Igf2bp1	Insulin-like growth factor 2 mRNA-binding protein 1	IF2B1_MOUSE	63450.6	Color2 [DarkGray]	1	4		25.935	25.0368	25.6286	25.5243	25.767	25.3781
	1.28338	0.417966	Uso1	General vesicular transport factor p115	USO1_MOUSE	106983	Color2 [DarkGray]	1	4		22.047	21.3145	21.6905	21.656	22.0248	21.5378
	1.28328	0.620701	Capns1	Calcium-activated neutral proteinase small subunit;Calpain small subunit 1	A0A0R4IZW8_MOUSE;CPNS1_MOUSE	28406.01;28463.06	Color2 [DarkGray]	1	4		19.1912	18.3415	18.9938	18.6058	19.5319	18.9076
	1.28219	0.361472	Cstf1	Cleavage stimulation factor subunit 1	CSTF1_MOUSE	48381.7	Color2 [DarkGray]	1	4		20.3087	19.6312	19.9437	19.8952	20.1746	19.8162
	1.2808	0.381871	Prmt5	Protein arginine N-methyltransferase 5	ANM5_MOUSE	72679.8	Color2 [DarkGray]	1	4		22.6705	22.0666	22.2887	22.2812	22.5392	22.0049
	1.27991	0.397109	Kptn	KICSTOR complex protein kaptin	G3X8R1_MOUSE;KPTN_MOUSE	47528.77;47544.81	Color2 [DarkGray]	1	4		15.1424	14.4126	14.9778	14.8674	15.1052	14.7542
	1.27887	0.312097	Ddx21	Nucleolar RNA helicase 2	DDX21_MOUSE	93551.1	Color2 [DarkGray]	1	4		25.8005	25.3663	25.5068	25.437	25.6148	25.1826
	1.27811	0.430858	Map2k2	Dual specificity mitogen-activated protein kinase kinase 2;Dual-specificity mitogen-activated protein kinase kinase 2	MP2K2_MOUSE;Q91YS7_MOUSE	44402.04;44302.91	Color2 [DarkGray]	1	4		21.4665	20.7681	21.0586	21.0668	21.3816	20.7792
	1.27803	0.35479	Brcc3	Lys-63-specific deubiquitinase BRCC36	BRCC3_MOUSE	33340.1	Color2 [DarkGray]	1	4		17.5092	16.8632	17.1583	17.1381	17.339	16.9408
	1.27738	0.561403	Nt5dc2	5'-nucleotidase domain-containing 2	A0A2I3BR81_MOUSE	63858.3	Color2 [DarkGray]	1	4		20.7956	20.1587	20.6315	20.4136	20.5735	19.744
	1.27737	0.655735	Dph1	2-(3-amino-3-carboxypropyl)histidine synthase subunit 1	DPH1_MOUSE	48004.2	Color2 [DarkGray]	1	4		12.9054	12.0259	12.3208	11.8318	12.9121	12.3133
	1.27669	0.299392	Abcb10	ATP-binding cassette sub-family B member 10, mitochondrial	ABCBA_MOUSE	77188	Color2 [DarkGray]	1	4		14.8166	14.5244	14.6055	14.532	14.9703	14.4377
	1.27661	0.258508	Sf3b3	Splicing factor 3B subunit 3	SF3B3_MOUSE	135550	Color2 [DarkGray]	1	4		23.5577	23.1514	23.3353	23.334	23.5814	23.2135
	1.27653	1.98893	Ppm1b	Protein-serine/threonine phosphatase	Q99NF7_MOUSE	52111	Color2 [DarkGray]	1	4		11.6842	10.9887	13.6928	11.3822	13.9661	11.0054
	1.27617	0.276761	Rfc4	Replication factor C subunit 4	Q3UI84_MOUSE;RFC4_MOUSE	40918.13;39866.78	Color2 [DarkGray]	1	4		22.4638	22.0122	22.2833	22.2825	22.4842	22.1063
	1.27599	0.305744	Rbm25	RNA-binding protein 25	RBM25_MOUSE	99551.9	Color2 [DarkGray]	1	4		22.1549	21.6226	21.8592	21.8144	22.1307	21.7906
	1.27565	0.31099	Pgs1	CDP-diacylglycerol--glycerol-3-phosphate 3-phosphatidyltransferase (Fragment);CDP-diacylglycerol--glycerol-3-phosphate 3-phosphatidyltransferase, mitochondrial	F8WI04_MOUSE;PGPS1_MOUSE	NaN;62489.06	Color2 [DarkGray]	1	4		17.4676	17.0395	17.1015	16.9824	17.2758	16.8901
	1.27563	0.37029	Smpd4	Sphingomyelin phosphodiesterase 4	NSMA3_MOUSE	93275.9	Color2 [DarkGray]	1	4		23.2071	22.4986	22.8584	22.8058	23.0641	22.7144
	1.27549	0.513049	Them6	Protein THEM6	THEM6_MOUSE	23802.6	Color2 [DarkGray]	1	4		18.3178	17.4666	18.1674	18.0515	18.4334	17.8613
	1.27439	0.408178	Ddx39a	ATP-dependent RNA helicase DDX39A	DX39A_MOUSE	49067.4	Color2 [DarkGray]	1	4		22.0638	21.3934	21.6134	21.5886	21.9837	21.4543
	1.2739	0.261457	Ap2b1	AP-2 complex subunit beta	AP2B1_MOUSE	104583	Color2 [DarkGray]	1	4		23.1731	22.7123	22.9693	22.8974	23.1789	22.9272
	1.27338	0.441294	Pola1	DNA polymerase alpha catalytic subunit	DPOLA_MOUSE	167340	Color2 [DarkGray]	1	4		20.9948	20.2988	20.5528	20.5364	20.8108	20.1994
	1.27317	0.283726	Gtpbp4	Nucleolar GTP-binding protein 1	NOG1_MOUSE	74112.7	Color2 [DarkGray]	1	4		21.5739	21.1266	21.2285	21.1095	21.3361	21.0513
	1.27274	0.420102	Htatip2	Oxidoreductase HTATIP2	Q3U816_MOUSE;HTAI2_MOUSE	29965.56;26869.94	Color2 [DarkGray]	1	4		16.0546	15.8742	15.9849	15.7433	16.2981	15.4598
	1.27226	0.695329	Ctbp2	C-terminal-binding protein 2	Q91YZ2_MOUSE	45971.3	Color2 [DarkGray]	1	4		16.9583	16.195	16.999	16.8033	17.5295	16.4025
	1.27212	0.623188	Ccdc12	Coiled-coil domain-containing protein 12 (Fragment);Coiled-coil domain-containing protein 12	A0A0G2JF16_MOUSE;CCD12_MOUSE	15932.43;18891.37	Color2 [DarkGray]	1	4		12.3813	11.38	12.2366	11.4909	12.2237	12.1011
	1.27171	0.403312	Ncbp1	Nuclear cap-binding protein subunit 1	NCBP1_MOUSE	91926.7	Color2 [DarkGray]	1	4		20.8164	20.546	20.8312	20.6969	21.1371	20.3319
	1.27008	0.531092	Upp1	Uridine phosphorylase 1	UPP1_MOUSE	34086.1	Color2 [DarkGray]	1	4		20.7318	20.1341	20.6047	20.301	20.4119	19.72
	1.26967	0.423284	Nup214	Nuclear pore complex protein Nup214	NU214_MOUSE	212979	Color2 [DarkGray]	1	4		21.8242	21.1511	21.4961	21.5133	21.8114	21.1973
	1.26953	0.378134	Rragc	Ras-related GTP-binding protein C	RRAGC_MOUSE	44120.9	Color2 [DarkGray]	1	4		16.9683	16.455	16.6392	16.5853	16.8014	16.2342
	1.26898	0.334702	Ccnb1	G2/mitotic-specific cyclin-B1	CCNB1_MOUSE	48051.9	Color2 [DarkGray]	1	4		21.0691	20.5787	20.7644	20.7395	20.9272	20.4384
	1.26815	0.151676	Icmt	Protein-S-isoprenylcysteine O-methyltransferase	Q3U4N2_MOUSE;ICMT_MOUSE	31872.08;31789.92	Color2 [DarkGray]	1	4		17.1063	16.9033	17.0514	17.0251	17.2007	16.9749
	1.26699	0.551996	Srm	Spermidine synthase	SPEE_MOUSE	33994.9	Color2 [DarkGray]	1	4		17.3617	16.5966	17.0264	17.011	17.2864	16.4108
	1.26691	0.337784	Smu1	WD40 repeat-containing protein SMU1	SMU1_MOUSE	57543.9	Color2 [DarkGray]	1	4		19.8579	19.3906	19.6966	19.637	20.0484	19.5619
	1.26628	0.448433	Recql4	DNA helicase;ATP-dependent DNA helicase Q4	A0A0R4J0J3_MOUSE;RECQ4_MOUSE	135082.47;135123.52	Color2 [DarkGray]	1	4		17.6163	16.9	17.1925	16.9739	17.6083	17.1979
	1.26424	-0.462706	Mybbp1a	Myb-binding protein 1A	MBB1A_MOUSE	152037	Color2 [DarkGray]	1	4		24.6353	25.3179	24.4562	24.9866	24.9432	25.1184
	1.26423	0.370845	Zmym2	Zinc finger MYM-type protein 2	ZMYM2_MOUSE	154642	Color2 [DarkGray]	1	4		17.8939	17.2954	17.5979	17.5341	17.9712	17.521
	1.26324	-0.460587	Bckdk	[3-methyl-2-oxobutanoate dehydrogenase [lipoamide]] kinase, mitochondrial	BCKD_MOUSE	46587.5	Color2 [DarkGray]	1	4		18.3305	18.6031	18.1061	18.694	18.501	19.0222
	1.26315	0.38657	Ncor1	Nuclear receptor corepressor 1	Q5RIM6_MOUSE	270787	Color2 [DarkGray]	1	4		16.6655	15.9609	16.2056	16.1493	16.4547	16.0558
	1.26256	1.21119	Krt10	Keratin, type I cytoskeletal 10;Keratin, type I cytoskeletal 10	A2A513_MOUSE;K1C10_MOUSE	57041.08;57769.84	Color2 [DarkGray]	1	4		21.4701	19.2314	20.7442	20.5982	21.0212	19.7724
	1.26154	0.377167	Cct2	T-complex protein 1 subunit beta	TCPB_MOUSE	57477.2	Color2 [DarkGray]	1	4		24.9818	24.3373	24.6775	24.6862	24.9011	24.4055
	1.25997	0.53982	Pura	Transcriptional activator protein Pur-alpha	PURA_MOUSE	34883.7	Color2 [DarkGray]	1	4		21.0221	20.1389	20.5625	20.4261	21.1015	20.5016
	1.25855	0.394969	Trim25	E3 ubiquitin/ISG15 ligase TRIM25	TRI25_MOUSE	71726.3	Color2 [DarkGray]	1	4		23.0445	22.3863	22.6943	22.5731	23.0734	22.6679
	1.25812	1.23624	Krt76	Keratin, type II cytoskeletal 2 oral	K22O_MOUSE	62844.6	Color2 [DarkGray]	1	4		19.5338	17.1166	18.631	18.4205	18.9865	17.9055
	1.25799	0.401699	Vac14	Protein VAC14 homolog	VAC14_MOUSE	88047.6	Color2 [DarkGray]	1	4		18.5722	17.8764	18.1789	18.1577	18.3444	17.8563
	1.25765	0.43236	Hspd1	60 kDa heat shock protein, mitochondrial	CH60_MOUSE	60955.5	Color2 [DarkGray]	1	4		27.4136	26.8313	27.2031	27.1256	27.6729	27.0357
	1.25609	0.564458	Surf6	Surfeit locus protein 6	SURF6_MOUSE	41234.5	Color2 [DarkGray]	1	4		18.2923	17.8252	18.3901	17.8838	18.0316	17.3116
	1.25586	-0.491354	Eif3h	Eukaryotic translation initiation factor 3 subunit H	EIF3H_MOUSE	39832.2	Color2 [DarkGray]	1	4		22.345	22.7048	21.8483	22.7029	22.4409	22.7006
	1.25563	-0.825609	Ccdc61	Centrosomal protein CCDC61	CCD61_MOUSE	57368.2	Color2 [DarkGray]	1	4		19.7212	20.3141	20	21.0968	19.4784	20.2656
	1.25538	0.42386	Uri1	Unconventional prefoldin RPB5 interactor (Fragment);Unconventional prefoldin RPB5 interactor	A0A0U1RPG9_MOUSE;RMP_MOUSE	NaN;59084.08	Color2 [DarkGray]	1	4		17.5248	16.8311	17.1734	17.1942	17.4895	16.8908
	1.25532	0.424128	Tpp2	Tripeptidyl-peptidase 2	TPP2_MOUSE	139879	Color2 [DarkGray]	1	4		22.7879	22.0908	22.335	22.3361	22.7006	22.1242
	1.25508	0.40314	Cep162	Centrosomal protein of 162 kDa	CE162_MOUSE	160855	Color2 [DarkGray]	1	4		16.8648	16.2134	16.974	16.6475	16.8934	16.662
	1.25483	0.397923	Gtf2e1	General transcription factor IIE subunit 1	T2EA_MOUSE	49593.4	Color2 [DarkGray]	1	4		20.568	19.8005	20.2346	20.1895	20.3554	19.9742
	1.25319	-0.443415	Lrrcc1	Leucine rich repeat and coiled-coil domain containing 1;Leucine-rich repeat and coiled-coil domain-containing protein 1;Leucine-rich repeat and coiled-coil domain-containing protein 1;Leucine-rich repeat and coiled-coil domain-containing protein 1	B9EI20_MOUSE;E9QNC6_MOUSE;G5E8Y2_MOUSE;LRCC1_MOUSE	115227.81;117282.36;119174.59;119168.63	Color2 [DarkGray]	1	4		17.2816	17.4095	17.2055	17.8939	17.0141	17.528
	1.25291	0.45277	Pipox	Peroxisomal sarcosine oxidase	SOX_MOUSE	43846.6	Color2 [DarkGray]	1	4		18.0075	17.4145	17.9204	17.8246	18.3192	17.6497
	1.2525	0.923212	Zfp459	Zinc finger protein 459	Q8BZ17_MOUSE	30993.3	Color2 [DarkGray]	1	4		16.1092	14.8035	15.8417	15.3827	15.4184	14.4135
	1.25206	0.258074	Srpk2	SRSF protein kinase 2	A0A0R4J124_MOUSE;SRPK2_MOUSE	76884.8;76756.66	Color2 [DarkGray]	1	4		17.9404	17.5081	17.7812	17.7161	17.7476	17.4707
	1.25175	-0.184978	Pgam5	Serine/threonine-protein phosphatase PGAM5, mitochondrial	PGAM5_MOUSE	31994.3	Color2 [DarkGray]	1	4		22.3314	22.4108	22.1191	22.4744	22.3035	22.4238
	1.25057	-0.845439	Gpc3	Glypican-3	B1ATR5_MOUSE;GPC3_MOUSE	48890.83;65331.54	Color2 [DarkGray]	1	4		11.6346	12.2274	12.1223	13.0788	12.0567	13.0437
	1.25027	0.483393	Nup133	Nuclear pore complex protein Nup133	NU133_MOUSE	128620	Color2 [DarkGray]	1	4		22.9427	22.3905	22.7425	22.6825	22.934	22.096
	1.24973	0.389715	Micos13	MICOS complex subunit MIC13	MIC13_MOUSE	13373.4	Color2 [DarkGray]	1	4		16.0812	NaN	15.9288	15.6746	NaN	15.556
	1.24941	0.72219	Rpa2	Replication protein A 32 kDa subunit	Q3TE40_MOUSE;RFA2_MOUSE	29440.13;29718.49	Color2 [DarkGray]	1	4		21.1447	20.3858	21.3658	21.0909	21.3848	20.2521
	1.24889	0.338988	Tyw3	tRNA wybutosine-synthesizing protein 3 homolog	E9PYE2_MOUSE;TYW3_MOUSE	15741.99;28575.34	Color2 [DarkGray]	1	4		18.1607	17.4979	17.8493	17.7835	18.0355	17.7471
	1.2483	0.293613	Nup205	Nucleoporin 205	A0A0J9YUD5_MOUSE;B9EJ54_MOUSE	233097.83;227465.44	Color2 [DarkGray]	1	4		24.0923	23.6371	24.0207	23.973	24.0382	23.6602
	1.24818	0.284222	Gtf3c5	General transcription factor 3C polypeptide 5	TF3C5_MOUSE	60501.8	Color2 [DarkGray]	1	4		19.9932	19.5013	19.7511	19.7569	19.9677	19.6012
	1.24748	0.333018	Edc3	Enhancer of mRNA-decapping protein 3	EDC3_MOUSE	55957.4	Color2 [DarkGray]	1	4		20.2089	19.7698	20.0797	20.0677	20.2336	19.6857
	1.24726	0.439129	Parn	Poly(A)-specific ribonuclease PARN	A0A0R4J0P6_MOUSE;PARN_MOUSE	71589.28;71559.15	Color2 [DarkGray]	1	4		17.6781	16.9287	17.2212	17.1779	17.3822	16.8576
	1.2472	0.311528	Btaf1	B-TFIID TATA-box-binding protein-associated factor 1	E9QAE3_MOUSE	207052	Color2 [DarkGray]	1	4		21.8287	21.2892	21.5577	21.5676	21.7435	21.3386
	1.24598	0.246688	Ctbp1	C-terminal-binding protein 1	A0A0J9YU62_MOUSE;A0A0J9YUM4_MOUSE;CTBP1_MOUSE	46527.1;37006.68;47744.54	Color2 [DarkGray]	1	4		18.1083	17.7722	17.9676	17.9529	18.233	17.8438
	1.24556	0.339844	Agps	Alkylglycerone-phosphate synthase;Alkyldihydroxyacetonephosphate synthase, peroxisomal	A2AL50_MOUSE;ADAS_MOUSE	74342.54;71683.52	Color2 [DarkGray]	1	4		20.9406	20.4026	20.732	20.7143	21.0409	20.5772
	1.24516	0.370646	Tbrg4	FAST kinase domain-containing protein 4	FAKD4_MOUSE	71513.4	Color2 [DarkGray]	1	4		21.3639	20.8217	20.9895	20.9932	21.3629	20.7894
	1.24499	0.232679	Kifc1	Kinesin-like protein KIFC1	KIFC1_MOUSE	74153	Color2 [DarkGray]	1	4		23.1955	22.8013	22.9046	22.8217	23.0931	22.8722
	1.24466	0.660451	Patl1	Protein PAT1 homolog 1	PATL1_MOUSE	86769.9	Color2 [DarkGray]	1	4		14.7765	14.1254	14.7684	14.6415	15.2965	14.0932
	1.24443	0.322917	Cpsf4	Cleavage and polyadenylation specificity factor subunit 4	B2LVG5_MOUSE;B2LVG6_MOUSE;E0CXT7_MOUSE	27418.75;27546.88;30254.77	Color2 [DarkGray]	1	4		18.2044	17.7028	17.9156	17.9351	18.1685	17.6818
	1.2441	0.5697	Rexo1	RNA exonuclease 1 homolog	REXO1_MOUSE	130790	Color2 [DarkGray]	1	4		15.5998	14.534	15.4009	15.094	15.5375	15.2011
	1.24364	0.531228	Dis3	Exosome complex exonuclease RRP44	RRP44_MOUSE	108838	Color2 [DarkGray]	1	4		16.8919	16.1455	16.6912	16.6712	16.8996	16.0724
	1.24363	0.315093	Wdr76	WD repeat-containing protein 76	WDR76_MOUSE	69007.3	Color2 [DarkGray]	1	4		17.8687	17.246	17.5155	17.4225	17.6612	17.4315
	1.24303	0.298834	Jakmip1	Janus kinase and microtubule-interacting protein 1	D3Z4U5_MOUSE;JKIP1_MOUSE	97235.2;73138.89	Color2 [DarkGray]	1	4		17.2935	17.1995	17.4674	17.0012	17.234	16.8977
	1.24219	0.440301	Aldh2	Aldehyde dehydrogenase, mitochondrial	ALDH2_MOUSE	56537.5	Color2 [DarkGray]	1	4		21.9943	21.2848	21.6531	21.6543	22.0674	21.4548
	1.24168	0.620223	Znf583	Zinc finger protein 583	ZN583_MOUSE	65709.4	Color2 [DarkGray]	1	4		13.7961	12.5615	13.4878	13.2182	13.5494	13.193
	1.2415	0.5407	Pno1	RNA-binding protein PNO1	PNO1_MOUSE	27453.5	Color2 [DarkGray]	1	4		20.7659	19.7049	20.5512	20.2704	20.5768	20.2964
	1.24125	0.775642	Parp2	Poly [ADP-ribose] polymerase 2	PARP2_MOUSE	63396.6	Color2 [DarkGray]	1	4		20.9491	20.1628	21.2541	20.9074	21.2004	20.0064
	1.23994	0.126352	Rpl14	60S ribosomal protein L14	RL14_MOUSE	23564.1	Color2 [DarkGray]	1	4		25.4936	25.257	25.3418	25.2815	25.4028	25.3207
	1.2397	0.535236	Htra2	Serine protease HTRA2, mitochondrial;Serine protease HTRA2, mitochondrial	D3YX27_MOUSE;HTRA2_MOUSE	45822.28;49348.43	Color2 [DarkGray]	1	4		17.9397	17.2829	17.7215	17.6244	18.3269	17.475
	1.23949	0.280373	Tmx3	Protein disulfide-isomerase TMX3	TMX3_MOUSE	51848	Color2 [DarkGray]	1	4		18.1729	17.7602	17.9286	17.859	18.2554	17.8966
	1.23916	-0.632624	Pcm1	Pericentriolar material 1 protein	PCM1_MOUSE	228847	Color2 [DarkGray]	1	4		23.3084	23.7663	23.3612	24.2908	23.0443	23.5547
	1.23836	0.317807	Rad17	Cell cycle checkpoint protein RAD17	RAD17_MOUSE	77390.9	Color2 [DarkGray]	1	4		16.9229	16.4073	16.5796	16.5264	16.6858	16.3012
	1.23812	0.344266	Wwp2	E3 ubiquitin-protein ligase;NEDD4-like E3 ubiquitin-protein ligase WWP2	A0A1D5RM92_MOUSE;WWP2_MOUSE	94157.69;98760.73	Color2 [DarkGray]	1	4		18.2014	17.5347	17.8503	17.8114	17.9728	17.6455
	1.23718	0.340019	Dkc1	H/ACA ribonucleoprotein complex subunit DKC1	DKC1_MOUSE	57401.6	Color2 [DarkGray]	1	4		21.204	20.6034	20.9844	20.971	21.2049	20.7989
	1.23679	0.366392	Ppp4r3a	Serine/threonine-protein phosphatase 4 regulatory subunit 3A	E9Q481_MOUSE;P4R3A_MOUSE	95314.25;93842.49	Color2 [DarkGray]	1	4		20.6317	20.0498	20.2638	20.276	20.6167	20.0873
	1.23676	0.310761	Tcf25	Transcription factor 25;Nuclear localized protein-1 isoform d (Fragment);Transcription factor 25	A0A1D5RM90_MOUSE;B2ZAC8_MOUSE;TCF25_MOUSE	71035.64;73951.55;76684.74	Color2 [DarkGray]	1	4		19.5039	18.8704	19.2007	19.109	19.3027	19.0957
	1.23564	1.06036	Mrpl49	39S ribosomal protein L49, mitochondrial	RM49_MOUSE	19133	Color2 [DarkGray]	1	4		16.3162	NaN	15.8876	15.2016	NaN	14.8816
	1.23546	-0.62851	Med27	Mediator of RNA polymerase II transcription subunit 27	MED27_MOUSE	35297.6	Color2 [DarkGray]	1	4		19.8602	20.1256	19.6184	20.2131	19.8204	20.8458
	1.23384	0.54006	Thap12	52 kDa repressor of the inhibitor of the protein kinase	P52K_MOUSE	87021.2	Color2 [DarkGray]	1	4		15.5881	15.0026	15.1527	14.7128	15.1183	14.5235
	1.23257	0.345643	Ankle2	Ankyrin repeat and LEM domain-containing protein 2	ANKL2_MOUSE	106198	Color2 [DarkGray]	1	4		18.4096	17.7295	18.1635	18.0831	18.1587	17.8822
	1.23236	0.342761	Kti12	Protein KTI12 homolog	KTI12_MOUSE	38444.6	Color2 [DarkGray]	1	4		19.4378	18.8503	19.1002	19.1167	19.3484	18.891
	1.23029	0.375298	Hnrnpu	Heterogeneous nuclear ribonucleoprotein U	HNRPU_MOUSE	87917.6	Color2 [DarkGray]	1	4		25.8723	25.1696	25.5325	25.4965	25.6167	25.2295
	1.23006	0.333208	Lars1	Leucine--tRNA ligase, cytoplasmic	SYLC_MOUSE	134192	Color2 [DarkGray]	1	4		23.9393	23.3935	23.6023	23.5937	23.7645	23.3192
	1.22994	0.279514	Psma7	Proteasome subunit alpha type-7	PSA7_MOUSE	27854.8	Color2 [DarkGray]	1	4		19.7473	19.3377	19.5049	19.4476	19.554	19.1823
	1.22992	0.331688	Fbxo5	F-box only protein 5	FBX5_MOUSE	47508.4	Color2 [DarkGray]	1	4		18.0956	17.4358	17.8306	17.7609	17.8522	17.5867
	1.22948	0.431888	Pced1b;Pced1a;Pced1b	PC-esterase domain-containing protein 1B (Fragment);PC-esterase domain-containing protein 1A;PC-esterase domain-containing protein 1B	A0A2I3BQJ6_MOUSE;PED1A_MOUSE;PED1B_MOUSE	10376.02;51310.67;49967.9	Color2 [DarkGray]	1	4		14.1616	13.5635	14.1793	14.0656	14.4063	13.8224
	1.2293	0.425265	Mtpap	Poly(A) RNA polymerase, mitochondrial	PAPD1_MOUSE	65229.4	Color2 [DarkGray]	1	4		16.1478	15.5281	16.0205	15.9149	16.3967	15.8463
	1.22867	0.464824	Map4k5	Mitogen-activated protein kinase kinase kinase kinase 5	E9PX30_MOUSE;M4K5_MOUSE	94986.97;95045.01	Color2 [DarkGray]	1	4		15.5684	14.764	15.2558	15.2045	15.2955	14.7566
	1.22842	0.514769	Uhrf1bp1	UHRF1 (ICBP90)-binding protein 1	B2KF50_MOUSE	157012	Color2 [DarkGray]	1	4		16.1655	15.2825	15.6704	15.523	16.1638	15.6499
	1.22788	0.714989	Prdx6	Peroxiredoxin-6	PRDX6_MOUSE;Q6GT24_MOUSE	24870.64;24826.63	Color2 [DarkGray]	1	4		19.8257	19.0334	19.472	19.3026	19.627	18.4437
	1.22522	0.422194	Rbbp7	Histone-binding protein RBBP7	RBBP7_MOUSE	47790.1	Color2 [DarkGray]	1	4		23.1328	22.4566	22.7496	22.7671	22.9952	22.3872
	1.22354	0.429625	Ptk2	Non-specific protein-tyrosine kinase;Focal adhesion kinase 1	A0A5F8MPY3_MOUSE;FAK1_MOUSE	123780.12;119242.93	Color2 [DarkGray]	1	4		17.9529	17.2379	17.7261	17.599	18.0849	17.6382
	1.2227	0.345804	Exoc1	Exocyst complex component 1	Q5PPR2_MOUSE;Q6P1Y9_MOUSE;EXOC1_MOUSE	100190.4;102686.21;101889.29	Color2 [DarkGray]	1	4		18.3722	17.6895	18.0308	17.8612	18.1818	17.9966
	1.22225	0.597176	Pald1	Paladin	A0A0R4J007_MOUSE	96763.8	Color2 [DarkGray]	1	4		19.6293	19.0193	19.3134	19.2186	20.0619	18.9751
	1.21987	-0.239219	Smarcc1	SWI/SNF complex subunit SMARCC1	SMRC1_MOUSE;Q3UNN4_MOUSE	122890.03;122779.95	Color2 [DarkGray]	1	4		24.1614	24.2034	23.9316	24.3679	24.1372	24.3765
	1.21951	1.49101	Spag5	Sperm-associated antigen 5	SPAG5_MOUSE	129993	Color2 [DarkGray]	1	4		12.6209	11.7947	12.4245	11.1607	12.258	9.87485
	1.21928	0.52102	Usp26	Ubiquitin carboxyl-terminal hydrolase 26	UBP26_MOUSE	95452.4	Color2 [DarkGray]	1	4		17.2443	16.7978	17.231	17.1325	17.6302	16.6122
	1.21901	0.571303	Impdh1	Inosine-5'-monophosphate dehydrogenase;Inosine-5'-monophosphate dehydrogenase;Inosine-5'-monophosphate dehydrogenase 1	E0CYE2_MOUSE;F7DEU6_MOUSE;IMDH1_MOUSE	52470.25;57688.22;55278.53	Color2 [DarkGray]	1	4		19.3217	18.4234	19.2556	19.1177	19.5399	18.8622
	1.21851	0.374178	Wars1	Tryptophan--tRNA ligase, cytoplasmic	SYWC_MOUSE	54357.9	Color2 [DarkGray]	1	4		21.5804	20.9298	21.2476	21.2674	21.5423	21.0504
	1.2182	0.389932	Rprd2	Regulation of nuclear pre-mRNA domain-containing protein 2 (Fragment);Regulation of nuclear pre-mRNA domain-containing protein 2	A0A0G2JFW6_MOUSE;RPRD2_MOUSE	NaN;156585.81	Color2 [DarkGray]	1	4		14.5858	13.9231	14.5532	14.3956	14.6684	14.3191
	1.21769	0.582577	Cluh	Clustered mitochondria protein homolog	A0A0R4J140_MOUSE	151837	Color2 [DarkGray]	1	4		19.6797	18.7318	19.2245	19.2607	19.7352	18.8991
	1.21761	0.4826	Efl1	Elongation factor-like GTPase 1	EFL1_MOUSE	125777	Color2 [DarkGray]	1	4		17.9723	17.2498	17.6349	17.6666	18.0858	17.3288
	1.21704	0.33054	Riok2	Serine/threonine-protein kinase RIO2	RIOK2_MOUSE	62490.4	Color2 [DarkGray]	1	4		21.567	20.9533	21.195	21.1472	21.2954	20.9653
	1.21664	1.44207	Enox1;Enox1;Enox2	Ecto-NOX disulfide-thiol exchanger 1;Ecto-NOX disulfide-thiol exchanger 1;Ecto-NOX disulfide-thiol exchanger 2	A0A2I3BQT0_MOUSE;ENOX1_MOUSE;ENOX2_MOUSE	38510.01;73281.21;68284.74	Color2 [DarkGray]	1	4		14.4664	13.5786	14.2718	11.8845	14.5441	13.493
	1.21585	-0.327334	Bcl7c	B-cell CLL/lymphoma 7 protein family member C	A0A0U1RNX8_MOUSE;BCL7C_MOUSE	26353.55;23444.96	Color2 [DarkGray]	1	4		16.8525	16.9563	16.6931	17.1986	16.937	17.3097
	1.21583	0.933218	Ung	Uracil-DNA glycosylase	UNG_MOUSE	33925.8	Color2 [DarkGray]	1	4		14.9297	13.8531	15.5752	14.8504	15.0694	14.0712
	1.215	0.500374	Igf2bp3	Insulin-like growth factor 2 mRNA-binding protein 3	IF2B3_MOUSE	63574.8	Color2 [DarkGray]	1	4		23.0896	22.176	22.8501	22.5554	23.0764	22.7836
	1.21498	0.549288	Parp1	Poly [ADP-ribose] polymerase	Q921K2_MOUSE	112721	Color2 [DarkGray]	1	4		24.5539	23.7505	24.4994	24.4055	24.8128	24.0623
	1.21408	0.300786	Smpd4	Sphingomyelin phosphodiesterase 4	A0A338P7L1_MOUSE	65498	Color2 [DarkGray]	1	4		19.0097	18.3867	18.7329	18.6291	18.8147	18.6391
	1.21384	0.251794	Psmc3	26S proteasome regulatory subunit 6A (Fragment)	A0A087WPH7_MOUSE	34020.1	Color2 [DarkGray]	1	4		18.4642	18.139	18.2598	18.2696	18.5308	18.0909
	1.21369	0.572296	Trim21	RING-type E3 ubiquitin transferase	Q3U7K7_MOUSE	53327.9	Color2 [DarkGray]	1	4		17.4968	16.3839	17.0203	16.7042	17.2728	16.9849
	1.21315	0.476101	Prim2	DNA primase large subunit	PRI2_MOUSE	58408.4	Color2 [DarkGray]	1	4		19.0701	18.1967	18.7321	18.7302	18.9466	18.3936
	1.21186	0.323786	Zmat3	Zinc finger matrin type 3;Zinc finger matrin-type protein 3	B9EI21_MOUSE;ZMAT3_MOUSE	32050.38;32001.31	Color2 [DarkGray]	1	4		15.0173	14.6065	14.8571	14.8542	15.0258	14.4682
	1.21122	0.324633	Ganab	Neutral alpha-glucosidase AB	GANAB_MOUSE	106911	Color2 [DarkGray]	1	4		20.4947	19.9848	20.3787	20.3484	20.4182	19.9844
	1.21103	0.525088	Nsun2	RNA cytosine C(5)-methyltransferase NSUN2	NSUN2_MOUSE	85451.6	Color2 [DarkGray]	1	4		23.0987	22.2627	22.5908	22.6159	22.9187	22.1544
	1.21023	0.638433	Tmpo	Lamina-associated polypeptide 2, isoforms alpha/zeta	LAP2A_MOUSE	75168.3	Color2 [DarkGray]	1	4		25.5361	24.631	25.5489	25.4219	25.817	24.9339
	1.20966	0.302173	Prpf31	U4/U6 small nuclear ribonucleoprotein Prp31	PRP31_MOUSE	55429.9	Color2 [DarkGray]	1	4		22.182	21.7295	21.8926	21.9154	22.1905	21.7137
	1.20888	0.296091	Rexo4	RNA exonuclease 4 (Fragment);RNA exonuclease 4;RNA exonuclease 4	A2ALB1_MOUSE;A2ALB2_MOUSE;REXO4_MOUSE	40096.23;45465.46;47598.94	Color2 [DarkGray]	1	4		16.7712	16.5289	16.6535	16.603	16.8928	16.2973
	1.20855	0.464795	Brd8	Bromodomain-containing protein 8	D3YZC7_MOUSE;D3YZC8_MOUSE;BRD8_MOUSE	95686.09;102870.34;102610.04	Color2 [DarkGray]	1	4		12.2768	11.4603	11.7692	11.7659	12.0125	11.438
	1.20836	0.380676	Sympk	Symplekin	SYMPK_MOUSE	142620	Color2 [DarkGray]	1	4		20.0174	19.3925	19.7649	19.7869	20.0576	19.5185
	1.20562	-0.511442	Mib1	E3 ubiquitin-protein ligase MIB1	MIB1_MOUSE	110088	Color2 [DarkGray]	1	4		19.2783	19.5687	19.4135	20.1642	19.1626	19.6558
	1.20473	0.379495	LRWD1	Leucine-rich repeat and WD repeat-containing protein 1	LRWD1_MOUSE	71594.2	Color2 [DarkGray]	1	4		18.1309	17.4342	17.8379	17.8334	18.0971	17.6598
	1.20469	0.433848	Commd1	COMM domain-containing protein 1 (Fragment);COMM domain-containing protein 1;COMM domain-containing protein 1	G8JL54_MOUSE;COMD1_MOUSE;Q8VI86_MOUSE	10310.82;20995.99;26840	Color2 [DarkGray]	1	4		14.072	13.6072	14.2131	13.9465	14.5052	13.9351
	1.20404	0.535787	Supt6h	Transcription elongation factor SPT6	SPT6H_MOUSE	199086	Color2 [DarkGray]	1	4		17.2704	16.6327	16.9704	16.9881	17.49	16.5026
	1.20383	0.327101	Polr3c	DNA-directed RNA polymerase III subunit RPC3	RPC3_MOUSE	60705.9	Color2 [DarkGray]	1	4		14.6563	14.0507	14.4088	14.406	14.5236	14.1507
	1.20364	0.443071	Csnk2a2	Casein kinase II subunit alpha'	CSK22_MOUSE	41215.2	Color2 [DarkGray]	1	4		16.6209	15.8819	16.3028	16.3205	16.6821	16.0743
	1.20304	-0.445373	Coq3	Ubiquinone biosynthesis O-methyltransferase, mitochondrial	COQ3_MOUSE	40956.6	Color2 [DarkGray]	1	4		20.1531	20.2027	19.7524	20.2705	19.8354	20.6038
	1.20254	0.417452	Nup85	Nuclear pore complex protein Nup85	NUP85_MOUSE	74776.2	Color2 [DarkGray]	1	4		21.0658	20.501	20.9568	20.8892	20.974	20.3541
	1.20226	0.288181	Ppil4	Peptidyl-prolyl cis-trans isomerase-like 4	PPIL4_MOUSE	57230.2	Color2 [DarkGray]	1	4		16.4949	15.9546	16.1748	16.1241	16.4122	16.1387
	1.20141	0.479275	Zc3hav1	Zinc finger CCCH-type antiviral protein 1	D3Z5I1_MOUSE	112533	Color2 [DarkGray]	1	4		20.4396	19.6045	20.152	19.8916	20.4859	20.1435
	1.20012	0.279497	Ints11	Cleavage and polyadenylation-specific factor 3-like protein;Integrator complex subunit 11	A8Y5J3_MOUSE;INT11_MOUSE	65420.9;67843.63	Color2 [DarkGray]	1	4		19.8175	19.3548	19.5755	19.595	19.7306	19.3354
	1.19883	0.259139	Eefsec	Selenocysteine-specific elongation factor	A0A0N4SUV6_MOUSE;SELB_MOUSE	58016.28;63538.72	Color2 [DarkGray]	1	4		17.8257	17.495	17.5257	17.4151	17.6501	17.3139
	1.19491	0.278213	Rfx1;Rfx3;Rfx1;Rfx2;Rfx3	MHC class II regulatory factor RFX1;Transcription factor RFX3;MHC class II regulatory factor RFX1;DNA-binding protein RFX2;Transcription factor RFX3	A0A1B0GRV3_MOUSE;G5E890_MOUSE;RFX1_MOUSE;RFX2_MOUSE;RFX3_MOUSE	98101.66;80761.77;103706.53;79189.65;83511.85	Color2 [DarkGray]	1	4		15.0681	14.5703	14.6942	14.6258	14.8574	14.589
	1.19454	0.37962	Kpna2	Importin subunit alpha-1	IMA1_MOUSE	57928.1	Color2 [DarkGray]	1	4		25.5759	24.9789	25.1365	25.1382	25.4208	24.8773
	1.19308	0.455603	Strbp	Spermatid perinuclear RNA-binding protein	STRBP_MOUSE	73704.6	Color2 [DarkGray]	1	4		17.7288	17.1641	17.5039	17.4908	17.7129	16.924
	1.19246	0.414838	Eapp	E2F-associated phosphoprotein	E0CXF0_MOUSE;EAPP_MOUSE	17366.82;32493.95	Color2 [DarkGray]	1	4		14.15	13.315	13.7702	13.6711	13.7697	13.4592
	1.1916	0.575628	Mrpl44	39S ribosomal protein L44, mitochondrial	RM44_MOUSE	37527.3	Color2 [DarkGray]	1	4		17.7258	17.2886	17.3033	17.1025	17.9618	16.8729
	1.19139	-0.473031	Capn5	Calpain-5	CAN5_MOUSE	72954.7	Color2 [DarkGray]	1	4		15.3875	16.0047	15.7912	16.388	15.7771	15.9822
	1.19104	0.434755	Wdr24	GATOR complex protein WDR24	WDR24_MOUSE	88184.4	Color2 [DarkGray]	1	4		13.5132	12.9684	13.4398	13.3375	13.8704	13.2133
	1.19072	0.578421	Mindy1	Ubiquitin carboxyl-terminal hydrolase MINDY-1	MINY1_MOUSE	51226	Color2 [DarkGray]	1	4		16.4826	15.5967	15.9366	15.8021	16.6227	15.9078
	1.19015	0.359208	Pmvk	Phosphomevalonate kinase	D3YXP6_MOUSE;PMVK_MOUSE	17942.53;21915.79	Color2 [DarkGray]	1	4		17.406	16.7736	17.3628	17.2309	17.4514	17.1381
	1.18986	0.16899	Prx	Periaxin;Periaxin (Fragment);Periaxin;Periaxin;Periaxin	A0A0U1RNK1_MOUSE;A0A5F8MQ58_MOUSE;E9QQ57_MOUSE;PRAX_MOUSE;Q6NVF7_MOUSE	132330.32;162352.74;147629.94;147687.98;147530.92	Color2 [DarkGray]	1	4		16.9284	16.6388	16.7572	16.7643	16.9222	16.6978
	1.18869	0.301824	RTRAF	RNA transcription, translation and transport factor protein	RTRAF_MOUSE	28152.2	Color2 [DarkGray]	1	4		22.8368	22.4946	22.6859	22.6917	22.9334	22.3642
	1.18738	0.338274	Hadhb	Trifunctional enzyme subunit beta, mitochondrial	ECHB_MOUSE	51386.3	Color2 [DarkGray]	1	4		20.9675	20.5631	20.7112	20.7248	21.0357	20.4116
	1.18598	0.263083	Nelfa	Negative elongation factor A	NELFA_MOUSE	57585.1	Color2 [DarkGray]	1	4		19.392	18.9323	19.0868	19.0989	19.2876	18.946
	1.1852	0.334117	Nusap1	Nucleolar and spindle-associated protein 1	NUSAP_MOUSE	48572.9	Color2 [DarkGray]	1	4		19.0728	18.5336	18.6915	18.4791	18.6799	18.4291
	1.18437	-0.211937	Igkv4-80	Immunoglobulin kappa variable 4-80 (Fragment)	A0A075B5L7_MOUSE	12562.1	Color2 [DarkGray]	1	4		19.3165	19.4138	19.1646	19.3733	19.2737	19.6034
	1.18372	0.547028	Wdr75	WD repeat-containing protein 75	WDR75_MOUSE	94036.6	Color2 [DarkGray]	1	4		21.2071	20.3102	20.6998	20.4981	21.2705	20.7279
	1.18338	0.491212	Pias4	E3 SUMO-protein ligase PIAS4	PIAS4_MOUSE	55569.9	Color2 [DarkGray]	1	4		18.735	17.8514	18.3369	18.3671	18.6858	18.0655
	1.18289	0.354092	Myo19	Unconventional myosin-XIX	MYO19_MOUSE	108075	Color2 [DarkGray]	1	4		17.4526	16.7257	17.0936	17.0121	17.2639	17.01
	1.18266	0.342743	Sptlc2	Serine palmitoyltransferase 2	SPTC2_MOUSE	62981.6	Color2 [DarkGray]	1	4		20.2664	19.7063	19.961	19.9567	20.3342	19.8704
	1.18217	0.43635	Cnnm2	Metal transporter CNNM2	CNNM2_MOUSE	96704.3	Color2 [DarkGray]	1	4		14.4462	13.7219	14.2677	14.0908	14.604	14.1963
	1.18186	0.456244	Pkp4	Plakophilin-4	A2AS45_MOUSE;PKP4_MOUSE	128526.8;131550.93	Color2 [DarkGray]	1	4		20.2767	19.5061	19.9828	19.9833	20.0985	19.4998
	1.18173	-0.444265	Wdr90	WD repeat-containing protein 90	WDR90_MOUSE	202972	Color2 [DarkGray]	1	4		18.3379	18.4958	18.3714	19.0755	18.2175	18.6882
	1.18144	1.05087	Krt1	Keratin, type II cytoskeletal 1	K2C1_MOUSE	65605.9	Color2 [DarkGray]	1	4		21.0059	18.8909	19.9181	19.8412	20.4002	19.4394
	1.1809	0.317195	Rabgap1	Rab GTPase-activating protein 1	RBGP1_MOUSE	120798	Color2 [DarkGray]	1	4		16.7054	16.1969	16.3958	16.43	16.6386	16.1613
	1.17988	-0.800363	Iglv3	Immunoglobulin lambda variable 3 (Fragment)	A0A0B4J1K5_MOUSE	13416	Color2 [DarkGray]	1	4		11.835	12.8387	12.3421	12.7227	12.5005	13.5174
	1.1796	0.404898	Ambra1	Activating molecule in BECN1-regulated autophagy protein 1	AMRA1_MOUSE	142879	Color2 [DarkGray]	1	4		17.7112	16.9762	17.2813	17.3094	17.5559	17.0482
	1.17842	0.410732	Txnl1	Thioredoxin-like protein 1	A0A498WGD8_MOUSE;TXNL1_MOUSE	32715.03;32237.33	Color2 [DarkGray]	1	4		18.3266	17.6909	18.0005	17.9249	18.4777	17.9568
	1.17769	0.53808	Cmpk1	UMP-CMP kinase	A0A0R4J093_MOUSE;KCY_MOUSE	25714.73;22165.32	Color2 [DarkGray]	1	4		17.9908	17.3263	17.8613	17.8272	18.0448	17.1291
	1.17713	-0.283714	H1-1	Histone H1.1	H11_MOUSE	21785.1	Color2 [DarkGray]	1	4		20.6707	20.7953	20.6722	21.0587	20.8023	21.1424
	1.17688	0.322767	Itpa	Inosine triphosphate pyrophosphatase	ITPA_MOUSE	21897	Color2 [DarkGray]	1	4		19.4084	18.8931	19.1234	19.1516	19.4567	18.9755
	1.17674	0.353317	Aspscr1	Tether containing UBX domain for GLUT4	ASPC1_MOUSE	59795.7	Color2 [DarkGray]	1	4		19.2506	18.5903	18.8934	18.8992	19.0439	18.6384
	1.17589	0.36174	Mtch2	Mitochondrial carrier homolog 2	A2AFW6_MOUSE	32344.9	Color2 [DarkGray]	1	4		15.8996	15.6106	15.7756	15.4655	15.663	15.1769
	1.17552	0.332479	Mthfd1	C-1-tetrahydrofolate synthase, cytoplasmic	C1TC_MOUSE	101200	Color2 [DarkGray]	1	4		25.4687	24.8872	25.0665	25.0749	25.3674	24.943
	1.17313	0.353699	Mau2	Cohesin loading complex subunit SCC4 homolog;MAU2 chromatid cohesion factor homolog;Cohesin loading complex subunit SCC4 homolog	A0A1D5RLR7_MOUSE;SCC4_MOUSE;Z4YNA3_MOUSE	73008.5;69579.39;69409.18	Color2 [DarkGray]	1	4		14.6617	14.4504	14.6834	14.5321	15.0757	14.3772
	1.17205	-0.305845	Puf60	Poly(U)-binding-splicing factor PUF60	PUF60_MOUSE	60248.9	Color2 [DarkGray]	1	4		25.3589	25.4379	25.1365	25.4703	25.2615	25.7662
	1.17175	0.470196	Qrich1	Glutamine-rich protein 1	G3X8R5_MOUSE;QRIC1_MOUSE	86528.74;86555.81	Color2 [DarkGray]	1	4		18.9827	18.1434	18.55	18.598	18.8777	18.2584
	1.17141	-0.475781	Zranb2	Zinc finger Ran-binding domain-containing protein 2 (Fragment);Zinc finger Ran-binding domain-containing protein 2;Zinc finger Ran-binding domain-containing protein 2;Zinc finger Ran-binding domain-containing protein 2	A0A0H2UH20_MOUSE;D3Z4U0_MOUSE;E9PUD0_MOUSE;ZRAB2_MOUSE	NaN;36281.35;33263.75;37350.42	Color2 [DarkGray]	1	4		11.425	12.3322	11.4797	11.7678	11.5346	11.7666
	1.16818	0.347336	Ncoa3	Nuclear receptor coactivator	A2A468_MOUSE;Q05BA5_MOUSE	151824.48;151952.61	Color2 [DarkGray]	1	4		18.1669	17.8334	18.2703	18.1641	18.4896	17.8872
	1.16738	0.478568	Scp2	Sterol carrier protein 2	SCP2_MOUSE	59125.7	Color2 [DarkGray]	1	4		17.2489	16.4232	16.7869	16.8349	17.2269	16.5689
	1.165	0.554603	Txndc15	Thioredoxin domain-containing protein 15	TXD15_MOUSE	38146.1	Color2 [DarkGray]	1	4		15.2576	14.3756	14.715	14.7538	15.3329	14.5123
	1.16464	0.384126	Polr1c	DNA-directed RNA polymerases I and III subunit RPAC1	RPAC1_MOUSE	39106.6	Color2 [DarkGray]	1	4		21.6079	20.9084	21.2097	21.234	21.5432	21.066
	1.16429	0.297931	Chek2	Serine/threonine-protein kinase Chk2	CHK2_MOUSE	61088.3	Color2 [DarkGray]	1	4		18.5873	18.0657	18.3854	18.3233	18.3376	18.0276
	1.16424	1.18163	Krt78	Keratin 78	E9Q0F0_MOUSE	112265	Color2 [DarkGray]	1	4		19.6839	17.3682	18.7002	18.6909	19.1482	17.9283
	1.16401	0.387759	Ppp4c	Serine/threonine-protein phosphatase 4 catalytic subunit	PP4C_MOUSE	35079.9	Color2 [DarkGray]	1	4		17.312	16.6885	16.9835	17.0312	17.2388	16.6513
	1.16399	0.373187	Pdia6	Protein disulfide-isomerase A6	PDIA6_MOUSE	48100.4	Color2 [DarkGray]	1	4		21.0207	20.4077	20.7045	20.7128	21.1051	20.5902
	1.16393	0.44029	Mccc1	Methylcrotonoyl-CoA carboxylase subunit alpha, mitochondrial	MCCA_MOUSE	79343.8	Color2 [DarkGray]	1	4		17.608	16.827	17.1817	17.1415	17.6269	17.1272
	1.16359	0.510804	Mrps31	28S ribosomal protein S31, mitochondrial	RT31_MOUSE	43880.8	Color2 [DarkGray]	1	4		17.3967	16.7585	17.0889	17.1328	17.5321	16.5939
	1.16151	0.328315	Kif18b	Kinesin-like protein KIF18B	KI18B_MOUSE	91936.3	Color2 [DarkGray]	1	4		16.9109	16.6642	16.8427	16.414	17.0952	16.7858
	1.16115	-0.367088	Pla2g3	Group 3 secretory phospholipase A2	Q8BV23_MOUSE;PA2G3_MOUSE	49877.45;56687.29	Color2 [DarkGray]	1	4		15.772	15.896	15.7359	15.9668	15.5967	16.343
	1.16101	0.40737	Rrm2	Ribonucleoside-diphosphate reductase subunit M2	RIR2_MOUSE	45095.7	Color2 [DarkGray]	1	4		18.7926	18.1189	18.4976	18.5336	18.8658	18.2814
	1.16094	0.362672	Gpatch4	G patch domain-containing protein 4	GPTC4_MOUSE	46554	Color2 [DarkGray]	1	4		16.7149	16.3014	16.2842	16.0646	16.6101	16.1552
	1.16023	0.612132	Haus5	HAUS augmin-like complex subunit 5	HAUS5_MOUSE	69572	Color2 [DarkGray]	1	4		19.066	18.7472	19.3642	19.0611	19.6157	18.4013
	1.15902	0.647785	Hprt1	Hypoxanthine-guanine phosphoribosyltransferase	HPRT_MOUSE	24570.4	Color2 [DarkGray]	1	4		18.0146	17.2737	17.8446	17.7546	17.975	16.8626
	1.15894	0.465364	Zbed6	Zinc finger BED domain-containing protein 6	ZBED6_MOUSE	109152	Color2 [DarkGray]	1	4		12.9363	12.0716	12.5386	12.5419	12.6649	12.1302
	1.15837	0.291454	Rbm5	RNA-binding protein 5	RBM5_MOUSE	92311	Color2 [DarkGray]	1	4		18.0086	17.5051	17.6536	17.6681	17.8732	17.4879
	1.158	0.32907	Abi1	Abl interactor 1	B7ZCU0_MOUSE;B7ZCU2_MOUSE;B7ZCU3_MOUSE;B7ZCU4_MOUSE;B7ZCU5_MOUSE;J3QNK8_MOUSE;ABI1_MOUSE	52216.43;43174.38;49209.88;49138.8;46252.02;52345.5;52287.51	Color2 [DarkGray]	1	4		17.2452	16.8431	17.1076	17.126	17.4118	16.8083
	1.15794	-0.431931	Med15	Mediator of RNA polymerase II transcription subunit 15	E9Q7C1_MOUSE;Q3TE00_MOUSE;MED15_MOUSE	82595.71;83792.05;86607.27	Color2 [DarkGray]	1	4		18.9094	19.1323	18.8142	19.3205	19.0948	19.6615
	1.15758	0.363371	Dennd4c	DENN domain-containing protein 4C	DEN4C_MOUSE;E9Q449_MOUSE	211457.95;178673.86	Color2 [DarkGray]	1	4		14.1004	13.5357	13.8056	13.8492	14.1765	13.6075
	1.15721	0.244438	Utp18	U3 small nucleolar RNA-associated protein 18 homolog	UTP18_MOUSE	61218.2	Color2 [DarkGray]	1	4		19.2152	18.9314	18.9951	18.9573	19.3318	18.9201
	1.15702	0.662115	Dgka	Diacylglycerol kinase alpha	DGKA_MOUSE	82762.3	Color2 [DarkGray]	1	4		15.9277	14.7502	15.1637	15.2217	15.6995	14.8326
	1.1561	-0.0988045	Mtg1	Mitochondrial ribosome-associated GTPase 1	MTG1_MOUSE	36679	Color2 [DarkGray]	1	4		15.7189	15.7643	15.5846	15.7478	15.6418	15.7296
	1.15589	0.274073	Psma3	Proteasome subunit alpha type-3	PSA3_MOUSE	28405.2	Color2 [DarkGray]	1	4		18.1188	17.6839	17.9089	17.9481	18.1421	17.7156
	1.15547	0.423282	Xpo7	Exportin-7	XPO7_MOUSE	123810	Color2 [DarkGray]	1	4		22.0513	21.2892	21.663	21.6879	21.8359	21.3032
	1.15525	0.319515	Anln	Anillin	ANLN_MOUSE	122794	Color2 [DarkGray]	1	4		20.8677	20.3568	20.5993	20.6463	20.8435	20.349
	1.15501	0.510478	Gm12666	Predicted gene 12666 (Fragment)	A2AMD0_MOUSE	28465.6	Color2 [DarkGray]	1	4		15.5766	14.9223	15.1385	15.1292	15.4397	14.5719
	1.15347	0.499503	Nisch	Nischarin	NISCH_MOUSE	175012	Color2 [DarkGray]	1	4		20.4254	19.8034	20.0232	19.9699	20.705	19.8818
	1.15301	0.493174	Maco1	Macoilin	MACOI_MOUSE	76088.5	Color2 [DarkGray]	1	4		16.5414	15.6991	16.2383	16.1	16.0987	15.5998
	1.15206	-0.393211	Eif3m	Eukaryotic translation initiation factor 3 subunit M	EIF3M_MOUSE	42517	Color2 [DarkGray]	1	4		22.7254	23.0184	22.3667	23.0957	22.9077	23.0653
	1.15039	0.37658	Ptbp1	Polypyrimidine tract-binding protein 1	Q8BGJ5_MOUSE;Q922I7_MOUSE	56891.83;59321.61	Color2 [DarkGray]	1	4		24.8534	24.2257	24.6798	24.683	24.9503	24.4451
	1.14957	0.354289	Ddb1	DNA damage-binding protein 1	DDB1_MOUSE	126853	Color2 [DarkGray]	1	4		24.4896	23.9102	24.2293	24.2565	24.5786	24.0679
	1.14869	0.253858	Sart1	U4/U6.U5 tri-snRNP-associated protein 1	SNUT1_MOUSE	90885.4	Color2 [DarkGray]	1	4		21.0284	20.5414	20.7285	20.7299	20.9309	20.655
	1.14804	0.236193	Dek	Protein DEK	DEK_MOUSE	43158.5	Color2 [DarkGray]	1	4		20.7936	20.4451	20.5437	20.5232	20.6442	20.3046
	1.14736	0.384025	Cbwd1	COBW domain-containing protein 1	CBWD1_MOUSE	43772	Color2 [DarkGray]	1	4		19.6098	19.0688	19.3836	19.4078	19.5681	18.9328
	1.14717	0.517981	Pih1d1	PIH1 domain-containing protein 1	PIHD1_MOUSE	32208.5	Color2 [DarkGray]	1	4		18.3245	17.552	18.152	18.0988	18.6299	17.9018
	1.14676	0.285936	Supv3l1	ATP-dependent RNA helicase SUPV3L1, mitochondrial	SUV3_MOUSE	87004.9	Color2 [DarkGray]	1	4		20.2247	19.6863	19.8634	19.8003	19.9349	19.6786
	1.1456	0.50453	Slc29a1	Equilibrative nucleoside transporter 1	S29A1_MOUSE	50192.3	Color2 [DarkGray]	1	4		21.7328	20.9247	21.1944	21.2602	21.6186	20.8473
	1.14491	0.399106	Ndufaf2	NADH dehydrogenase [ubiquinone] 1 alpha subcomplex assembly factor 2	NDUF2_MOUSE	19627.8	Color2 [DarkGray]	1	4		18.4406	17.8645	18.4897	18.3989	18.6205	18.09
	1.14349	0.290617	Trip13	Pachytene checkpoint protein 2 homolog	PCH2_MOUSE	48376.7	Color2 [DarkGray]	1	4		22.419	21.9002	22.0287	22.0166	22.2875	21.9465
	1.14302	0.324354	Sfswap	Splicing factor, suppressor of white-apricot homolog	SFSWA_MOUSE	104190	Color2 [DarkGray]	1	4		17.8893	17.3433	17.5439	17.4256	17.8859	17.5771
	1.14158	0.326573	Otud4	Ubiquitinyl hydrolase 1;OTU domain-containing protein 4	A0A0R4J260_MOUSE;OTUD4_MOUSE	122927.15;123055.28	Color2 [DarkGray]	1	4		20.5553	19.9633	20.1733	20.2033	20.4114	19.9938
	1.14126	0.500355	Tmed9	Transmembrane emp24 domain-containing protein 9	A0A286YDS5_MOUSE;TMED9_MOUSE	24596.92;27127.17	Color2 [DarkGray]	1	4		20.3649	20.1275	20.6743	20.329	21.0378	20.1194
	1.13988	0.393082	Tbk1	Serine/threonine-protein kinase TBK1	TBK1_MOUSE	83424.6	Color2 [DarkGray]	1	4		14.4242	13.8001	14.132	14.1167	14.1968	13.6569
	1.1397	0.310366	Znhit6	Box C/D snoRNA protein 1	BCD1_MOUSE	52212.9	Color2 [DarkGray]	1	4		19.7913	19.255	19.47	19.5134	19.756	19.3178
	1.13856	0.332919	Utp6	U3 small nucleolar RNA-associated protein 6 homolog	UTP6_MOUSE	70429.4	Color2 [DarkGray]	1	4		18.5744	17.925	18.4018	18.271	18.2551	18.0365
	1.13818	0.476518	Prpsap1	Phosphoribosyl pyrophosphate synthase-associated protein 1	B1AT82_MOUSE;KPRA_MOUSE	42467.56;39431.8	Color2 [DarkGray]	1	4		19.929	19.1374	19.5574	19.5761	19.6988	19.042
	1.13766	0.830324	Ddx4	RNA helicase;ATP-dependent RNA helicase DDX4	Q3V086_MOUSE;DDX4_MOUSE	79283.32;76470.29	Color2 [DarkGray]	1	4		13.0078	11.3376	12.4572	12.3523	12.7982	12.0824
	1.13722	0.318288	Bub1b	Mitotic checkpoint serine/threonine-protein kinase BUB1 beta	BUB1B_MOUSE	118392	Color2 [DarkGray]	1	4		20.1686	19.6136	19.8569	19.8906	20.172	19.7384
	1.1365	-0.444683	Eif3b	Eukaryotic translation initiation factor 3 subunit B	EIF3B_MOUSE	91370.2	Color2 [DarkGray]	1	4		24.0597	24.3243	23.5801	24.3847	24.1706	24.4354
	1.13609	0.436203	Gps1	COP9 signalosome complex subunit 1	G3UXW9_MOUSE	58861	Color2 [DarkGray]	1	4		18.6072	18.0075	18.2858	18.3501	18.708	17.9347
	1.13601	0.318523	Rbm19	Probable RNA-binding protein 19	RBM19_MOUSE	106083	Color2 [DarkGray]	1	4		19.5108	18.919	19.1403	19.1686	19.3621	18.97
	1.13594	0.49704	Ppfia1	Protein tyrosine phosphatase, receptor type, f polypeptide (PTPRF),-interacting protein (liprin), alpha 1 (Fragment)	S4R1D4_MOUSE	NaN	Color2 [DarkGray]	1	4		16.1007	15.4511	16.0179	16.0007	16.425	15.6006
	1.13461	1.39739	Zfp7	Zinc finger protein 7	Q3TFZ4_MOUSE	78762.3	Color2 [DarkGray]	1	4		15.5145	13.8775	14.9901	12.6404	14.1753	13.9698
	1.13429	0.195426	Gnl3l	Guanine nucleotide-binding protein-like 3-like protein	GNL3L_MOUSE	65194.9	Color2 [DarkGray]	1	4		21.5776	21.2726	21.3645	21.3244	21.4038	21.1625
	1.13208	0.319736	Zfp217	Zinc finger protein 217	Q3U0X6_MOUSE	113600	Color2 [DarkGray]	1	4		16.1629	15.5743	15.9	15.936	16.1086	15.7019
	1.1309	0.558125	Pcyt1a;Pcyt1b	Choline-phosphate cytidylyltransferase A;Choline-phosphate cytidylyltransferase B	PCY1A_MOUSE;PCY1B_MOUSE	41666.88;41900.08	Color2 [DarkGray]	1	4		16.9531	16.0806	16.3598	16.3505	16.6038	15.8113
	1.13069	-0.63865	Lmo7	LIM domain only 7 (Fragment)	F6TFN2_MOUSE	NaN	Color2 [DarkGray]	1	4		14.9114	15.5277	14.6462	15.877	14.9557	15.0245
	1.12972	-0.449699	Caprin1	Caprin-1	CAPR1_MOUSE	78168.9	Color2 [DarkGray]	1	4		24.395	24.5165	24.0617	24.9045	24.5162	24.9011
	1.1294	0.647486	Utp14a	U3 small nucleolar RNA-associated protein 14 homolog A	UT14A_MOUSE	87265.3	Color2 [DarkGray]	1	4		18.7258	17.8211	18.5013	18.2056	18.1868	17.4447
	1.12933	-0.465166	Nacc1	Nucleus accumbens-associated protein 1	NACC1_MOUSE	56536.7	Color2 [DarkGray]	1	4		23.1806	23.4292	23.1823	23.6224	23.3495	24.0563
	1.12932	-0.368392	Eif3k	Eukaryotic translation initiation factor 3 subunit K	EIF3K_MOUSE	25086.7	Color2 [DarkGray]	1	4		21.6489	21.9729	21.3237	22.003	21.8473	21.9492
	1.1292	0.510767	Hmgcs1	Hydroxymethylglutaryl-CoA synthase, cytoplasmic	HMCS1_MOUSE	57569	Color2 [DarkGray]	1	4		18.1104	17.2371	17.8825	17.8854	17.9926	17.3308
	1.12889	0.223944	Rhot1	Mitochondrial Rho GTPase 1	MIRO1_MOUSE	72241.8	Color2 [DarkGray]	1	4		21.2869	20.8619	21.0063	21.0002	21.207	20.9663
	1.12858	0.528196	Ranbp2	E3 SUMO-protein ligase RanBP2	RBP2_MOUSE	341121	Color2 [DarkGray]	1	4		22.957	22.3918	22.6522	22.5507	22.7997	21.8819
	1.12794	0.322713	Prdx3	Thioredoxin-dependent peroxide reductase, mitochondrial	PRDX3_MOUSE	28127	Color2 [DarkGray]	1	4		18.4172	17.9869	18.3427	18.3031	18.3548	17.8566
	1.12772	0.499508	Prkra	Interferon-inducible double-stranded RNA-dependent protein kinase activator A	PRKRA_MOUSE	34371.1	Color2 [DarkGray]	1	4		14.3014	13.719	14.3753	14.301	14.5794	13.7376
	1.12709	-0.527075	Rnf185	E3 ubiquitin-protein ligase RNF185	RN185_MOUSE	20520.1	Color2 [DarkGray]	1	4		16.4733	16.825	16.1691	17.073	16.8425	17.1681
	1.12701	-0.58217	Rnf214	RING finger protein 214	RN214_MOUSE	73624.7	Color2 [DarkGray]	1	4		13.017	13.4114	12.3672	13.489	13.144	13.3743
	1.12621	0.654497	Bud31	Protein BUD31 homolog	BUD31_MOUSE	16999.7	Color2 [DarkGray]	1	4		15.2595	NaN	14.88	14.412	NaN	14.4184
	1.12381	0.401096	Wdhd1	WD repeat and HMG-box DNA-binding protein 1	A0A0R4J1F8_MOUSE;A0A2K6EDP7_MOUSE;WDHD1_MOUSE	120346.28;124383.51;124254.39	Color2 [DarkGray]	1	4		20.1388	19.5349	19.8366	19.9053	20.1567	19.4885
	1.12341	1.3704	Aldh8a1	2-aminomuconic semialdehyde dehydrogenase	AL8A1_MOUSE	53663.9	Color2 [DarkGray]	1	4		18.2259	17.746	18.7738	17.727	18.6762	16.0917
	1.12301	0.509417	Ranbp1	Ran-specific GTPase-activating protein	RANG_MOUSE	23596.4	Color2 [DarkGray]	1	4		19.6141	18.9596	19.4724	19.4166	19.5189	18.7009
	1.12247	1.10165	Krt77	Keratin, type II cytoskeletal 1b	K2C1B_MOUSE	61358.8	Color2 [DarkGray]	1	4		19.5623	17.3265	18.3994	18.3861	19.1178	18.0619
	1.12137	0.594011	Pfas	Phosphoribosylformylglycinamidine synthase	PUR4_MOUSE	144629	Color2 [DarkGray]	1	4		18.5806	17.7225	18.4636	18.471	18.7802	17.8489
	1.12134	0.249034	Ncapg	Non-SMC condensin I complex, subunit G	E9PWG6_MOUSE	112869	Color2 [DarkGray]	1	4		22.1173	21.7218	21.8939	21.9316	22.0579	21.6686
	1.12131	0.513691	Kdm2b	[Histone H3]-dimethyl-L-lysine(36) demethylase;[Histone H3]-dimethyl-L-lysine(36) demethylase;[Histone H3]-dimethyl-L-lysine(36) demethylase;Lysine-specific demethylase 2B	D3YVU4_MOUSE;D3YVU7_MOUSE;E9QL25_MOUSE;KDM2B_MOUSE	144852.77;143264.1;149101.58;149733.18	Color2 [DarkGray]	1	4		18.5581	17.5582	18.1516	18.1109	18.5245	18.024
	1.11998	0.300929	Atxn2	Ataxin-2	E9QM77_MOUSE;ATX2_MOUSE	136460.05;136485.1	Color2 [DarkGray]	1	4		19.8894	19.2945	19.5172	19.5223	19.7313	19.4184
	1.11992	0.290513	Paf1	RNA polymerase II-associated factor 1 homolog	PAF1_MOUSE	60518.3	Color2 [DarkGray]	1	4		17.8817	17.4468	17.5798	17.6034	17.9441	17.4839
	1.11925	-0.289148	Pip4p2	Type 2 phosphatidylinositol 4,5-bisphosphate 4-phosphatase	PP4P2_MOUSE	28037.9	Color2 [DarkGray]	1	4		18.1699	18.2635	17.937	18.5658	18.1507	18.2957
	1.11907	0.499819	Slc12a6;Slc12a4;Slc12a6;Gm21985;Slc12a6;Slc12a4	Solute carrier family 12 member 6;Solute carrier family 12 member 4;Solute carrier family 12 member 6;Predicted gene 21985;Solute carrier family 12 member 6;Solute carrier family 12 member 4	A2AGJ9_MOUSE;F8WIJ0_MOUSE;Q3V0N8_MOUSE;Q6P6P5_MOUSE;S12A6_MOUSE;S12A4_MOUSE	103612.8;120810.16;124950.81;122666.25;127526.71;120623.99	Color2 [DarkGray]	1	4		15.1009	14.406	14.6518	14.4629	14.6254	14.0097
	1.11876	0.348513	Cwc22	Pre-mRNA-splicing factor CWC22 homolog	B1AYU4_MOUSE;B1AYU7_MOUSE;CWC22_MOUSE	82752.8;104335.01;104773.49	Color2 [DarkGray]	1	4		18.7459	18.3437	18.3683	18.2578	18.841	18.3082
	1.11836	0.346933	Ppp2r1b	Serine/threonine-protein phosphatase 2A 65 kDa regulatory subunit A beta isoform	2AAB_MOUSE	65934.3	Color2 [DarkGray]	1	4		22.7604	22.2592	22.3389	22.3178	22.7847	22.2662
	1.11813	0.29792	Gtse1	G2 and S phase-expressed protein 1	GTSE1_MOUSE	78751.5	Color2 [DarkGray]	1	4		22.7787	22.1852	22.3871	22.3591	22.6014	22.3291
	1.11647	0.574717	Stip1	Stress-induced-phosphoprotein 1	STIP1_MOUSE	62582.1	Color2 [DarkGray]	1	4		19.6093	18.8635	19.4707	19.4984	19.8905	18.8846
	1.1163	0.465338	Map1s	Microtubule-associated protein 1S	MAP1S_MOUSE	102939	Color2 [DarkGray]	1	4		19.9157	19.0348	19.4698	19.5244	19.8197	19.25
	1.11421	0.283253	Kpna6	Importin subunit alpha-7	IMA7_MOUSE	59964.4	Color2 [DarkGray]	1	4		20.9071	20.3928	20.6076	20.6493	20.7954	20.4182
	1.11341	0.480917	Sec23ip	SEC23-interacting protein	G3X928_MOUSE	110763	Color2 [DarkGray]	1	4		19.7475	19.0748	19.503	19.5687	19.9228	19.0871
	1.11335	0.281438	U2surp	U2 snRNP-associated SURP motif-containing protein	SR140_MOUSE	118261	Color2 [DarkGray]	1	4		21.5098	21.1455	21.2283	21.1935	21.6257	21.1805
	1.11331	0.418359	Taf1c	TATA box-binding protein-associated factor RNA polymerase I subunit C	TAF1C_MOUSE	92023.5	Color2 [DarkGray]	1	4		16.6532	15.9249	16.5013	16.3315	16.7915	16.4345
	1.1126	0.568586	Flnb	Filamin-B	FLNB_MOUSE	277825	Color2 [DarkGray]	1	4		22.0595	21.0459	21.4814	21.5793	21.9202	21.1301
	1.11233	-0.361213	Smarce1	SWI/SNF-related matrix-associated actin-dependent regulator of chromatin subfamily E member 1	SMCE1_MOUSE	46638.4	Color2 [DarkGray]	1	4		20.2579	20.3525	19.909	20.5264	20.2945	20.6661
	1.11212	-0.269208	Ocrl	Inositol polyphosphate 5-phosphatase OCRL	OCRL_MOUSE	104285	Color2 [DarkGray]	1	4		15.9408	15.9513	15.6094	16.1619	15.8059	16.0505
	1.11201	-0.336865	Pibf1	Progesterone immunomodulatory-binding factor 1	E9Q6K3_MOUSE	89560.4	Color2 [DarkGray]	1	4		18.9567	19.1384	18.6884	19.4146	19.068	19.1707
	1.11195	0.213236	Nop58	Nucleolar protein 58	NOP58_MOUSE	60342.9	Color2 [DarkGray]	1	4		22.0627	21.6846	21.8476	21.8749	21.9628	21.6737
	1.11008	0.266529	Atp2c1	Calcium-transporting ATPase;Calcium-transporting ATPase;P-type Ca(2+) transporter (Fragment);Calcium-transporting ATPase;Calcium-transporting ATPase type 2C member 1;Calcium-transporting ATPase	H3BIX7_MOUSE;H3BL44_MOUSE;H3BLI6_MOUSE;Q3UZR5_MOUSE;AT2C1_MOUSE;Q8BMS7_MOUSE	101300.36;96804.84;85507.83;104303.56;100299;72329.98	Color2 [DarkGray]	1	4		16.3896	15.9075	16.2053	16.1517	16.1463	15.8823
	1.10918	-0.359704	Cct8	T-complex protein 1 subunit theta	TCPQ_MOUSE	59555.5	Color2 [DarkGray]	1	4		25.2175	25.3844	24.8196	25.59	25.1298	25.2716
	1.10869	0.41868	Nol11	Nucleolar protein 11	NOL11_MOUSE	80817.8	Color2 [DarkGray]	1	4		18.8255	18.3259	18.8694	18.7572	18.8096	18.1654
	1.10839	0.403866	Pias1	E3 SUMO-protein ligase PIAS1	PIAS1_MOUSE	71617.8	Color2 [DarkGray]	1	4		17.1352	16.3484	16.7902	16.8147	17.0658	16.6166
	1.10787	0.617639	Ppa1	Inorganic pyrophosphatase	IPYR_MOUSE	32667.1	Color2 [DarkGray]	1	4		21.0641	20.3275	20.8822	20.9193	21.3114	20.1579
	1.10736	0.451096	Znrd2	Protein ZNRD2	ZNRD2_MOUSE	21336	Color2 [DarkGray]	1	4		20.1777	19.478	19.8508	19.92	20.1167	19.3939
	1.10708	0.260555	Rptor	Regulatory-associated protein of mTOR	A2ACM0_MOUSE;RPTOR_MOUSE	149497.31;149471.28	Color2 [DarkGray]	1	4		20.184	19.6593	19.9179	19.9342	20.0717	19.7985
	1.10684	0.278269	Mief1	Mitochondrial dynamics protein MID51	MID51_MOUSE	51184.1	Color2 [DarkGray]	1	4		15.9563	15.4249	15.6662	15.6983	15.8158	15.4803
	1.10667	0.550103	Nip7	60S ribosome subunit biogenesis protein NIP7 homolog	NIP7_MOUSE	20451.6	Color2 [DarkGray]	1	4		20.8796	20.0485	21.1096	20.8049	20.864	20.3495
	1.10642	0.500854	Cbx3	Cbx3 protein	Q9DCC5_MOUSE	20811.4	Color2 [DarkGray]	1	4		19.3597	18.6599	19.386	19.3315	19.5664	18.8182
	1.10539	0.549547	Kansl2	KAT8 regulatory NSL complex subunit 2	F8WJE3_MOUSE;KANL2_MOUSE	50555.27;54173.29	Color2 [DarkGray]	1	4		13.9483	12.8443	13.4098	13.3174	13.3872	12.935
	1.10534	0.28668	Yars;Yars1	Tyrosine--tRNA ligase;Tyrosine--tRNA ligase, cytoplasmic	A2A7S7_MOUSE;SYYC_MOUSE	63001.75;59105.37	Color2 [DarkGray]	1	4		19.5058	19.0662	19.1021	19.0641	19.3497	18.9673
	1.10489	0.178165	Haus6	HAUS augmin-like complex, subunit 6	Q6NV99_MOUSE	105605	Color2 [DarkGray]	1	4		19.9342	19.6394	19.7431	19.6804	19.9453	19.7683
	1.10448	0.471076	Mkln1	Muskelin	MKLN1_MOUSE	84878	Color2 [DarkGray]	1	4		17.2302	16.5122	16.8003	16.8258	17.4019	16.6813
	1.10298	0.595615	Zfp932;Gm15446;Znf431	Zinc finger protein 932;Predicted gene 15446;Zinc finger protein 431	A0A087WR27_MOUSE;D3Z5Y8_MOUSE;ZN431_MOUSE	61262.23;64427.76;61280.26	Color2 [DarkGray]	1	4		16.8053	15.7575	16.2325	16.3435	16.7536	15.9035
	1.10218	0.344758	Vps35	Vacuolar protein sorting-associated protein 35	VPS35_MOUSE	91713	Color2 [DarkGray]	1	4		21.0231	20.5099	20.6786	20.741	21.0569	20.4734
	1.10217	0.271713	Kif22	Kinesin-like protein KIF22	KIF22_MOUSE	73189.8	Color2 [DarkGray]	1	4		21.0148	20.4995	20.7309	20.7447	20.9861	20.6724
	1.10206	0.474927	Cops5	COP9 signalosome complex subunit 5	CSN5_MOUSE	37548.8	Color2 [DarkGray]	1	4		17.8379	17.3287	17.6995	17.7118	18.1929	17.265
	1.10097	0.478921	Ccnf	Cyclin-F	CCNF_MOUSE	86622.9	Color2 [DarkGray]	1	4		16.3837	15.6383	15.7949	15.7846	16.0758	15.3947
	1.10064	1.22746	Krt42	Keratin, type I cytoskeletal 42	K1C42_MOUSE	50133.1	Color2 [DarkGray]	1	4		14.6665	12.0852	13.6064	13.2654	14.1991	13.439
	1.10051	0.252124	Zc2hc1a	Zinc finger C2HC domain-containing protein 1A	ZC21A_MOUSE	35152.1	Color2 [DarkGray]	1	4		16.1178	15.6616	15.8949	15.9387	16.0673	15.7233
	1.10026	1.29365	Map7d2	MAP7 domain-containing protein 2;MAP7 domain-containing protein 2 (Fragment)	MA7D2_MOUSE;A2AG51_MOUSE	86049.62;45397.38	Color2 [DarkGray]	1	4		12.2317	9.85394	11.3839	10.3046	10.3782	9.95426
	1.10011	0.272998	Ehd4	EH domain-containing protein 4	EHD4_MOUSE	61480.6	Color2 [DarkGray]	1	4		21.2457	20.7901	20.982	21.0303	21.1654	20.7538
	1.09915	0.472088	Ska3	Spindle and kinetochore-associated protein 3	SKA3_MOUSE	45370.2	Color2 [DarkGray]	1	4		17.9957	17.1969	17.7185	17.7818	17.9696	17.2888
	1.09902	0.450176	Ankrd10	Ankyrin repeat domain-containing protein 10	Q8BG46_MOUSE;ANR10_MOUSE	33833.03;43975.04	Color2 [DarkGray]	1	4		17.4077	16.6251	17.0791	17.051	17.0785	16.5386
	1.09843	-0.340415	Morc2a	ATPase MORC2A	MOR2A_MOUSE	117330	Color2 [DarkGray]	1	4		20.394	20.5612	19.9403	20.5588	20.3561	20.5918
	1.09696	2.38129	Qser1	Glutamine and serine-rich 1	A0A338P6K9_MOUSE	194475	Color2 [DarkGray]	1	4		21.3341	16.9372	21.498	19.8888	21.2192	20.0815
	1.09667	0.356702	Pum1	Pumilio homolog 1	PUM1_MOUSE	126619	Color2 [DarkGray]	1	4		21.7915	21.0982	21.5237	21.4866	21.7919	21.4522
	1.09618	0.48007	Vps33b	Vacuolar protein sorting-associated protein 33B	VP33B_MOUSE	70526.3	Color2 [DarkGray]	1	4		17.7478	17.2555	17.7306	17.709	18.035	17.1086
	1.09602	0.358326	Rbm22	Pre-mRNA-splicing factor RBM22	RBM22_MOUSE	46895.6	Color2 [DarkGray]	1	4		17.9398	17.317	17.6087	17.6557	17.985	17.4859
	1.09591	-0.228132	Gsk3b	Glycogen synthase kinase-3 beta	E9QAQ5_MOUSE;GSK3B_MOUSE	47989.7;46710.32	Color2 [DarkGray]	1	4		14.3882	14.3762	14.1012	14.4743	14.2327	14.556
	1.09588	0.42168	Tcerg1	Transcription elongation regulator 1	TCRG1_MOUSE	123788	Color2 [DarkGray]	1	4		19.7184	19.056	19.4422	19.4531	19.9213	19.3077
	1.09522	0.584093	Itga5	Integrin alpha-5	ITA5_MOUSE	115043	Color2 [DarkGray]	1	4		18.7677	18.1776	18.465	17.7217	18.8865	18.4676
	1.09511	-0.890691	Fn3krp	Ketosamine-3-kinase	KT3K_MOUSE	34468.3	Color2 [DarkGray]	1	4		8.97789	9.42073	8.34602	9.71548	9.37454	10.2343
	1.09508	0.303848	Plaa	Phospholipase A-2-activating protein	PLAP_MOUSE	87221.1	Color2 [DarkGray]	1	4		22.8537	22.2991	22.5241	22.5769	22.7928	22.3831
	1.09445	0.373185	Riox2	Ribosomal oxygenase 2	RIOX2_MOUSE	53517.1	Color2 [DarkGray]	1	4		18.9167	18.3092	18.6567	18.7145	18.8509	18.281
	1.09437	0.484074	Suds3	Sin3 histone deacetylase corepressor complex component SDS3	A0A0R4J243_MOUSE;SDS3_MOUSE	38801.91;38107.08	Color2 [DarkGray]	1	4		14.8718	14.3203	15.1271	14.9076	15.2851	14.6038
	1.0942	0.404538	Mreg	Melanoregulin	MREG_MOUSE	25009.6	Color2 [DarkGray]	1	4		16.157	15.9807	16.2181	16.0242	16.6765	15.8332
	1.09355	0.442176	Fibp	Acidic fibroblast growth factor intracellular-binding protein	Q8K2D8_MOUSE;FIBP_MOUSE	41871.97;41204.3	Color2 [DarkGray]	1	4		13.5942	13.0913	13.0655	12.7577	13.2707	12.7549
	1.09212	-0.184898	Igkv3-3	Immunoglobulin kappa variable 3-3 (Fragment)	A0A140T8Q0_MOUSE	12996.6	Color2 [DarkGray]	1	4		22.1899	22.3905	22.1661	22.2882	22.2948	22.5268
	1.08988	-0.435089	Ccnc	Cyclin-C	Q3UXL9_MOUSE;CCNC_MOUSE;Q8CAS3_MOUSE	31503.02;33240.69;33142.87	Color2 [DarkGray]	1	4		16.2647	16.8436	16.0997	16.6659	16.6949	16.8549
	1.08969	0.38883	Mrpl15	39S ribosomal protein L15, mitochondrial	RM15_MOUSE	33541.8	Color2 [DarkGray]	1	4		19.4348	18.7869	19.1808	19.2416	19.5176	18.9383
	1.0885	0.379863	Rpp30	Ribonuclease P protein subunit p30	RPP30_MOUSE	29473.5	Color2 [DarkGray]	1	4		19.1805	18.8246	19.0529	18.9463	19.0951	18.418
	1.08692	0.34522	Drg2	Developmentally-regulated GTP-binding protein 2	DRG2_MOUSE	40718.3	Color2 [DarkGray]	1	4		19.6242	19.0432	19.2191	19.2793	19.5899	19.0751
	1.08534	0.807081	Gm10130	Predicted gene 10130	A0A571BEN2_MOUSE	47811.6	Color2 [DarkGray]	1	4		16.3909	15.0554	15.8764	15.6533	15.6142	14.7515
	1.08409	0.322917	Psmd13	26S proteasome non-ATPase regulatory subunit 13	PSD13_MOUSE	42809.4	Color2 [DarkGray]	1	4		22.2766	21.7929	21.9635	22.0322	22.2997	21.746
	1.08367	0.854557	Slc25a38	Mitochondrial glycine transporter (Fragment);Mitochondrial glycine transporter	D3Z284_MOUSE;S2538_MOUSE	26421.94;35389.59	Color2 [DarkGray]	1	4		17.1575	15.8594	16.3649	15.5314	15.9523	15.5203
	1.08329	0.582143	Tnpo2	Transportin-2	TNPO2_MOUSE	100456	Color2 [DarkGray]	1	4		16.4117	15.6617	16.4222	16.3523	16.4712	15.5447
	1.08322	0.422319	Nup37	Nucleoporin Nup37	NUP37_MOUSE	36731.6	Color2 [DarkGray]	1	4		19.9722	19.5277	19.8069	19.6609	19.7672	19.0908
	1.08282	-0.416357	Eif3i	Eukaryotic translation initiation factor 3 subunit I	EIF3I_MOUSE	36460.8	Color2 [DarkGray]	1	4		22.2389	22.5509	21.879	22.6866	22.4869	22.6164
	1.08258	0.334184	Cops2	COP9 signalosome complex subunit 2	CSN2_MOUSE	51596.7	Color2 [DarkGray]	1	4		19.3893	18.7311	19.0216	19.0669	19.2406	18.8509
	1.08257	0.576207	Sec24b	Sec24-related gene family, member B (S. cerevisiae)	Q80ZX0_MOUSE	135551	Color2 [DarkGray]	1	4		14.1443	12.9514	13.6778	13.5112	13.5138	13.1448
	1.082	3.32348	Macf1	Microtubule-actin cross-linking factor 1 (Fragment)	F7ACR9_MOUSE	608239	Color2 [DarkGray]	1	4		23.8594	19.7406	19.9557	19.9717	23.7296	17.862
	1.08185	0.314468	Gpam	Glycerol-3-phosphate acyltransferase 1, mitochondrial;Glycerol-3-phosphate acyltransferase 1, mitochondrial	A0A494BA32_MOUSE;GPAT1_MOUSE	76630.35;93704.57	Color2 [DarkGray]	1	4		15.955	15.4451	15.7736	15.7851	16.0992	15.6541
	1.08069	0.528947	Sec23a	Protein transport protein SEC23;Protein transport protein Sec23A	E9Q1S3_MOUSE;SC23A_MOUSE	82956.12;86161.77	Color2 [DarkGray]	1	4		18.4699	17.5718	18.2947	18.2769	18.659	17.9881
	1.08009	0.373823	Cdk18	Cyclin-dependent kinase 18	CDK18_MOUSE	51847.5	Color2 [DarkGray]	1	4		16.0402	15.3084	15.9028	15.6995	15.644	15.4578
	1.07976	-0.3204	Katna1	Katanin p60 ATPase-containing subunit A1	E9QKG2_MOUSE;KTNA1_MOUSE	55983.07;55949.05	Color2 [DarkGray]	1	4		18.1474	18.2613	17.8376	18.5024	18.2341	18.4166
	1.07965	0.401304	Itch	E3 ubiquitin-protein ligase Itchy	ITCH_MOUSE	98993.5	Color2 [DarkGray]	1	4		17.7176	16.946	17.3493	17.3757	17.4522	16.9935
	1.07941	-0.322552	Cxadr	Coxsackievirus and adenovirus receptor homolog	CXAR_MOUSE	39947.6	Color2 [DarkGray]	1	4		16.1054	16.5351	15.9337	16.5195	16.3196	16.2718
	1.07936	0.551808	Slc7a6os	Probable RNA polymerase II nuclear localization protein SLC7A6OS	S7A6O_MOUSE	35040.9	Color2 [DarkGray]	1	4		14.3407	13.3839	13.8176	13.8927	14.0652	13.2915
	1.07832	-0.211855	Smarcd2	SWI/SNF-related matrix-associated actin-dependent regulator of chromatin subfamily D member 2	SMRD2_MOUSE	59085.2	Color2 [DarkGray]	1	4		18.9015	18.9551	18.6388	19.0998	18.8393	18.9603
	1.07796	0.340872	Las1l	Ribosomal biogenesis protein LAS1L	LAS1L_MOUSE	89414.4	Color2 [DarkGray]	1	4		22.3194	21.7606	21.993	22.0458	22.1802	21.6636
	1.07775	0.289448	Sco1	Protein SCO1 homolog, mitochondrial;Protein SCO1 homolog, mitochondrial	SCO1_MOUSE;Q5SUD5_MOUSE	31617.4;32117.95	Color2 [DarkGray]	1	4		17.3037	17.2174	17.5825	17.3425	17.6611	17.1191
	1.07642	1.47258	Zfp37	Zinc finger protein 37	A0A1Y7VJ69_MOUSE;A0A1Y7VJF3_MOUSE;A0A1Y7VLM5_MOUSE;ZFP37_MOUSE;Q6P3Z4_MOUSE	27591.01;62620.24;66899.88;67226.27;66771.7	Color2 [DarkGray]	1	4		12.3055	9.34724	11.6966	11.4493	11.9694	10.7572
	1.0757	0.319387	Sgta	Small glutamine-rich tetratricopeptide repeat-containing protein alpha (Fragment);Small glutamine-rich tetratricopeptide repeat-containing protein alpha	A0A1W2P6P1_MOUSE;SGTA_MOUSE	23214.07;34322.38	Color2 [DarkGray]	1	4		20.1784	19.6975	20.0253	20.0462	20.3596	19.8614
	1.07508	0.377565	Abcg2	ATP-binding cassette sub-family G member 2;Broad substrate specificity ATP-binding cassette transporter ABCG2;ATP-binding cassette sub-family G member 2	A0A0R4J0B6_MOUSE;ABCG2_MOUSE;S4R2E1_MOUSE	73021.92;72977.81;63607.93	Color2 [DarkGray]	1	4		17.2275	16.5019	16.7318	16.7101	17.1047	16.7193
	1.0749	0.487397	Rnpc3	RNA-binding region-containing protein 3 (Fragment);RNA-binding region-containing protein 3	F6TN13_MOUSE;RNPC3_MOUSE	NaN;57972.06	Color2 [DarkGray]	1	4		13.6307	12.8331	13.6833	13.4217	13.8573	13.4543
	1.07477	0.25706	Rpl15	60S ribosomal protein L15	RL15_MOUSE	24146.1	Color2 [DarkGray]	1	4		24.4453	24.2858	24.2475	23.9877	24.3555	24.0036
	1.07466	0.270978	Stat1	Signal transducer and activator of transcription 1 (Fragment);Signal transducer and activator of transcription;Signal transducer and activator of transcription 1;Signal transducer and activator of transcription;Signal transducer and activator of transcription 1 (Fragment);Signal transducer and activator of transcription	A0A087WRI1_MOUSE;A0A087WSP5_MOUSE;STAT1_MOUSE;Q8C3V4_MOUSE;Q8CFQ1_MOUSE;Q99K94_MOUSE	NaN;88032.49;87197.4;87314.62;27667.24;83106.89	Color2 [DarkGray]	1	4		15.9407	15.3748	15.6142	15.6036	15.6972	15.4608
	1.0744	0.311428	Nomo1	Nodal modulator 1	NOMO1_MOUSE	133420	Color2 [DarkGray]	1	4		21.2037	20.7896	20.9416	20.9998	21.3065	20.7282
	1.07431	-0.337315	Eif3d	Eukaryotic translation initiation factor 3 subunit D	EIF3D_MOUSE	63988.7	Color2 [DarkGray]	1	4		22.9452	23.1341	22.54	23.2092	23.0043	23.1581
	1.07382	0.479801	Klf5	Krueppel-like factor 5	KLF5_MOUSE	49753.6	Color2 [DarkGray]	1	4		16.6417	15.7735	16.4105	16.3408	16.7822	16.2806
	1.07344	-0.428382	Mrps10	28S ribosomal protein S10, mitochondrial (Fragment);28S ribosomal protein S10, mitochondrial;28S ribosomal protein S10, mitochondrial;28S ribosomal protein S10, mitochondrial;28S ribosomal protein S10, mitochondrial	D3Z6K5_MOUSE;E9QJS0_MOUSE;G5E8U5_MOUSE;G5E8U8_MOUSE;RT10_MOUSE	18907.67;18698.67;22858.44;22771.36;18697.73	Color2 [DarkGray]	1	4		15.2391	NaN	15.1275	15.6179	14.8596	15.3896
	1.07314	0.395383	Rbm34	RNA-binding protein 34	A0A1D5RLR3_MOUSE;RBM34_MOUSE	46699.38;49116.19	Color2 [DarkGray]	1	4		19.3628	18.8979	19.13	18.8749	18.9654	18.4992
	1.0726	0.409303	Rrp7a	Ribosomal RNA-processing protein 7 homolog A	RRP7A_MOUSE	32399.2	Color2 [DarkGray]	1	4		17.937	17.702	17.9937	17.8745	18.2083	17.3346
	1.0721	0.89818	Zfp973	Novel KRAB box and zinc finger, C2H2 type domain containing protein	A2BE20_MOUSE	36720.3	Color2 [DarkGray]	1	4		11.6927	10.8809	12.2406	11.6368	11.7142	10.4353
	1.07209	0.285212	Ewsr1	RNA-binding protein EWS	Q5SUS9_MOUSE;Q5SUT0_MOUSE;EWS_MOUSE	69036.81;64988.39;68462.22	Color2 [DarkGray]	1	4		20.0007	19.4999	19.9945	19.9314	20.025	19.7331
	1.07004	0.222814	Limch1	LIM and calponin homology domains-containing protein 1	A0A571BG24_MOUSE;D3YU22_MOUSE;D3Z589_MOUSE;LIMC1_MOUSE	168494.45;119567.41;100742.58;118195.8	Color2 [DarkGray]	1	4		16.0324	15.8206	15.9253	15.5605	15.8191	15.7273
	1.06908	0.275392	Xpo6	Exportin-6	XPO6_MOUSE	128664	Color2 [DarkGray]	1	4		19.0324	18.5682	18.8457	18.8677	19.1328	18.7488
	1.06836	1.1383	Yy1	Transcriptional repressor protein YY1	TYY1_MOUSE	44716.6	Color2 [DarkGray]	1	4		16.5165	15.781	16.124	15.9374	17.5079	15.0151
	1.06737	0.831059	Txlng	Gamma-taxilin	TXLNG_MOUSE	60308.5	Color2 [DarkGray]	1	4		15.4083	14.9619	16.1407	15.3627	16.586	15.3173
	1.06712	0.458361	Slc25a40	Solute carrier family 25 member 40	S2540_MOUSE	37963.5	Color2 [DarkGray]	1	4		18.5776	17.6501	18.1951	18.2074	18.2775	17.8176
	1.06676	0.32122	Gtf3c2	General transcription factor 3C polypeptide 2	D3Z7I0_MOUSE	104719	Color2 [DarkGray]	1	4		19.9649	19.3576	19.6707	19.6771	19.9848	19.622
	1.06613	1.81859	Mageb4	Melanoma-associated antigen B4	MAGB4_MOUSE	60922.4	Color2 [DarkGray]	1	4		13.0735	NaN	11.5929	10.5548	13.2944	11.1152
	1.06591	0.968087	Krt17	Keratin, type I cytoskeletal 17	K1C17_MOUSE	48161.8	Color2 [DarkGray]	1	4		19.5887	17.5018	18.7919	18.6805	19.1425	18.4366
	1.06521	1.23908	Krt5	Keratin, type II cytoskeletal 5	K2C5_MOUSE	61766.7	Color2 [DarkGray]	1	4		19.2072	16.6291	18.205	18.2304	18.5906	17.426
	1.06474	0.437663	Prmt1	Protein arginine N-methyltransferase 1	A0A171KXD3_MOUSE;ANM1_MOUSE	36567.26;42435.6	Color2 [DarkGray]	1	4		22.806	22.172	22.4781	22.5782	22.885	22.1059
	1.06467	0.511784	Tdrd12	Putative ATP-dependent RNA helicase TDRD12 (Fragment);Putative ATP-dependent RNA helicase TDRD12;Putative ATP-dependent RNA helicase TDRD12;Putative ATP-dependent RNA helicase TDRD12 (Fragment);Putative ATP-dependent RNA helicase TDRD12	A0A087WQS9_MOUSE;A0A0A6YX17_MOUSE;A0A0U1RNL0_MOUSE;A0A0U1RNP6_MOUSE;TDR12_MOUSE	126045.13;137763.91;40317.83;14197.33;137626.77	Color2 [DarkGray]	1	4		17.8305	16.9632	17.5298	17.458	17.4274	16.8312
	1.06429	0.394716	Inppl1	Phosphatidylinositol 3,4,5-trisphosphate 5-phosphatase 2	SHIP2_MOUSE	138973	Color2 [DarkGray]	1	4		15.6106	15.0295	15.183	15.1633	15.7418	15.1583
	1.06405	0.329861	Vps41	Vacuolar protein sorting-associated protein 41 homolog	VPS41_MOUSE	98602.1	Color2 [DarkGray]	1	4		15.5164	15.102	15.4658	15.4736	15.7629	15.1799
	1.06304	0.590081	Fasn	Fatty acid synthase	FAS_MOUSE	272428	Color2 [DarkGray]	1	4		23.007	22.1192	22.5299	22.6535	22.952	21.9459
	1.06113	0.822315	Imp3	U3 small nucleolar ribonucleoprotein protein IMP3	IMP3_MOUSE	21777.1	Color2 [DarkGray]	1	4		16.6877	15.2103	16.8116	15.8173	16.3903	16.3951
	1.06106	0.233167	Spata3	Spermatogenesis-associated protein 3	A0A2I3BR17_MOUSE	36869	Color2 [DarkGray]	1	4		20.7324	20.4014	20.3946	20.3421	20.6264	20.3103
	1.06101	0.27396	Tfcp2l1	Transcription factor CP2-like protein 1	TF2L1_MOUSE	54736.8	Color2 [DarkGray]	1	4		16.1112	15.7978	15.8787	15.9	16.1143	15.5845
	1.06059	0.349442	Canx	Calnexin	CALX_MOUSE	67277.9	Color2 [DarkGray]	1	4		23.2459	22.8796	22.8854	22.8734	23.2702	22.6001
	1.05953	0.309626	Exoc4	Exocyst complex component 4	EXOC4_MOUSE	110545	Color2 [DarkGray]	1	4		20.2318	19.6076	19.8503	19.8864	20.089	19.7483
	1.05904	0.37575	Alyref	THO complex subunit 4	THOC4_MOUSE	26940	Color2 [DarkGray]	1	4		20.9809	20.7356	21.4296	21.0533	21.3501	20.8445
	1.05665	0.273376	Atp5f1b	ATP synthase subunit beta, mitochondrial	ATPB_MOUSE	56300.5	Color2 [DarkGray]	1	4		27.2341	26.809	26.8837	26.9169	27.2259	26.7976
	1.05645	0.346518	Daxx	Daxx	Q3UKR0_MOUSE	81593.6	Color2 [DarkGray]	1	4		18.1103	17.5278	17.8308	17.8324	18.2436	17.785
	1.05644	0.993684	Rusf1	RUS family member 1	A0A0R4J0B5_MOUSE;D6RDS0_MOUSE;RUSF1_MOUSE	50530.19;36861.51;50469.1	Color2 [DarkGray]	1	4		11.4097	10.4779	NaN	10.8581	11.9137	NaN
	1.05626	-0.490157	Arhgap32	Rho GTPase-activating protein 32	RHG32_MOUSE	229719	Color2 [DarkGray]	1	4		20.6298	20.8895	20.2477	20.8582	20.746	21.3463
	1.05542	0.639028	Gpd1l	Glycerol-3-phosphate dehydrogenase 1-like protein	GPD1L_MOUSE	38225.5	Color2 [DarkGray]	1	4		15.8962	15.8624	16.1644	15.6489	16.723	15.3551
	1.055	0.411664	Mif4gd	MIF4G domain-containing protein	A2A9W3_MOUSE;MI4GD_MOUSE	23311.63;25493.26	Color2 [DarkGray]	1	4		15.5998	15.5067	15.5785	15.3486	15.994	15.0819
	1.05455	0.241048	Wdr33	pre-mRNA 3' end processing protein WDR33	WDR33_MOUSE	145267	Color2 [DarkGray]	1	4		20.3621	19.8562	20.0248	19.9872	20.1738	19.9941
	1.05425	0.762104	Tysnd1	Peroxisomal leader peptide-processing protease	TYSD1_MOUSE	59065.7	Color2 [DarkGray]	1	4		14.5646	14.2101	14.4162	14.1003	14.8205	13.2045
	1.05309	0.833214	Ftsj1	Putative tRNA (cytidine(32)/guanosine(34)-2'-O)-methyltransferase	A2ALH2_MOUSE;Q8CBC7_MOUSE;Q8JZY1_MOUSE	33831.79;35585.63;35369.43	Color2 [DarkGray]	1	4		16.5117	16.1513	16.6396	16.3247	17.0912	15.2668
	1.05229	0.416026	N4bp1	NEDD4-binding protein 1	N4BP1_MOUSE	99146.9	Color2 [DarkGray]	1	4		17.1643	16.2653	16.8479	16.7748	16.9978	16.7218
	1.05196	0.196059	Ctr9	RNA polymerase-associated protein CTR9 homolog	CTR9_MOUSE	133408	Color2 [DarkGray]	1	4		18.236	17.9134	17.992	18.0302	18.2184	17.9146
	1.05157	1.55142	Grb2	Growth factor receptor-bound protein 2	B1AT92_MOUSE;GRB2_MOUSE	23587.6;25238.41	Color2 [DarkGray]	1	4		17.9318	17.6649	17.7429	15.7548	17.8598	15.4605
	1.0486	0.286716	Iqgap1	Ras GTPase-activating-like protein IQGAP1	IQGA1_MOUSE	188742	Color2 [DarkGray]	1	4		23.5841	23.0553	23.2693	23.2517	23.596	23.2822
	1.0483	0.461231	Coq6	Ubiquinone biosynthesis monooxygenase COQ6, mitochondrial;Ubiquinone biosynthesis monooxygenase COQ6, mitochondrial	D3YW66_MOUSE;COQ6_MOUSE	46581.04;51392.6	Color2 [DarkGray]	1	4		15.322	14.812	14.9269	14.9572	15.332	14.428
	1.04815	-0.366346	Tubgcp6	Gamma-tubulin complex component 6	E9Q6P4_MOUSE;GCP6_MOUSE	196208.4;197191.5	Color2 [DarkGray]	1	4		13.2332	13.3484	13.1649	13.7831	12.9789	13.3445
	1.04794	0.246968	Wipi2	WD repeat domain phosphoinositide-interacting protein 2	D3YWK1_MOUSE;WIPI2_MOUSE	46434.9;48477.14	Color2 [DarkGray]	1	4		19.0703	18.626	18.7613	18.8027	19.0386	18.7006
	1.04727	0.406553	Trmt1l	TRMT1-like protein	A0A0R4J0U8_MOUSE;TRM1L_MOUSE	80920.24;80861.17	Color2 [DarkGray]	1	4		17.7569	17.659	18.3645	17.544	17.9856	17.6844
	1.04679	0.282335	Sap30	Histone deacetylase complex subunit SAP30	SAP30_MOUSE	23231.1	Color2 [DarkGray]	1	4		18.9643	18.5653	18.9186	18.9352	19.1165	18.6519
	1.04656	0.296343	Znf771	Zinc finger protein 771	ZN771_MOUSE	35767.2	Color2 [DarkGray]	1	4		13.4084	12.8835	13.5144	13.2341	13.3647	13.2808
	1.04615	0.413155	Nup210	Nuclear pore membrane glycoprotein 210	A0A0R4J1I6_MOUSE;PO210_MOUSE	199487.19;204100.69	Color2 [DarkGray]	1	4		17.7331	17.0625	17.2855	17.3178	17.8385	17.2374
	1.04613	0.378845	Cops4	COP9 signalosome complex subunit 4	CSN4_MOUSE	46284.8	Color2 [DarkGray]	1	4		19.9221	19.4183	19.6214	19.7071	20.0121	19.2937
	1.04584	0.364538	Psmd11	26S proteasome non-ATPase regulatory subunit 11	PSD11_MOUSE	47436.8	Color2 [DarkGray]	1	4		23.2388	22.6873	22.8522	22.9348	23.1808	22.5561
	1.04571	1.09073	Zfyve26	Zinc finger FYVE domain-containing protein 26	ZFY26_MOUSE	282961	Color2 [DarkGray]	1	4		11.4735	11.1566	11.6397	10.9591	11.9279	9.65319
	1.0457	-0.198004	Irf3	Interferon regulatory factor 3	IRF3_MOUSE	46852.2	Color2 [DarkGray]	1	4		16.1633	16.2056	16.0604	16.3712	16.2223	16.4631
	1.045	0.371101	Dcp1a	mRNA-decapping enzyme 1A	DCP1A_MOUSE	65218.7	Color2 [DarkGray]	1	4		18.7352	18.0403	18.295	18.3622	18.6807	18.1952
	1.04448	0.341222	Sec14l1	SEC14-like protein 1	S14L1_MOUSE	81215.6	Color2 [DarkGray]	1	4		19.1946	18.7208	19.0347	19.0665	19.1569	18.5752
	1.04444	0.434788	Tbce	Tubulin-specific chaperone E	TBCE_MOUSE	59085.7	Color2 [DarkGray]	1	4		17.7086	16.8272	17.3474	17.3967	17.5836	17.1113
	1.04389	0.295067	Poldip2	Polymerase delta-interacting protein 2	PDIP2_MOUSE	41870.1	Color2 [DarkGray]	1	4		19.6403	19.2404	19.3591	19.3856	19.7862	19.2744
	1.04346	0.370527	Rae1	mRNA export factor	RAE1L_MOUSE	40965.2	Color2 [DarkGray]	1	4		21.3343	20.7033	21.1109	21.1848	21.3836	20.8293
	1.04333	0.346767	Cul4b	Cullin-4B	CUL4B_MOUSE	110699	Color2 [DarkGray]	1	4		22.4974	21.9875	22.0765	22.1327	22.4122	21.8256
	1.04322	0.244837	Lrpprc	Leucine-rich PPR motif-containing protein, mitochondrial	LPPRC_MOUSE	156615	Color2 [DarkGray]	1	4		24.194	23.7298	23.9202	23.9323	24.1873	23.9049
	1.04214	0.24585	Scrib	Protein scribble homolog	SCRIB_MOUSE	174059	Color2 [DarkGray]	1	4		20.8925	20.4596	20.671	20.7178	20.7862	20.4347
	1.04162	0.411484	St13	Hsc70-interacting protein	F8WJK8_MOUSE;F10A1_MOUSE	40538.74;41655.92	Color2 [DarkGray]	1	4		19.2272	18.6608	19.0812	19.1453	19.4271	18.6949
	1.04151	-0.446639	Ikbip	Inhibitor of nuclear factor kappa-B kinase-interacting protein	E9QMH7_MOUSE;IKIP_MOUSE	42497.97;42531.99	Color2 [DarkGray]	1	4		14.4753	14.9531	14.2603	15.1715	14.6442	14.595
	1.04128	0.410398	Bag6	BCL2-associated athanogene 6;Large proline-rich protein BAG6	Q3UF95_MOUSE;BAG6_MOUSE	119144.35;121037.4	Color2 [DarkGray]	1	4		22.5195	21.7602	22.0371	22.1103	22.4833	21.9381
	1.04125	0.282417	Arxes1;Arxes2	Adipocyte-related X-chromosome expressed sequence 1;Adipocyte-related X-chromosome expressed sequence 2	ARXS1_MOUSE;ARXS2_MOUSE	20146.42;20146.42	Color2 [DarkGray]	1	4		17.9185	17.3307	17.5349	17.5136	17.6287	17.3905
	1.04092	0.356944	Nmt2	Glycylpeptide N-tetradecanoyltransferase;Glycylpeptide N-tetradecanoyltransferase 2	A2AJH3_MOUSE;NMT2_MOUSE	56984.33;60484.27	Color2 [DarkGray]	1	4		20.5508	20.2637	20.422	20.3991	20.6802	19.9193
	1.04086	0.3471	Tmppe	Transmembrane protein with metallophosphoesterase domain	D3Z286_MOUSE	49401.5	Color2 [DarkGray]	1	4		19.5657	18.9376	19.2401	19.2165	19.6359	19.2462
	1.04005	0.568232	Gls	Glutaminase kidney isoform, mitochondrial;Glutaminase	GLSK_MOUSE;D3Z7P4_MOUSE	73963.69;54781.7	Color2 [DarkGray]	1	4		15.2377	14.4047	15.0504	14.7236	14.6318	14.0869
	1.03986	0.257607	Tomm70	Mitochondrial import receptor subunit TOM70	TOM70_MOUSE	67590.1	Color2 [DarkGray]	1	4		21.9091	21.5137	21.6809	21.7498	21.9577	21.5114
	1.03974	-0.261047	Abca1	Phospholipid-transporting ATPase ABCA1	ABCA1_MOUSE	253912	Color2 [DarkGray]	1	4		18.368	18.4789	18.2413	18.548	18.4467	18.8124
	1.03957	0.347309	Elovl7	Elongation of very long chain fatty acids protein;Elongation of very long chain fatty acids protein 7	A0A286YCI1_MOUSE;ELOV7_MOUSE	8289.76;33479.42	Color2 [DarkGray]	1	4		15.7863	15.2107	15.5727	15.3104	15.8522	15.6481
	1.03947	0.314295	Idh3g	Isocitrate dehydrogenase [NAD] subunit gamma 1, mitochondrial	IDHG1_MOUSE	42785.4	Color2 [DarkGray]	1	4		19.8254	19.2114	19.4204	19.4747	19.6503	19.2671
	1.03906	0.206244	Knop1	Lysine-rich nucleolar protein 1	H7BX94_MOUSE;KNOP1_MOUSE	59680.1;53846.44	Color2 [DarkGray]	1	4		18.0679	17.8431	17.8868	17.7473	18.162	17.9077
	1.03545	0.283988	Aqr	RNA helicase aquarius	A2AQA7_MOUSE;AQR_MOUSE	161854.28;170293.86	Color2 [DarkGray]	1	4		20.1585	19.7462	19.8985	19.9676	20.1467	19.638
	1.03528	0.309763	Pcbp2	Poly(rC)-binding protein 2	PCBP2_MOUSE	38221.7	Color2 [DarkGray]	1	4		24.9053	24.3872	24.572	24.6561	24.8505	24.3552
	1.03458	0.292882	Rbm26	RNA-binding protein 26	E9Q640_MOUSE;RBM26_MOUSE	112663.89;114142.89	Color2 [DarkGray]	1	4		21.6641	21.0873	21.3053	21.308	21.6072	21.3025
	1.03456	0.61139	Nudc	Nuclear migration protein nudC	NUDC_MOUSE	38358	Color2 [DarkGray]	1	4		18.9581	18.01	19.243	18.9249	19.0329	18.4649
	1.03333	0.277576	Msh2	DNA mismatch repair protein Msh2	MSH2_MOUSE	104151	Color2 [DarkGray]	1	4		25.1877	24.633	24.8466	24.8921	25.0917	24.7682
	1.0332	0.266689	Nup188	Nucleoporin NUP188	NU188_MOUSE	196696	Color2 [DarkGray]	1	4		23.3951	22.8764	23.146	23.2008	23.2964	22.9602
	1.0324	0.333633	Ddx27	Probable ATP-dependent RNA helicase DDX27	DDX27_MOUSE	85938.7	Color2 [DarkGray]	1	4		20.8948	20.292	20.7341	20.6846	20.6359	20.2873
	1.03175	0.532974	Eed	Polycomb protein EED	EED_MOUSE	50197.7	Color2 [DarkGray]	1	4		13.6968	12.8004	13.3	13.4167	13.8444	13.0252
	1.03172	0.263435	Rab35	Ras-related protein Rab-35	RAB35_MOUSE	23025.2	Color2 [DarkGray]	1	4		20.0942	19.9464	20.3169	20.1507	20.2948	19.8185
	1.03078	0.267733	Sf3b1	Splicing factor 3B subunit 1	G5E866_MOUSE	145830	Color2 [DarkGray]	1	4		23.4617	23.0176	23.0926	23.1244	23.4249	23.0339
	1.03068	0.32904	Ttc39b	Tetratricopeptide repeat protein 39B	TT39B_MOUSE	70293.2	Color2 [DarkGray]	1	4		19.3905	18.8503	19.1079	19.0287	19.5199	19.1521
	1.03033	0.197245	Mtdh	Protein LYRIC	LYRIC_MOUSE	63846	Color2 [DarkGray]	1	4		21.0206	20.7074	20.7756	20.8204	21.0039	20.6805
	1.0302	0.350991	Otub1	Ubiquitinyl hydrolase 1;Ubiquitin thioesterase OTUB1	D3YWF6_MOUSE;OTUB1_MOUSE	28036.55;31270.03	Color2 [DarkGray]	1	4		21.3511	20.8677	21.0235	21.1102	21.395	20.7388
	1.0288	1.84437	Zfp961	Zinc finger protein 961	E9Q4R5_MOUSE;E9Q9F0_MOUSE	51806.21;49691.87	Color2 [DarkGray]	1	4		15.8653	14.73	15.6894	12.2883	15.8745	14.8778
	1.02857	0.351861	Mcmbp	Mini-chromosome maintenance complex-binding protein	MCMBP_MOUSE	72891	Color2 [DarkGray]	1	4		20.1082	19.5246	19.8088	19.8934	20.0231	19.4665
	1.02656	1.44082	Kdm5b	Lysine-specific demethylase 5B	KDM5B_MOUSE	175555	Color2 [DarkGray]	1	4		10.954	10.0077	10.6738	8.28303	9.64004	8.65464
	1.02638	0.34115	Dph6	Diphthine--ammonia ligase	DPH6_MOUSE	29922.2	Color2 [DarkGray]	1	4		16.4934	15.9384	16.1598	16.2553	16.4459	15.8819
	1.02608	0.257528	Smc2	Structural maintenance of chromosomes protein 2	SMC2_MOUSE	134239	Color2 [DarkGray]	1	4		23.5338	23.0353	23.2392	23.3008	23.4369	23.1012
	1.02602	-1.03425	Ddhd2	Phospholipase DDHD2	A0A1B0GS27_MOUSE;A0A1B0GSA5_MOUSE;DDHD2_MOUSE	40967.92;82113.26;79576.79	Color2 [DarkGray]	1	4		15.1056	16.026	15.2166	NaN	14.2067	15.7285
	1.02575	0.176639	Magi1	Membrane-associated guanylate kinase, WW and PDZ domain-containing protein 1;Membrane-associated guanylate kinase, WW and PDZ domain-containing protein 1;Membrane-associated guanylate kinase, WW and PDZ domain-containing protein 1;Membrane-associated guanylate kinase, WW and PDZ domain-containing protein 1;Magi1 protein (Fragment);Membrane-associated guanylate kinase, WW and PDZ domain-containing…	A0A0N4SUZ0_MOUSE;A0A0N4SWH0_MOUSE;A0A0R4J0S6_MOUSE;E9PZ12_MOUSE;Q4VBG2_MOUSE;MAGI1_MOUSE	139029.71;110791.53;127522.75;138401.86;121396.4;161974.3	Color2 [DarkGray]	1	4		15.752	15.4528	15.4807	15.4582	15.6752	15.467
	1.02519	0.285131	Polr3b	DNA-directed RNA polymerase III subunit RPC2	RPC2_MOUSE	127715	Color2 [DarkGray]	1	4		19.8399	19.2741	19.4387	19.4239	19.7204	19.4457
	1.02494	0.46884	Dazap1	DAZ-associated protein 1	Q3UGB5_MOUSE;DAZP1_MOUSE	43157.15;43214.2	Color2 [DarkGray]	1	4		17.804	17.3449	17.7523	17.7545	18.0218	17.0722
	1.02478	0.343199	Tkt	Transketolase	TKT_MOUSE	67630.5	Color2 [DarkGray]	1	4		19.8943	19.2553	19.4682	19.5275	19.8559	19.406
	1.02397	0.338561	Ythdc1	YTH domain-containing protein 1	YTDC1_MOUSE	85649.3	Color2 [DarkGray]	1	4		17.9267	17.3632	17.5052	17.5376	17.9612	17.4766
	1.02344	0.278944	Ctps1	CTP synthase 1	PYRG1_MOUSE	66682.4	Color2 [DarkGray]	1	4		23.9279	23.4822	23.6807	23.7094	23.7676	23.3479
	1.02309	0.238791	Ncapd2	Condensin complex subunit 1	A0A0R4J0H7_MOUSE	155593	Color2 [DarkGray]	1	4		23.5046	23.0298	23.1802	23.218	23.3542	23.0748
	1.02275	0.53812	Nasp	Nuclear autoantigenic sperm protein	B1AU75_MOUSE;NASP_MOUSE	84012.87;83953.84	Color2 [DarkGray]	1	4		21.7152	20.8816	21.5014	21.5756	21.7033	20.8484
	1.02267	0.246417	Tcof1	Treacle protein	H3BL37_MOUSE	138556	Color2 [DarkGray]	1	4		23.0091	22.5743	22.6235	22.5706	22.7777	22.5262
	1.02231	0.280628	Atg4b	Cysteine protease ATG4B	ATG4B_MOUSE	44375.4	Color2 [DarkGray]	1	4		18.096	17.6363	17.8877	17.9584	18.1745	17.7216
	1.02056	0.271366	Nelfcd	Negative elongation factor D	Q3TW27_MOUSE;NELFD_MOUSE	67926.56;66275.65	Color2 [DarkGray]	1	4		17.0639	16.6574	16.9488	17.0025	17.1627	16.7015
	1.01887	0.370538	Pdlim5	ENH isoform 1b;ENH isoform 1c;ENH isoform 1d;ENH isoform 1e;PDZ and LIM domain protein 5	D9J2Z9_MOUSE;D9J300_MOUSE;D9J301_MOUSE;D9J302_MOUSE;PDLI5_MOUSE	52396.95;56968.19;61821.57;66096.46;63299.22	Color2 [DarkGray]	1	4		17.6991	17.0681	17.3971	17.5021	17.7262	17.1406
	1.01866	0.362219	Jup	Junction plakoglobin	PLAK_MOUSE	81800.8	Color2 [DarkGray]	1	4		20.8947	20.4122	20.6033	20.5778	21.1499	20.5712
	1.01835	-0.649044	Strada	STE20-related kinase adapter protein alpha (Fragment);STE20-related kinase adapter protein alpha	B1AR92_MOUSE;STRAA_MOUSE	17701.38;48235.89	Color2 [DarkGray]	1	4		12.9395	14.221	13.5892	14.2364	13.8812	13.8997
	1.01711	0.626822	Scyl3	Protein-associating with the carboxyl-terminal domain of ezrin	PACE1_MOUSE	81333.2	Color2 [DarkGray]	1	4		13.1067	12.0218	12.7697	12.8842	13.2503	12.3402
	1.01587	0.449789	Mcat	Malonyl-CoA-acyl carrier protein transacylase, mitochondrial	FABD_MOUSE	41928.2	Color2 [DarkGray]	1	4		17.3899	16.3781	17.1265	16.9016	17.0454	16.9328
	1.01575	0.481513	Ptp4a2	Protein tyrosine phosphatase type IVA 2	TP4A2_MOUSE	19127.2	Color2 [DarkGray]	1	4		12.8105	NaN	12.8174	12.4938	NaN	12.171
	1.01574	0.281581	Babam2	BRCA1-A complex subunit BRE;BRISC and BRCA1-A complex member 2	D3Z7P0_MOUSE;BABA2_MOUSE	43749.85;43544.71	Color2 [DarkGray]	1	4		17.5993	17.0096	17.3735	17.3997	17.4879	17.2067
	1.01569	-0.212811	Tubg1	Tubulin gamma-1 chain	TBG1_MOUSE	51100.9	Color2 [DarkGray]	1	4		20.7271	20.7383	20.5482	21.0188	20.6949	20.8515
	1.01482	0.172236	Ticrr	Treslin	TICRR_MOUSE	208335	Color2 [DarkGray]	1	4		19.5951	19.2549	19.3396	19.3189	19.5038	19.348
	1.01448	1.18986	Ptpmt1	Phosphatidylglycerophosphatase and protein-tyrosine phosphatase 1	PTPM1_MOUSE	21942.5	Color2 [DarkGray]	1	4		14.9004	13.8949	15.7345	14.437	16.3696	15.103
	1.01406	0.302682	Rpp40	Ribonuclease P protein subunit p40	G3UYU5_MOUSE;RPP40_MOUSE	39121.93;41546.54	Color2 [DarkGray]	1	4		17.8538	17.3017	17.5767	17.5634	17.5637	17.2211
	1.01362	0.308845	Acad9	Complex I assembly factor ACAD9, mitochondrial	ACAD9_MOUSE	68722.1	Color2 [DarkGray]	1	4		21.4018	20.992	21.0842	21.0973	21.559	21.0292
	1.01328	0.323394	Telo2	Telomere length regulation protein TEL2 homolog	TELO2_MOUSE	93312.7	Color2 [DarkGray]	1	4		18.1858	17.6005	17.9453	18.0173	18.2298	17.773
	1.01114	0.447502	Sltm	SAFB-like transcription modulator	SLTM_MOUSE	116919	Color2 [DarkGray]	1	4		17.9488	17.0822	17.4429	17.4442	17.9383	17.4611
	1.01054	0.397162	Fancd2	Fanconi anemia group D2 protein homolog	A0A0N4SV29_MOUSE;FACD2_MOUSE	162115.89;163617.7	Color2 [DarkGray]	1	4		17.121	16.5824	16.6833	16.7271	16.9756	16.2788
	1.0105	0.310855	Rrp15	RRP15-like protein	RRP15_MOUSE	31058	Color2 [DarkGray]	1	4		18.3152	17.6991	17.9683	17.952	17.9768	17.6767
	1.01046	0.332062	Smad1;Smad5;Smad1	Mothers against decapentaplegic homolog 1;Mothers against decapentaplegic homolog 5;Mothers against decapentaplegic homolog	SMAD1_MOUSE;SMAD5_MOUSE;Q8C3Y6_MOUSE	52156.95;52172.16;47811.97	Color2 [DarkGray]	1	4		15.613	15.1325	15.7031	15.5885	15.8625	15.4615
	1.00855	0.282557	Prpf6	Pre-mRNA-processing factor 6	PRP6_MOUSE	106722	Color2 [DarkGray]	1	4		21.1087	20.6176	20.8143	20.8409	20.8925	20.5092
	1.00784	0.700226	Zfp617	Zfp617 protein	Q91WM0_MOUSE	64216.5	Color2 [DarkGray]	1	4		15.8837	14.7836	15.3051	15.1937	15.2169	14.3277
	1.00763	0.342841	Ncapd3	Condensin-2 complex subunit D3	K4DI67_MOUSE;CNDD3_MOUSE	169405.9;169431.98	Color2 [DarkGray]	1	4		18.2899	17.7906	17.976	18.0725	18.2908	17.6651
	1.00745	0.307648	Pole2	DNA polymerase epsilon subunit;DNA polymerase epsilon subunit 2	A0A1Y7VN66_MOUSE;DPOE2_MOUSE	56705.99;59386.94	Color2 [DarkGray]	1	4		18.946	18.3691	18.6872	18.7117	18.7188	18.3482
	1.00683	0.370632	Sugt1	Protein SGT1 homolog	SGT1_MOUSE	38158.9	Color2 [DarkGray]	1	4		22.5937	21.906	22.288	22.3818	22.5972	22.0793
	1.00656	0.347914	Gfm2	Ribosome-releasing factor 2, mitochondrial	RRF2M_MOUSE	86108.7	Color2 [DarkGray]	1	4		18.912	18.2483	18.6717	18.738	18.902	18.4556
	1.0059	0.242265	Vcpip1	Ubiquitinyl hydrolase 1;Deubiquitinating protein VCPIP1	A0A0R4J0M9_MOUSE;VCIP1_MOUSE	134442.84;134502.87	Color2 [DarkGray]	1	4		17.7274	17.2973	17.4207	17.4588	17.7306	17.3957
	1.00539	0.413925	Rbmxl1	RNA binding motif protein, X-linked-like-1	RMXL1_MOUSE	42161.7	Color2 [DarkGray]	1	4		22.7097	22.0773	22.4008	21.9388	22.6468	22.4994
	1.0053	0.318697	Asb6	Ankyrin repeat and SOCS box protein 6	ASB6_MOUSE	46276.1	Color2 [DarkGray]	1	4		17.7559	17.2942	17.4856	17.5386	17.9348	17.3873
	1.00527	0.266496	Elp3	Elongator complex protein 3	ELP3_MOUSE	62385	Color2 [DarkGray]	1	4		22.3044	21.8239	21.9681	22.0349	22.1759	21.79
	1.00522	0.471518	Txnip	Thioredoxin-interacting protein	TXNIP_MOUSE	44363	Color2 [DarkGray]	1	4		15.6142	14.9272	15.1777	15.2032	15.3363	14.5832
	1.00463	0.40953	Mt-Cyb	Cytochrome b	CYB_MOUSE	43209.6	Color2 [DarkGray]	1	4		17.2287	16.6793	16.6916	16.6121	16.9174	16.3177
	1.00436	0.516466	Hspb1	Heat shock protein beta-1	HSPB1_MOUSE	23013.8	Color2 [DarkGray]	1	4		24.4753	23.856	24.6659	24.2569	25.0077	24.4866
	1.0042	-0.302934	Rcn2	Reticulocalbin-2	RCN2_MOUSE	37270.8	Color2 [DarkGray]	1	4		20.1235	20.1611	19.8709	20.4963	20.1891	20.435
	1.00375	0.28281	Scamp3	Secretory carrier-associated membrane protein;Secretory carrier-associated membrane protein 3;Secretory carrier-associated membrane protein	E9Q855_MOUSE;SCAM3_MOUSE;Q3UXS0_MOUSE	34515.6;38458.13;38586.26	Color2 [DarkGray]	1	4		19.8091	19.3888	19.4558	19.4951	19.8625	19.395
	1.00333	0.393532	Lemd3	Inner nuclear membrane protein Man1	D3YU56_MOUSE;E9QP59_MOUSE;MAN1_MOUSE	102598.33;100165.51;100306.64	Color2 [DarkGray]	1	4		19.4345	18.8062	19.2884	19.2879	19.6881	19.1363
	1.00218	0.394777	Polr3e	DNA-directed RNA polymerase III subunit RPC5	RPC5_MOUSE	79854.2	Color2 [DarkGray]	1	4		16.9321	16.4079	16.6192	16.6826	16.8552	16.1318
	1.0016	0.300439	Prrc2a	Protein PRRC2A	PRC2A_MOUSE	229203	Color2 [DarkGray]	1	4		22.624	22.0602	22.1383	22.0988	22.3703	22.0723
	1.00115	0.522318	Gfm1	Elongation factor G, mitochondrial	EFGM_MOUSE	83549.5	Color2 [DarkGray]	1	4		15.2905	14.416	14.9678	15.0395	15.0828	14.3187
	1.00074	0.367309	Picalm	Phosphatidylinositol-binding clathrin assembly protein	PICAL_MOUSE	71543.4	Color2 [DarkGray]	1	4		19.8013	19.2026	19.5105	19.5905	19.9557	19.3726
	1.00009	-0.385432	Pcm1	Pericentriolar material 1 protein (Fragment)	A0A1B0GT33_MOUSE	17599.6	Color2 [DarkGray]	1	4		14.9965	15.1297	14.854	15.5605	14.7176	15.0342
	0.999716	0.28043	Rpl9	60S ribosomal protein L9	RL9_MOUSE	21881.4	Color2 [DarkGray]	1	4		24.5952	24.2632	24.5008	24.5445	24.808	24.255
	0.999311	0.536063	Rngtt	mRNA-capping enzyme	MCE1_MOUSE;Q9DCC1_MOUSE	68683.98;66879.76	Color2 [DarkGray]	1	4		13.0401	12.0123	12.8333	12.8349	13.0893	12.5072
	0.997763	0.239894	Stt3a	Dolichyl-diphosphooligosaccharide--protein glycosyltransferase subunit STT3A	STT3A_MOUSE	80597.6	Color2 [DarkGray]	1	4		23.0109	22.6278	22.7612	22.8307	23.0644	22.6583
	0.997638	0.288188	Pcbp1	Poly(rC)-binding protein 1	PCBP1_MOUSE	37497.8	Color2 [DarkGray]	1	4		24.4234	23.9104	24.106	24.1967	24.3532	23.9109
	0.997429	0.253942	Nbas	Neuroblastoma-amplified sequence	E9Q411_MOUSE	265775	Color2 [DarkGray]	1	4		16.595	16.1519	16.2242	16.2712	16.4782	16.1125
	0.996005	0.5654	Dhx30	ATP-dependent RNA helicase DHX30 (Fragment)	A0A0G2JEN9_MOUSE;A0A0G2JGU3_MOUSE	1502.7;5647.6	Color2 [DarkGray]	1	4		14.1598	13.2964	14.0087	13.9451	14.5967	13.8275
	0.99597	0.319526	Pom121	Nuclear envelope pore membrane protein POM 121	PO121_MOUSE	121022	Color2 [DarkGray]	1	4		19.8252	19.1667	19.3889	19.4306	19.5597	19.2179
	0.995554	0.342754	Bcat2	Branched-chain-amino-acid aminotransferase;Branched-chain-amino-acid aminotransferase, mitochondrial	A0A1B0GX27_MOUSE;BCAT2_MOUSE	43493.75;44127.41	Color2 [DarkGray]	1	4		19.1552	18.4775	18.7778	18.8366	18.9023	18.4929
	0.994886	0.342654	Srrt	Serrate RNA effector molecule homolog	SRRT_MOUSE	100452	Color2 [DarkGray]	1	4		21.4077	20.7545	21.0772	21.1759	21.3554	20.8819
	0.993781	0.270568	Srp54	Signal recognition particle 54 kDa protein	SRP54_MOUSE	55720.7	Color2 [DarkGray]	1	4		21.1963	20.7551	20.9672	21.0553	21.2229	20.7643
	0.990229	0.231482	Vps33a	Vacuolar protein sorting-associated protein 33A	VP33A_MOUSE	67554.8	Color2 [DarkGray]	1	4		18.6802	18.2122	18.4524	18.5042	18.6387	18.3604
	0.989516	0.348836	Plod3	Multifunctional procollagen lysine hydroxylase and glycosyltransferase LH3	PLOD3_MOUSE	84922.4	Color2 [DarkGray]	1	4		18.3013	18.1475	18.3905	18.2921	18.6575	17.8632
	0.989499	0.505478	Tmem51	Transmembrane protein 51	TMM51_MOUSE	27398.2	Color2 [DarkGray]	1	4		11.6836	11.0077	11.3174	11.34	12.0762	11.2129
	0.989096	-0.40469	Gkap1	G kinase-anchoring protein 1 (Fragment);G kinase-anchoring protein 1 (Fragment);G kinase-anchoring protein 1 (Fragment);G kinase-anchoring protein 1	A0A286YD22_MOUSE;A0A286YDG2_MOUSE;A0A286YDT9_MOUSE;GKAP1_MOUSE	7166.01;8780.88;7696.5;41762.7	Color2 [DarkGray]	1	4		15.1018	15.1199	14.6744	15.4696	15.1175	15.5183
	0.988074	0.288764	Rbbp4	Histone-binding protein RBBP4	RBBP4_MOUSE	47655.7	Color2 [DarkGray]	1	4		22.1499	21.527	21.8198	21.8676	21.9974	21.7062
	0.986558	0.332031	Sugp1	SURP and G-patch domain-containing protein 1	SUGP1_MOUSE	72649.1	Color2 [DarkGray]	1	4		17.8595	17.2683	17.5766	17.656	17.9446	17.4602
	0.986214	0.322185	Rif1	Telomere-associated protein RIF1	RIF1_MOUSE	266228	Color2 [DarkGray]	1	4		21.8786	21.5318	21.5871	21.4625	21.6279	21.1328
	0.983583	-0.263655	Wnk4	Serine/threonine-protein kinase WNK4	E9PZ38_MOUSE;WNK4_MOUSE	45733.05;132409.91	Color2 [DarkGray]	1	4		22.6378	22.7409	22.4027	22.5861	22.4332	22.9376
	0.983343	0.349786	Bsg	Basigin	K3W4Q8_MOUSE;BASI_MOUSE	24116.09;42444.69	Color2 [DarkGray]	1	4		21.6008	21.1579	21.3443	21.422	21.6167	20.9325
	0.981531	0.1954	Tbl1xr1	F-box-like/WD repeat-containing protein TBL1XR1	TBL1R_MOUSE	55660.9	Color2 [DarkGray]	1	4		15.2348	14.9268	15.107	15.1664	15.2654	14.9277
	0.981454	1.35185	Mdn1	Midasin	A2ANY6_MOUSE	630342	Color2 [DarkGray]	1	4		23.2372	22.8237	22.9921	21.5633	22.8443	20.631
	0.981024	0.225934	Pds5a	Sister chromatid cohesion protein PDS5 homolog A	E9QPI5_MOUSE;PDS5A_MOUSE	150222.36;150327.49	Color2 [DarkGray]	1	4		22.9174	22.5189	22.6036	22.6644	22.8613	22.5211
	0.980718	0.363785	Ecd	Protein ecdysoneless homolog	ECD_MOUSE	71709.7	Color2 [DarkGray]	1	4		20.1173	19.6099	19.8795	19.9845	20.1903	19.5014
	0.980161	0.818084	Setd1a	Histone-lysine N-methyltransferase SETD1A	SET1A_MOUSE	186060	Color2 [DarkGray]	1	4		15.5751	14.9935	15.5902	15.4237	15.8298	14.1236
	0.979982	-0.341171	Coil	Coilin	E9Q284_MOUSE;COIL_MOUSE	62263.06;61916.61	Color2 [DarkGray]	1	4		17.441	17.4455	17.1192	17.865	17.2198	17.493
	0.979966	-0.325121	Rtn3	Reticulon-3	RTN3_MOUSE	103879	Color2 [DarkGray]	1	4		19.0061	19.1424	18.543	19.258	18.9007	19.0247
	0.978814	-0.453456	Hk1	Hexokinase;Hexokinase-1	G3UVV4_MOUSE;HXK1_MOUSE	101873.13;108303.38	Color2 [DarkGray]	1	4		12.0684	12.4669	12.1855	12.7004	12.5637	13.0106
	0.978713	0.429268	Rpl4	60S ribosomal protein L4	RL4_MOUSE	47153.6	Color2 [DarkGray]	1	4		25.8876	25.5131	25.4242	25.0432	25.8775	25.3452
	0.978098	0.441134	Sesn2	Sestrin-2	SESN2_MOUSE	54376.7	Color2 [DarkGray]	1	4		16.4841	15.827	15.9775	16.0937	16.3749	15.5923
	0.977925	0.236275	Dna2	DNA replication ATP-dependent helicase/nuclease DNA2	DNA2_MOUSE	119447	Color2 [DarkGray]	1	4		21.4527	20.9636	21.255	21.2896	21.3127	21.0584
	0.977788	0.25934	Dnaja2	DnaJ homolog subfamily A member 2	DNJA2_MOUSE	45745.6	Color2 [DarkGray]	1	4		23.3335	23.0915	23.1154	23.135	23.4862	22.9304
	0.976772	0.448559	Cdc37	Hsp90 co-chaperone Cdc37	CDC37_MOUSE	44593.4	Color2 [DarkGray]	1	4		20.3709	19.5093	19.9366	20.0747	20.3127	19.6906
	0.976406	0.332047	Mtor	Serine/threonine-protein kinase mTOR	MTOR_MOUSE	288789	Color2 [DarkGray]	1	4		19.9797	19.3382	19.5102	19.5648	19.7078	19.2986
	0.976237	-0.358118	Ldb1	LIM domain-binding protein 1	LDB1_MOUSE	46502.6	Color2 [DarkGray]	1	4		19.2467	19.4137	18.8529	19.3863	19.3107	19.6846
	0.976148	0.368085	Sphk2	Sphingosine kinase 2	SPHK2_MOUSE	65618.2	Color2 [DarkGray]	1	4		18.4903	18.0453	18.2632	18.3479	18.7442	18.0002
	0.975834	0.302409	Cherp	Calcium homeostasis endoplasmic reticulum protein	A0A1D5RL92_MOUSE;CHERP_MOUSE	106411.85;106168.59	Color2 [DarkGray]	1	4		21.9584	21.5252	21.6454	21.6812	22.115	21.6053
	0.974019	-0.492042	Ckb	Creatine kinase B-type	KCRB_MOUSE	42713.3	Color2 [DarkGray]	1	4		15.2557	15.3813	14.9344	15.9667	15.4859	15.8041
	0.973296	-0.186563	Agpat1	1-acyl-sn-glycerol-3-phosphate acyltransferase;1-acyl-sn-glycerol-3-phosphate acyltransferase (Fragment);1-acyl-sn-glycerol-3-phosphate acyltransferase alpha	A0A0R4J263_MOUSE;G3UWV6_MOUSE;PLCA_MOUSE	31737.37;22337.58;31709.32	Color2 [DarkGray]	1	4		16.4708	16.6359	16.5538	16.8478	16.6896	16.7902
	0.972991	-0.29082	Tmem43	Transmembrane protein 43	TMM43_MOUSE	44783.3	Color2 [DarkGray]	1	4		17.348	17.4357	16.9226	17.542	17.3148	17.4801
	0.972975	0.545423	Sde2	Replication stress response regulator SDE2	SDE2_MOUSE	48580.3	Color2 [DarkGray]	1	4		16.3262	15.4461	15.9074	16.0683	16.248	15.3309
	0.971279	-0.626877	Mideas	Mitotic deacetylase-associated SANT domain protein	E9Q2I4_MOUSE	119720	Color2 [DarkGray]	1	4		16.9347	17.2423	16.515	17.2652	17.1467	17.9695
	0.971274	0.52782	Larp7	La-related protein 7	LARP7_MOUSE	64802.3	Color2 [DarkGray]	1	4		20.2782	19.7962	20.2672	20.1199	20.9798	20.0257
	0.971086	0.401756	Ppp2r5a	Serine/threonine-protein phosphatase 2A 56 kDa regulatory subunit alpha isoform	2A5A_MOUSE	56347	Color2 [DarkGray]	1	4		14.4168	13.8329	13.9608	13.9565	14.5937	13.9768
	0.970714	0.376698	Cpsf7	Cleavage and polyadenylation specificity factor subunit 7	CPSF7_MOUSE	52011	Color2 [DarkGray]	1	4		19.1826	18.6195	19.2579	19.1218	19.4852	19.0543
	0.970577	0.392434	Pdhb	Pyruvate dehydrogenase E1 component subunit beta, mitochondrial	ODPB_MOUSE	38937.1	Color2 [DarkGray]	1	4		22.3966	21.753	22.0459	22.175	22.5103	21.8474
	0.970266	0.203763	Smg7	Protein SMG7	SMG7_MOUSE	126841	Color2 [DarkGray]	1	4		18.499	18.1	18.2806	18.2853	18.5124	18.2953
	0.969971	0.443623	Ptbp3	Polypyrimidine tract-binding protein 3	G3UXA6_MOUSE;G3UZ01_MOUSE;G8JL74_MOUSE;PTBP3_MOUSE	59784.61;49632.94;59465.25;56701.1	Color2 [DarkGray]	1	4		16.7973	15.9912	16.4713	16.4184	16.9682	16.4965
	0.969752	0.308933	Zc3h18	Zinc finger CCCH domain-containing protein 18	G3X8T2_MOUSE;ZCH18_MOUSE	108230.92;105693.88	Color2 [DarkGray]	1	4		20.99	20.4555	20.5741	20.5309	20.992	20.6428
	0.968485	0.267108	Aamp	Angio-associated migratory protein	J3QN89_MOUSE;Q3TJ22_MOUSE	46966.07;46895	Color2 [DarkGray]	1	4		19.6181	19.3284	19.3666	19.341	19.8126	19.3265
	0.968248	0.559486	Hnrnpa1	Heterogeneous nuclear ribonucleoprotein A1;Helix-destabilizing protein	ROA1_MOUSE;Q5EBP8_MOUSE	34196.19;38833.72	Color2 [DarkGray]	1	4		22.3507	21.665	22.3002	22.3573	22.576	21.5262
	0.967341	0.434587	Gm28036;Rbm12;Gm28036	Predicted gene, 28036 (Fragment);RNA-binding protein 12;Predicted gene, 28036	F6YJB6_MOUSE;RBM12_MOUSE;V9GXJ1_MOUSE	NaN;102796.33;71152.96	Color2 [DarkGray]	1	4		17.7403	17.0314	17.6364	17.699	17.8675	17.21
	0.967088	0.232218	Gm15294	Predicted gene 15294	V9GXA7_MOUSE	12965.9	Color2 [DarkGray]	1	4		22.1369	21.7833	22.0689	21.9366	21.872	21.6613
	0.967012	0.311682	Dnaja1	DnaJ homolog subfamily A member 1	DNJA1_MOUSE	44868.2	Color2 [DarkGray]	1	4		23.9484	23.3815	23.5714	23.6479	23.9722	23.5276
	0.966599	0.562783	Enah	Protein enabled homolog	A0A0A6YW06_MOUSE;E9QKQ9_MOUSE;E9QKR1_MOUSE;E9QLZ9_MOUSE;J3QNM3_MOUSE;ENAH_MOUSE	83984.35;84506.99;62240.45;86052.7;84564.06;85844.44	Color2 [DarkGray]	1	4		15.2018	14.2361	15.0514	15.1126	15.1897	14.4058
	0.966538	0.206026	Srpra	Signal recognition particle receptor subunit alpha	SRPRA_MOUSE	69622.8	Color2 [DarkGray]	1	4		20.7271	20.4198	20.4781	20.5391	20.7554	20.3836
	0.966499	0.580083	Slc23a2	Solute carrier family 23 member 2	S23A2_MOUSE	70048.5	Color2 [DarkGray]	1	4		14.5296	14.2559	14.8388	14.6385	15.2029	13.9366
	0.966382	1.31782	Mettl1	tRNA (guanine-N(7)-)-methyltransferase	D3Z7D2_MOUSE;TRMB_MOUSE	25839;30603.16	Color2 [DarkGray]	1	4		12.6164	10.8399	12.1274	12.4439	13.1926	10.6991
	0.966148	0.316009	Ipo4	Importin-4	IPO4_MOUSE	119275	Color2 [DarkGray]	1	4		23.2744	22.5963	22.8795	22.9489	23.0813	22.742
	0.966099	0.269825	Tuba4a	Tubulin alpha chain (Fragment);Tubulin alpha-4A chain	A0A0A0MQA5_MOUSE;TBA4A_MOUSE	NaN;49924.4	Color2 [DarkGray]	1	4		25.8551	25.4041	25.5197	25.584	25.7045	25.2818
	0.96586	0.17712	Ric8a	Synembryn-A	RIC8A_MOUSE	59846.8	Color2 [DarkGray]	1	4		19.5083	19.3077	19.4357	19.4531	19.6829	19.3347
	0.965334	1.06208	Pdzd4	PDZ domain-containing protein 4	PDZD4_MOUSE	86818.5	Color2 [DarkGray]	1	4		14.4676	14.316	14.9448	14.0073	14.7962	12.699
	0.964645	0.398509	Ndufaf1	Complex I intermediate-associated protein 30, mitochondrial;Complex I intermediate-associated protein 30, mitochondrial;Complex I intermediate-associated protein 30, mitochondrial	A0A0R4J081_MOUSE;A2AQ17_MOUSE;CIA30_MOUSE	37985.09;37782.82;37809.85	Color2 [DarkGray]	1	4		16.8438	16.188	16.6128	16.7139	17.0183	16.3776
	0.963872	0.214591	Mmaa	Methylmalonic aciduria type A homolog, mitochondrial	MMAA_MOUSE	45932.3	Color2 [DarkGray]	1	4		14.2219	13.8588	13.9014	13.9237	14.1946	13.8917
	0.963043	0.314222	Msh3	DNA mismatch repair protein;DNA mismatch repair protein;DNA mismatch repair protein Msh3	A0A087WQ16_MOUSE;E9QPY6_MOUSE;MSH3_MOUSE	123404.64;123276.51;123074.28	Color2 [DarkGray]	1	4		16.8219	16.2663	16.5023	16.5666	16.6155	16.1641
	0.962377	-0.469356	Tbc1d31	TBC1 domain family member 31	TBC31_MOUSE	115838	Color2 [DarkGray]	1	4		20.7206	20.933	20.7553	21.4977	20.4115	20.8649
	0.962017	0.403769	Trim6	Tripartite motif-containing protein 6	TRIM6_MOUSE	56152.4	Color2 [DarkGray]	1	4		17.2163	16.536	17.0135	17.0078	17.4641	16.9389
	0.961492	0.439221	Dld	Dihydrolipoyl dehydrogenase, mitochondrial	DLDH_MOUSE	54272.3	Color2 [DarkGray]	1	4		18.3903	17.7171	17.8943	17.962	18.1251	17.4129
	0.961141	0.418643	Gpbp1l1	Vasculin-like protein 1	GPBL1_MOUSE	51966.2	Color2 [DarkGray]	1	4		15.0305	14.2722	14.4812	14.471	14.5695	14.0822
	0.957912	0.261841	Nifk	MKI67 FHA domain-interacting nucleolar phosphoprotein	MK67I_MOUSE	36265.1	Color2 [DarkGray]	1	4		17.4948	16.9455	17.3249	17.3249	17.4831	17.2467
	0.957596	0.288399	Hnrnpr	Heterogeneous nuclear ribonucleoprotein R	Q8VHM5_MOUSE	70888.1	Color2 [DarkGray]	1	4		19.9298	19.3875	19.5882	19.6725	19.9335	19.5263
	0.957502	0.385201	Atg2a	Autophagy-related protein 2 homolog A	ATG2A_MOUSE	210939	Color2 [DarkGray]	1	4		21.6328	20.9614	21.3145	21.1492	21.7494	21.4305
	0.957297	0.352832	Snx1	Sorting nexin-1	Q6NZD2_MOUSE;SNX1_MOUSE	58879.16;58952.17	Color2 [DarkGray]	1	4		18.2053	17.5557	17.8619	17.9274	18.2968	17.8225
	0.956975	0.316514	Aars2	Alanine--tRNA ligase, mitochondrial	SYAM_MOUSE	106783	Color2 [DarkGray]	1	4		18.4845	17.8984	18.0528	18.1034	18.4717	18.0577
	0.956543	0.219322	Ercc2	General transcription and DNA repair factor IIH helicase subunit XPD	E9Q6K1_MOUSE;ERCC2_MOUSE	84407.22;86842.09	Color2 [DarkGray]	1	4		19.2087	18.7873	18.9906	19.044	19.0721	18.7821
	0.95624	0.151453	Zmym4	Zinc finger MYM-type protein 4	ZMYM4_MOUSE	172438	Color2 [DarkGray]	1	4		19.4562	19.1546	19.2587	19.2243	19.4203	19.3018
	0.956019	0.166082	Fip1l1	Pre-mRNA 3'-end-processing factor FIP1	FIP1_MOUSE	64958.8	Color2 [DarkGray]	1	4		21.9282	21.6444	21.6971	21.7425	21.9172	21.6573
	0.955283	-0.451419	Poc1a	POC1 centriolar protein homolog A	POC1A_MOUSE	45125	Color2 [DarkGray]	1	4		17.1537	17.589	17.1958	18.1161	17.5185	17.5172
	0.954552	0.354231	Rad21	Double-strand-break repair protein rad21 homolog (Fragment);Double-strand-break repair protein rad21 homolog	A0A2I3BS25_MOUSE;RAD21_MOUSE	18386.15;72082.99	Color2 [DarkGray]	1	4		16.3023	15.6039	15.8608	15.6721	16.1549	15.9793
	0.954356	0.228217	Heatr6	HEAT repeat-containing protein 6	HEAT6_MOUSE	128922	Color2 [DarkGray]	1	4		17.253	16.8711	17.2692	16.9988	17.2832	17.2509
	0.952469	-0.480061	2900026A02Rik	RIKEN cDNA 2900026A02 gene	A0A1B0GR85_MOUSE	192731	Color2 [DarkGray]	1	4		10.6267	11.1775	10.9385	11.0741	10.3722	NaN
	0.952203	-0.727055	Gm20441;Ddt	Predicted gene 20441 (Fragment);D-dopachrome decarboxylase	G3UYJ7_MOUSE;DOPD_MOUSE	NaN;13077.2	Color2 [DarkGray]	1	4		25.4055	25.8504	25.4388	25.5926	24.4095	25.9919
	0.952103	0.383025	Dusp9	Dual specificity protein phosphatase	Q7TNL7_MOUSE	48657.9	Color2 [DarkGray]	1	4		19.4728	18.9872	19.0873	19.1735	19.6781	18.9284
	0.951781	0.229207	Dpy19l1	Probable C-mannosyltransferase DPY19L1	D19L1_MOUSE	84187	Color2 [DarkGray]	1	4		16.9956	16.5543	16.8703	16.6747	16.632	16.5812
	0.950533	-0.951882	Dazl	Deleted in azoospermia-like	DAZL_MOUSE	33312.6	Color2 [DarkGray]	1	4		14.9838	15.5816	14.1471	15.4645	15.4229	16.3634
	0.949282	0.678797	Znf143	Zinc finger protein 143	ZN143_MOUSE	69040.4	Color2 [DarkGray]	1	4		13.2619	11.9906	12.4154	12.283	12.3547	11.7221
	0.948672	0.468014	Rnf40	E3 ubiquitin protein ligase;E3 ubiquitin protein ligase;E3 ubiquitin-protein ligase BRE1B	A0A0U1RPJ4_MOUSE;A0A0X1KG60_MOUSE;BRE1B_MOUSE	102376.88;109337.83;113967.03	Color2 [DarkGray]	1	4		16.2663	15.3878	15.7854	15.9553	16.1397	15.4442
	0.948407	0.244605	Psmd5	26S proteasome non-ATPase regulatory subunit 5	PSMD5_MOUSE	55972.1	Color2 [DarkGray]	1	4		22.3134	21.8834	21.9932	22.0687	22.3176	21.9382
	0.948257	0.364013	Rpl13	60S ribosomal protein L13	RL13_MOUSE	24305.5	Color2 [DarkGray]	1	4		24.8498	24.6035	24.552	24.0617	24.7369	24.3816
	0.947783	0.389582	Dlg1	Disks large homolog 1	D3Z3B8_MOUSE;E9Q9H0_MOUSE;H7BWY4_MOUSE;DLG1_MOUSE	91622.89;100825.33;96891.84;100119.59	Color2 [DarkGray]	1	4		18.0933	17.4122	17.7625	17.85	18.2519	17.6768
	0.947356	0.325311	Rpn1	Dolichyl-diphosphooligosaccharide--protein glycosyltransferase subunit 1	RPN1_MOUSE	68528.3	Color2 [DarkGray]	1	4		23.5337	23.0995	23.102	23.1554	23.5846	22.9895
	0.946555	0.310684	Gca	Grancalcin	GRAN_MOUSE	24662.9	Color2 [DarkGray]	1	4		16.14	15.8207	15.985	16.0447	16.402	15.7294
	0.946514	0.425676	Eya3	Eyes absent homolog	Q6P4T3_MOUSE	57854.5	Color2 [DarkGray]	1	4		18.8881	18.5931	18.6427	18.6448	19.1698	18.1856
	0.946203	0.60798	Tpr	Nucleoprotein TPR	Q7M739_MOUSE	266925	Color2 [DarkGray]	1	4		19.6527	18.8364	19.5037	19.5719	19.6599	18.5842
	0.945893	0.557156	Hspbap1	HSPB1-associated protein 1	HBAP1_MOUSE	54395.3	Color2 [DarkGray]	1	4		20.9301	19.9457	20.4932	20.648	20.7261	19.8842
	0.945736	0.334464	Lyar	Cell growth-regulating nucleolar protein	LYAR_MOUSE	43735.6	Color2 [DarkGray]	1	4		20.8319	20.3625	20.7988	20.7856	20.7651	20.2443
	0.945301	-0.58468	Fsip2	Fibrous sheath-interacting protein 2	FSIP2_MOUSE	784857	Color2 [DarkGray]	1	4		15.0861	14.9587	14.7071	15.632	14.3436	15.3001
	0.943557	0.344447	Nt5c3b	7-methylguanosine phosphate-specific 5'-nucleotidase	5NT3B_MOUSE	34425.3	Color2 [DarkGray]	1	4		15.665	15.1135	15.4476	15.5066	15.8876	15.3467
	0.94302	0.295308	Zcchc3	Zinc finger CCHC domain-containing protein 3	ZCHC3_MOUSE	43770.6	Color2 [DarkGray]	1	4		18.7525	18.2735	18.5922	18.5602	18.5028	18.1279
	0.942851	0.231978	Tsg101	Tumor susceptibility gene 101 protein	TS101_MOUSE	44123.6	Color2 [DarkGray]	1	4		19.0582	18.6551	18.8105	18.8922	19.1051	18.7306
	0.942044	0.283844	Soga3	Protein SOGA3	SOGA3_MOUSE	103480	Color2 [DarkGray]	1	4		15.5743	14.8973	15.2189	15.1502	15.2494	15.1436
	0.940863	0.49573	Dnajb1	DnaJ homolog subfamily B member 1	DNJB1_MOUSE	38167.2	Color2 [DarkGray]	1	4		17.8225	17.1956	18.1796	17.7584	18.2824	17.8433
	0.940682	0.305452	Rad51	DNA repair protein RAD51 homolog 1	RAD51_MOUSE	36971.2	Color2 [DarkGray]	1	4		20.808	20.3596	20.5239	20.6227	20.9578	20.3911
	0.940448	0.279453	Vps18	Vacuolar protein sorting-associated protein 18 homolog	VPS18_MOUSE	110219	Color2 [DarkGray]	1	4		18.1032	17.6336	17.8963	17.9592	18.2483	17.8166
	0.939741	0.213034	Lrrc47	Leucine-rich repeat-containing protein 47	LRC47_MOUSE	63590.2	Color2 [DarkGray]	1	4		19.4086	19.0009	19.1261	19.2039	19.3439	19.0349
	0.939599	0.328431	Kdm1a	Lysine-specific histone demethylase;Lysine-specific histone demethylase 1A	A3KG93_MOUSE;KDM1A_MOUSE	94659.32;92850.57	Color2 [DarkGray]	1	4		21.2696	20.8364	20.9656	21.0678	21.2859	20.6316
	0.939561	0.292459	Cct3	T-complex protein 1 subunit gamma	E9Q133_MOUSE	56527	Color2 [DarkGray]	1	4		15.9949	15.4181	15.5401	15.5741	15.7114	15.3768
	0.938932	0.342036	Arfgap2	ADP-ribosylation factor GTPase-activating protein 2	ARFG2_MOUSE	56598.3	Color2 [DarkGray]	1	4		17.7092	17.1667	17.557	17.5638	17.9689	17.4785
	0.938773	0.285177	Ahsa1	Activator of 90 kDa heat shock protein ATPase homolog 1	AHSA1_MOUSE	38117.1	Color2 [DarkGray]	1	4		24.2325	23.6914	23.8349	23.9298	24.0874	23.6781
	0.937643	0.721014	Abcb1b;Abcb1a	ATP-dependent translocase ABCB1	MDR1B_MOUSE;MDR1A_MOUSE	140993.74;140646.51	Color2 [DarkGray]	1	4		13.6128	13.3365	13.6472	12.9328	14.307	NaN
	0.93722	0.296492	Zc3hc1	Nuclear-interacting partner of ALK	H3BKM2_MOUSE;NIPA_MOUSE	50513.83;55196.2	Color2 [DarkGray]	1	4		19.4694	18.9681	19.0535	19.1273	19.2925	18.8304
	0.937078	0.27943	Myo9b	Unconventional myosin-IXb	A0A1D5RLD1_MOUSE	222641	Color2 [DarkGray]	1	4		16.4195	16.0579	16.2888	16.2421	16.7029	16.2729
	0.935978	0.256826	Smc1a	Structural maintenance of chromosomes protein 1A	SMC1A_MOUSE	143235	Color2 [DarkGray]	1	4		20.2729	19.799	19.9832	20.0717	20.1503	19.7652
	0.934663	0.313482	Ubl7	Ubiquitin-like protein 7	UBL7_MOUSE	40433.4	Color2 [DarkGray]	1	4		16.6091	16.025	16.3417	16.404	16.4001	15.9815
	0.934122	0.368813	Prkar1a	cAMP-dependent protein kinase type I-alpha regulatory subunit	KAP0_MOUSE	43185.1	Color2 [DarkGray]	1	4		18.2493	17.809	18.0905	18.1535	18.6024	17.8733
	0.933291	0.333895	Coa7	Cytochrome c oxidase assembly factor 7	COA7_MOUSE	25617	Color2 [DarkGray]	1	4		14.6519	14.3294	14.669	14.6685	14.7934	14.1147
	0.933078	0.37389	Mmut	Methylmalonyl-CoA mutase, mitochondrial	MUTA_MOUSE	82844.1	Color2 [DarkGray]	1	4		18.6837	18.0823	18.3355	18.4491	18.8594	18.2256
	0.932556	-0.386162	Galnt7	N-acetylgalactosaminyltransferase 7	GALT7_MOUSE	75419.2	Color2 [DarkGray]	1	4		14.1346	14.184	13.7807	14.6659	13.9387	14.1626
	0.932544	0.213835	Pgd	6-phosphogluconate dehydrogenase, decarboxylating	6PGD_MOUSE	53247.2	Color2 [DarkGray]	1	4		18.0417	17.8001	17.8326	17.8365	18.2001	17.7962
	0.9325	0.263407	Ppip5k2	Inositol hexakisphosphate and diphosphoinositol-pentakisphosphate kinase;Inositol hexakisphosphate and diphosphoinositol-pentakisphosphate kinase 2	E9Q9J4_MOUSE;VIP2_MOUSE	140367.82;128426.7	Color2 [DarkGray]	1	4		18.0813	17.6326	17.8288	17.9172	17.9873	17.5574
	0.932383	0.186592	Pds5b	Sister chromatid cohesion protein PDS5 homolog B	F8WHU5_MOUSE	164761	Color2 [DarkGray]	1	4		20.5792	20.2448	20.3145	20.3301	20.581	20.3402
	0.932316	0.332766	Hsp90b1	Endoplasmin	ENPL_MOUSE	92475.8	Color2 [DarkGray]	1	4		23.1221	22.5511	22.8481	22.9753	23.1959	22.6414
	0.932308	0.326876	Ep300	Histone acetyltransferase p300	EP300_MOUSE	263305	Color2 [DarkGray]	1	4		14.2789	13.5939	13.8129	13.8918	14.0117	13.6371
	0.932088	0.381765	Gon4l	GON-4-like protein	E9Q507_MOUSE;K4DI71_MOUSE;GON4L_MOUSE	246706.46;246847.59;248741.88	Color2 [DarkGray]	1	4		14.2691	13.6868	13.8179	13.9518	14.1998	13.5029
	0.932017	0.317068	Acsl4	Long-chain-fatty-acid--CoA ligase 4	ACSL4_MOUSE	79077	Color2 [DarkGray]	1	4		19.4872	19.0388	19.2157	19.2136	19.2531	18.7524
	0.931904	-0.26874	Ralb	Ras-related protein Ral-B	RALB_MOUSE	23349.5	Color2 [DarkGray]	1	4		17.3138	17.5495	17.0909	17.6096	17.5529	17.6047
	0.931274	0.292362	Ywhaz	14-3-3 protein zeta/delta	1433Z_MOUSE	27771.1	Color2 [DarkGray]	1	4		24.0394	23.6066	23.7795	23.8907	24.1555	23.6
	0.931077	0.173149	Anapc5	Anaphase-promoting complex subunit 5	A0A0G2JDM7_MOUSE;APC5_MOUSE	82233.58;83097.64	Color2 [DarkGray]	1	4		20.2176	19.8541	20.0017	20.0062	20.1883	20.0279
	0.930496	-0.755833	Chd1	Chromodomain-helicase-DNA-binding protein 1	CHD1_MOUSE	196385	Color2 [DarkGray]	1	4		22.1526	22.5001	21.3958	22.3284	22.2272	23.2146
	0.929653	0.778874	Trim24	Transcription intermediary factor 1-alpha	E9Q1U8_MOUSE;TIF1A_MOUSE	110165.78;116657.07	Color2 [DarkGray]	1	4		14.4749	NaN	14.3469	14.0195	15.2069	13.7752
	0.929214	0.722843	Pop1	Processing of 1, ribonuclease P/MRP family, (S. cerevisiae);Processing of precursor 1, ribonuclease P/MRP family, (S. cerevisiae)	Q8K205_MOUSE;Q9D4G5_MOUSE	117366.65;114028.04	Color2 [DarkGray]	1	4		21.6468	20.6952	21.5727	21.1476	20.945	20.1532
	0.928378	0.287928	Tbc1d15	TBC1 domain family member 15	TBC15_MOUSE	76527.1	Color2 [DarkGray]	1	4		20.7591	20.1953	20.3932	20.5018	20.6968	20.2882
	0.924921	0.58558	Tlk1	Serine/threonine-protein kinase tousled-like 1	TLK1_MOUSE	86623.5	Color2 [DarkGray]	1	4		15.2535	14.5704	15.0976	15.1279	15.2224	14.1184
	0.924637	0.485026	Fblim1	Filamin-binding LIM protein 1	FBLI1_MOUSE	41025.9	Color2 [DarkGray]	1	4		19.5408	18.6464	19.2022	19.3651	19.5098	18.7863
	0.924429	-0.417396	Arhgef7	Rho guanine nucleotide exchange factor 7	A0A0R4J0X8_MOUSE	73030	Color2 [DarkGray]	1	4		21.3751	21.5456	20.9627	21.55	21.4761	21.9704
	0.924336	0.35313	Lig1	DNA ligase	Q3U4X8_MOUSE	104093	Color2 [DarkGray]	1	4		23.4783	22.8127	23.1389	23.1671	23.5848	23.1629
	0.92399	0.221347	Aurkb	Aurora kinase B	AURKB_MOUSE	39384.3	Color2 [DarkGray]	1	4		18.7384	18.3254	18.5013	18.5837	18.6472	18.3138
	0.923605	0.62924	Lsm14a	Protein LSM14 homolog A	LS14A_MOUSE	50546	Color2 [DarkGray]	1	4		18.6438	18.501	19.7253	18.5759	19.0385	18.4431
	0.922989	0.282279	Mcm4	DNA replication licensing factor MCM4	MCM4_MOUSE	96736.2	Color2 [DarkGray]	1	4		24.182	23.7056	23.8165	23.9115	24.0528	23.5875
	0.922584	0.341714	Ppp3cb	Serine/threonine-protein phosphatase;Serine/threonine-protein phosphatase;Serine/threonine-protein phosphatase;Serine/threonine-protein phosphatase 2B catalytic subunit beta isoform	E0CZ78_MOUSE;E9Q6P2_MOUSE;G3X8U7_MOUSE;PP2BB_MOUSE	59074.36;56098.26;58131.34;59173.49	Color2 [DarkGray]	1	4		16.9495	16.3355	16.4905	16.6189	16.9286	16.3892
	0.922171	0.310295	Gtf2h1	General transcription factor IIH subunit 1	G3X8R4_MOUSE;TF2H1_MOUSE	61791.3;61851.35	Color2 [DarkGray]	1	4		16.8641	16.5521	16.6984	16.773	17.0724	16.379
	0.922049	-0.313465	Eif3f	Eukaryotic translation initiation factor 3 subunit F	EIF3F_MOUSE	37984.3	Color2 [DarkGray]	1	4		23.2248	23.4133	22.7623	23.3694	23.2487	23.3935
	0.920622	-0.319117	Dpf2	Zinc finger protein ubi-d4	D3Z5N6_MOUSE;REQU_MOUSE	45854.38;44229.56	Color2 [DarkGray]	1	4		20.884	20.8661	20.4961	21.0091	20.7885	21.2508
	0.919829	0.206609	Rhot2	Mitochondrial Rho GTPase 2	MIRO2_MOUSE	69071.1	Color2 [DarkGray]	1	4		20.1242	19.6835	19.8189	19.8741	20.0154	19.781
	0.919293	0.242924	Thoc2	THO complex subunit 2	THOC2_MOUSE	182773	Color2 [DarkGray]	1	4		20.5331	20.0933	20.1171	20.1264	20.4056	20.1072
	0.918811	0.367726	Ptges2	Prostaglandin E synthase 2	PGES2_MOUSE	43323.8	Color2 [DarkGray]	1	4		18.1754	17.8545	18.0643	18.0751	18.6194	17.8263
	0.917485	0.233568	Nrf1	Nuclear respiratory factor 1;Nuclear respiratory factor 1;Nuclear respiratory factor 1;Nuclear respiratory factor 1;Nrf1 protein;Nuclear respiratory factor 1	D3Z3B4_MOUSE;E9Q7X0_MOUSE;G3XA39_MOUSE;Q3UXF4_MOUSE;Q99K73_MOUSE;NRF1_MOUSE	50882.07;55807.8;49126.89;57093.4;57283.18;53571.05	Color2 [DarkGray]	1	4		19.3095	18.8023	18.9762	18.9747	19.0125	18.8205
	0.914794	0.217454	Aff4	AF4/FMR2 family member 4	AFF4_MOUSE	126639	Color2 [DarkGray]	1	4		18.5479	18.0822	18.1809	18.1644	18.3628	18.1926
	0.914485	-0.224782	Amt	Aminomethyltransferase, mitochondrial	GCST_MOUSE	44008.9	Color2 [DarkGray]	1	4		17.474	17.4439	17.206	17.7254	17.4113	17.5964
	0.912928	1.48545	Dffa	DNA fragmentation factor subunit alpha	DFFA_MOUSE	36572.2	Color2 [DarkGray]	1	4		10.8619	10.0707	NaN	10.7057	12.4134	9.6802
	0.912731	0.21097	Ermp1	Endoplasmic reticulum metallopeptidase 1	ERMP1_MOUSE	100148	Color2 [DarkGray]	1	4		20.0818	19.7964	19.8039	19.8462	20.1442	19.7544
	0.912275	0.276957	Nup155	Nuclear pore complex protein Nup155	A0A2R8VHH1_MOUSE;NU155_MOUSE	150137.11;155117.91	Color2 [DarkGray]	1	4		26.3732	25.7508	26.1479	26.1737	26.2857	26.0514
	0.912274	0.206238	Ddx6	Probable ATP-dependent RNA helicase DDX6	DDX6_MOUSE	54191.6	Color2 [DarkGray]	1	4		22.2749	21.8696	22.013	22.0888	22.2563	21.9671
	0.912208	0.222191	Ints2	Integrator complex subunit 2	INT2_MOUSE	133515	Color2 [DarkGray]	1	4		20.0088	19.5135	19.7811	19.8349	19.8937	19.6687
	0.912159	0.399022	Armt1	Damage-control phosphatase ARMT1	ARMT1_MOUSE	50548.8	Color2 [DarkGray]	1	4		15.9281	15.0247	15.3649	15.4437	15.6766	15.3042
	0.911678	0.305194	Nol9	Polynucleotide 5'-hydroxyl-kinase NOL9	NOL9_MOUSE	80839.9	Color2 [DarkGray]	1	4		20.5782	19.9991	20.2836	20.4101	20.5441	20.0811
	0.911388	0.490495	Pcgf6	Polycomb group RING finger protein 6	PCGF6_MOUSE	39820.4	Color2 [DarkGray]	1	4		15.531	14.7004	15.1174	15.1287	15.8148	15.1627
	0.911204	0.271941	Ythdf2	YTH domain-containing family protein 2	YTHD2_MOUSE	62280.1	Color2 [DarkGray]	1	4		21.55	20.9801	21.3187	21.3434	21.5668	21.2961
	0.90891	0.298918	Ccdc115	Coiled-coil domain-containing protein 115	CC115_MOUSE	19742.6	Color2 [DarkGray]	1	4		17.1154	16.7141	17.1438	17.0853	17.4414	17.0044
	0.908793	0.298001	Foxp4	Forkhead box protein P4	A0A0R4J161_MOUSE;A0A0R4J1I5_MOUSE;D3Z726_MOUSE;FOXP4_MOUSE	74030.94;72829.6;73789.65;85980.96	Color2 [DarkGray]	1	4		18.5445	18.0323	18.157	18.2811	18.5466	18.0408
	0.908782	0.260127	Grsf1	G-rich sequence factor 1	GRSF1_MOUSE	53076.4	Color2 [DarkGray]	1	4		21.4351	20.899	21.1395	21.2325	21.2953	20.958
	0.908526	0.375619	L1td1	L1TD1	G3UYN0_MOUSE	95434.7	Color2 [DarkGray]	1	4		23.3642	22.6961	23.0925	23.1101	23.0395	22.5631
	0.908478	0.365558	Prmt9	Protein arginine N-methyltransferase 9	F8WIU7_MOUSE;ANM9_MOUSE	94206.12;94220.15	Color2 [DarkGray]	1	4		14.6057	13.8081	14.2853	14.3365	14.5581	14.2078
	0.908418	0.206582	Skiv2l	Superkiller viralicidic activity 2-like (S. cerevisiae)	Q6NZR5_MOUSE	137524	Color2 [DarkGray]	1	4		19.2838	18.9861	19.0282	19.1053	19.3027	18.9035
	0.908332	0.238355	Rpl29	60S ribosomal protein L29	RL29_MOUSE	17587	Color2 [DarkGray]	1	4		22.4481	22.3713	22.2916	22.0052	22.4267	22.0748
	0.908178	0.609685	Nfkb2	Nuclear factor NF-kappa-B p100 subunit	A0A494B9Y5_MOUSE;A0A494BAQ2_MOUSE;NFKB2_MOUSE	94731;84187.04;96832.26	Color2 [DarkGray]	1	4		14.6761	13.5392	14.6736	14.5554	14.88	14.306
	0.908153	0.351789	Arfip1	ADP-ribosylation factor interacting protein 1	A2RSX9_MOUSE	38416.5	Color2 [DarkGray]	1	4		15.1336	14.5233	14.7859	14.8632	15.2927	14.7703
	0.908089	0.342787	Ola1	Obg-like ATPase 1	B1AYJ9_MOUSE;OLA1_MOUSE	31711.65;44729.53	Color2 [DarkGray]	1	4		17.2831	16.8907	17.0617	17.1669	17.5299	16.7887
	0.906778	0.311866	Fkbp4	Peptidyl-prolyl cis-trans isomerase FKBP4	FKBP4_MOUSE	51572.4	Color2 [DarkGray]	1	4		20.332	19.803	20.1699	20.27	20.4514	19.9448
	0.906354	0.317626	Ksr1	Kinase suppressor of Ras 1 (Fragment);Kinase suppressor of Ras 1;Kinase suppressor of Ras 1;Kinase suppressor of Ras 1	A0A140LHS5_MOUSE;A0A2I3BR95_MOUSE;Q5SXE4_MOUSE;KSR1_MOUSE	47682.46;91337.6;69864.08;96755.04	Color2 [DarkGray]	1	4		15.3181	14.7094	15.0966	15.1029	15.44	15.0896
	0.906135	0.332968	Csnk2b	Casein kinase II subunit beta	G3UXG7_MOUSE;CSK2B_MOUSE	18925.82;24942.42	Color2 [DarkGray]	1	4		19.144	18.5278	18.7972	18.8809	19.2452	18.7788
	0.905709	0.410465	Ppid	Peptidyl-prolyl cis-trans isomerase D	PPID_MOUSE	40742.5	Color2 [DarkGray]	1	4		21.3002	20.6449	20.7439	20.8558	21.0714	20.3834
	0.905604	-0.280711	Usp10	Ubiquitin carboxyl-terminal hydrolase 10	UBP10_MOUSE	87022.1	Color2 [DarkGray]	1	4		23.3007	23.2126	22.9518	23.5537	23.1506	23.4789
	0.905555	0.327689	Hyou1	Hypoxia up-regulated protein 1	HYOU1_MOUSE	111181	Color2 [DarkGray]	1	4		21.0825	20.6075	20.848	20.9076	21.349	20.7814
	0.904344	0.432678	Fubp1	Far upstream element-binding protein 1	A0A0G2JFY5_MOUSE;A0A0G2JGW9_MOUSE;Q3TUE1_MOUSE;Q3UUU2_MOUSE;FUBP1_MOUSE	68873.92;67530.44;67443.36;74485.89;68539.58	Color2 [DarkGray]	1	4		19.9257	19.3219	19.9269	19.9669	20.2832	19.5489
	0.9039	1.15288	Pnma2	Paraneoplastic antigen Ma2 homolog	PNMA2_MOUSE	41201.2	Color2 [DarkGray]	1	4		12.6507	10.0328	11.5276	11.7568	11.9802	10.9104
	0.903651	0.24636	Vps16	Vacuolar protein sorting-associated protein 16 homolog	G3X8X7_MOUSE;VPS16_MOUSE	94826.02;94928.18	Color2 [DarkGray]	1	4		18.9354	18.3699	18.595	18.6361	18.6944	18.4797
	0.903616	0.629016	Gaa	Lysosomal alpha-glucosidase	LYAG_MOUSE	106248	Color2 [DarkGray]	1	4		17.0073	16.2903	17.2681	17.2071	17.432	16.3229
	0.903297	0.362763	Cacybp	Calcyclin-binding protein	CYBP_MOUSE	26510.2	Color2 [DarkGray]	1	4		21.8293	21.2642	21.6442	21.6796	21.641	21.0824
	0.902407	0.253397	Ddx11	ATP-dependent DNA helicase DDX11	A0A2Y9CZM3_MOUSE;DDX11_MOUSE	98728.29;101968.09	Color2 [DarkGray]	1	4		18.3858	17.8785	18.1181	18.2011	18.2273	17.8914
	0.902288	-0.291751	Prc1	Protein regulator of cytokinesis 1	G3UWQ7_MOUSE	72089.2	Color2 [DarkGray]	1	4		16.283	16.2732	15.7809	16.3626	16.0927	16.3961
	0.902016	0.204409	Cd2bp2	CD2 antigen cytoplasmic tail-binding protein 2	CD2B2_MOUSE	37694.4	Color2 [DarkGray]	1	4		19.2839	18.9312	19.036	19.0796	19.1189	18.8148
	0.901819	0.315812	Kank2	KN motif and ankyrin repeat domain-containing protein 2	KANK2_MOUSE	90245.4	Color2 [DarkGray]	1	4		19.1091	18.552	18.9209	18.8275	19.2804	18.9835
	0.900519	0.458681	Ubr3	E3 ubiquitin-protein ligase;E3 ubiquitin-protein ligase UBR3	F6QC57_MOUSE;UBR3_MOUSE	213071.9;212756.53	Color2 [DarkGray]	1	4		16.0105	15.5343	15.8327	15.8937	16.5261	15.5653
	0.899775	0.218505	Rbm17	Splicing factor 45	SPF45_MOUSE	45303.8	Color2 [DarkGray]	1	4		21.2241	20.8229	21.0339	21.0893	21.3109	21.0011
	0.89963	0.669432	Uhrf1	E3 ubiquitin-protein ligase UHRF1	UHRF1_MOUSE	88303.6	Color2 [DarkGray]	1	4		19.8138	18.8685	19.6747	19.5071	19.3194	18.4241
	0.899266	0.654553	Lmnb2	Lamin-B2	LMNB2_MOUSE	67318.1	Color2 [DarkGray]	1	4		22.8413	21.9264	22.8034	22.9209	23.2088	22.0427
	0.898929	0.385819	Arih2	E3 ubiquitin-protein ligase ARIH2	ARI2_MOUSE	57696.8	Color2 [DarkGray]	1	4		16.5318	15.8329	16.1554	16.33	16.541	15.9078
	0.898587	0.250999	Rab6a	Ras-related protein Rab-6A	RAB6A_MOUSE	23589.8	Color2 [DarkGray]	1	4		22.0961	21.7308	21.8459	21.9446	22.2153	21.7288
	0.898217	0.287835	Ago2	Protein argonaute-2	AGO2_MOUSE	97304.2	Color2 [DarkGray]	1	4		22.3677	21.8355	22.1069	22.1481	22.4861	22.1135
	0.897797	0.359429	Maoa	Amine oxidase [flavin-containing] A	AOFA_MOUSE	59601.9	Color2 [DarkGray]	1	4		20.3128	19.8493	20.1004	20.0535	20.0469	19.479
	0.897699	0.419316	Snx24	Sorting nexin-24	SNX24_MOUSE	19652.6	Color2 [DarkGray]	1	4		15.7011	15.3575	15.532	15.5206	15.7316	14.8288
	0.896147	0.332228	Apobec3	DNA dC->dU-editing enzyme APOBEC-3	ABEC3_MOUSE	52213.4	Color2 [DarkGray]	1	4		21.7024	21.1293	21.5781	21.3784	21.8734	21.6495
	0.8959	0.37771	Mpdu1	Mannose-P-dolichol utilization defect 1 protein	Q8R0J2_MOUSE	26438.5	Color2 [DarkGray]	1	4		21.4356	20.722	21.3887	21.3123	21.5905	21.2474
	0.895596	0.195075	Anapc1	Anaphase-promoting complex subunit 1	APC1_MOUSE	215994	Color2 [DarkGray]	1	4		21.0908	20.7261	20.8637	20.9246	21.132	20.8506
	0.895185	0.897133	Itpr1	Inositol 1,4,5-trisphosphate receptor type 1	ITPR1_MOUSE	313167	Color2 [DarkGray]	1	4		13.2637	12.9826	14.3854	12.6883	13.0088	12.2956
	0.895044	0.243359	Ctnnd1	Catenin delta-1	G3X9V2_MOUSE;CTND1_MOUSE	104103.94;104924.8	Color2 [DarkGray]	1	4		23.449	22.9485	23.1134	23.194	23.4019	23.0918
	0.894405	0.765277	Gsta4	Glutathione S-transferase A4	GSTA4_MOUSE	25563.9	Color2 [DarkGray]	1	4		18.0966	17.2073	18.3895	17.4656	17.2474	16.7649
	0.894052	0.501361	Ddx42	ATP-dependent RNA helicase DDX42	DDX42_MOUSE	101965	Color2 [DarkGray]	1	4		17.571	16.876	17.7641	17.6321	18.0481	17.371
	0.892812	0.668743	Atg16l1	Autophagy-related protein 16-1	A16L1_MOUSE	68171.9	Color2 [DarkGray]	1	4		12.1276	NaN	12.6166	12.1062	12.7581	11.5579
	0.892716	0.313379	Rab3gap2	Rab3 GTPase-activating protein non-catalytic subunit	E9QKE4_MOUSE	154640	Color2 [DarkGray]	1	4		20.1836	19.5288	19.8592	19.9769	20.0538	19.6508
	0.892584	0.268847	Hccs	Holocytochrome c-type synthase	CCHL_MOUSE	30977.6	Color2 [DarkGray]	1	4		17.8593	17.4457	17.549	17.666	17.9266	17.4166
	0.891965	0.329597	Eif2b1	Translation initiation factor eIF-2B subunit alpha	EI2BA_MOUSE	33816.3	Color2 [DarkGray]	1	4		21.8419	21.3531	21.4759	21.6135	21.9569	21.3193
	0.891261	0.274902	Umps	Uridine 5'-monophosphate synthase	UMPS_MOUSE	52292.5	Color2 [DarkGray]	1	4		23.9918	23.4288	23.692	23.7716	24.0047	23.6634
	0.890754	0.32067	Chd1l	Chromodomain-helicase-DNA-binding protein 1-like	CHD1L_MOUSE	101438	Color2 [DarkGray]	1	4		18.6232	18.0586	18.3685	18.3709	18.3056	17.9058
	0.890608	1.47032	Mroh2a	Maestro heat-like repeat-containing protein family member 2A	MRO2A_MOUSE;F5H8M8_MOUSE	190011.52;189003.35	Color2 [DarkGray]	1	4		16.9068	14.5921	16.7396	14.6101	16.8713	16.9046
	0.890321	0.289469	Sf3a2	Splicing factor 3A subunit 2	D3YW09_MOUSE;G3UVU2_MOUSE	22135.23;51278.95	Color2 [DarkGray]	1	4		17.3282	16.7596	16.9873	17.1153	17.3007	16.8728
	0.890031	0.341513	Taf5l	TAF5-like RNA polymerase II p300/CBP-associated factor-associated factor 65 kDa subunit 5L	TAF5L_MOUSE	65911	Color2 [DarkGray]	1	4		18.5672	17.7667	18.2268	18.1726	18.417	18.2472
	0.889785	0.650842	Dnajc5	DnaJ homolog subfamily C member 5 (Fragment);DnaJ homolog subfamily C member 5;DnaJ homolog subfamily C member 5	A2AUE1_MOUSE;G5E8T0_MOUSE;DNJC5_MOUSE	15819.18;18753.18;22100.73	Color2 [DarkGray]	1	4		12.7286	12.1257	12.0098	12.0583	12.8138	11.4157
	0.889507	0.368024	Llgl1	Lethal(2) giant larvae protein homolog 1	A0A0R4J0S4_MOUSE;L2GL1_MOUSE	115565.12;112617.85	Color2 [DarkGray]	1	4		16.0756	15.2565	15.7852	15.7419	16.0316	15.7898
	0.889348	0.317476	Tmx1	Thioredoxin-related transmembrane protein 1 (Fragment);Thioredoxin-related transmembrane protein 1	F6V084_MOUSE;TMX1_MOUSE	NaN;31395.82	Color2 [DarkGray]	1	4		17.4209	17.1109	17.1627	17.1269	17.7377	17.131
	0.889037	0.274076	Prr12	Proline-rich protein 12	PRR12_MOUSE	211876	Color2 [DarkGray]	1	4		17.7878	17.1827	17.4036	17.432	17.6917	17.4462
	0.888956	-0.273237	Impact	Protein IMPACT	IMPCT_MOUSE	36276.2	Color2 [DarkGray]	1	4		19.8798	19.8071	19.5358	20.1621	19.687	19.9531
	0.888582	0.2519	Clp1	Polyribonucleotide 5'-hydroxyl-kinase Clp1	CLP1_MOUSE	47737.6	Color2 [DarkGray]	1	4		20.2023	19.7813	19.9477	20.0468	20.3074	19.8736
	0.888304	0.42088	Nbn	Nibrin	NBN_MOUSE	83794.9	Color2 [DarkGray]	1	4		17.2275	16.3774	16.657	16.2713	16.7229	16.6961
	0.887525	0.520104	Cc2d1a	Coiled-coil and C2 domain-containing protein 1A	E9PX94_MOUSE;C2D1A_MOUSE	98643.19;103697.86	Color2 [DarkGray]	1	4		15.1732	14.4036	14.5823	14.6812	15.4695	14.5799
	0.886439	0.281526	Wdr77	Methylosome protein 50	MEP50_MOUSE	36942.6	Color2 [DarkGray]	1	4		21.8808	21.3853	21.5294	21.641	21.7412	21.2805
	0.886381	0.513316	Ciapin1	Anamorsin (Fragment);Anamorsin	F7BWP1_MOUSE;CPIN1_MOUSE	27575.21;33428.88	Color2 [DarkGray]	1	4		15.6324	14.5893	15.2474	15.4127	15.6249	14.9628
	0.885152	0.327445	Pkp2	Plakophilin 2	Q9CQ73_MOUSE	88103.8	Color2 [DarkGray]	1	4		19.8991	19.2275	19.6047	19.6943	19.6781	19.2778
	0.884509	0.279673	Dhodh	Dihydroorotate dehydrogenase (quinone), mitochondrial	PYRD_MOUSE	42700	Color2 [DarkGray]	1	4		21.41	21.0003	21.0348	21.1364	21.46	20.929
	0.883668	0.22536	Strap	Serine-threonine kinase receptor-associated protein	STRAP_MOUSE	38442.2	Color2 [DarkGray]	1	4		22.5883	22.0867	22.2552	22.3037	22.4852	22.2623
	0.883304	0.330954	Gars1	Glycine--tRNA ligase	GARS_MOUSE	81877.8	Color2 [DarkGray]	1	4		23.6337	22.9888	23.1562	23.2906	23.4411	22.9588
	0.883261	-0.400282	Ighv5-4;Ighv5-6;Ighv5-9;Ighv5-12;Ighv5-9-1;Ighv5-17;Ighv7-3;Ighv7-2;Ighv7-4;Ighv6-3;Ighv6-6;Ighv5-9-1;Ighv6-7;Ighv6-4;Ighv7-2;Ighv7-4;Ighv6-4;;;;;;;;;;;;;;;;;	Immunoglobulin heavy variable 5-4 (Fragment);Immunoglobulin heavy variable 5-6 (Fragment);Immunoglobulin heavy variable 5-9 (Fragment);Immunoglobulin heavy variable 5-12 (Fragment);Immunoglobulin heavy variable 5-9-1;Immunoglobulin heavy variable 5-17 (Fragment);Immunoglobulin heavy variable 7-3 (Fragment);Immunoglobulin heavy variable 7-2;Immunoglobulin heavy variable 7-4;Immunoglobulin heavy va…	A0A075B5P9_MOUSE;A0A075B5Q0_MOUSE;A0A075B5Q2_MOUSE;A0A075B5Q4_MOUSE;A0A075B5Q6_MOUSE;A0A075B5R1_MOUSE;A0A075B5R2_MOUSE;A0A075B5R3_MOUSE;A0A075B5S5_MOUSE;A0A075B5T2_MOUSE;A0A075B5T3_MOUSE;A0A0A6YVS4_MOUSE;A0A0A6YWU3_MOUSE;A0A0A6YX19_MOUSE;A0A0A6YX91_MOUSE;A0A0A6YXL5_MOUSE;J3QNN6_MOUSE;HVM27_MOUSE;HVM28_MOUSE;HVM29_MOUSE;HVM30_MOUSE;HVM31_MOUSE;HVM32_MOUSE;HVM33_MOUSE;HVM34_MOUSE;HVM35_MOUSE;HVM53_…	12964.87;12862.73;12794.75;13075.07;13067.05;12904.82;13457.39;13351.21;13452.56;13259.1;13293.07;14177.3;13658.53;13354.24;13435.29;13536.64;11074.41;12675.21;12671.22;12647.2;12675.21;12732.3;12810.33;12887.46;12691.3;12303.73;12865.94;12871.83;12901.86;10661.07;11007.36;12991.04;12971.8;25349.56	Color2 [DarkGray]	1	4		20.2796	20.4777	20.3832	20.5576	20.3122	21.1405
	0.883197	0.286767	Zc3h15	Zinc finger CCCH domain-containing protein 15	ZC3HF_MOUSE	48327.2	Color2 [DarkGray]	1	4		19.3894	18.8875	19.177	19.3017	19.4373	18.9542
	0.882236	0.199994	Nampt	Nicotinamide phosphoribosyltransferase	NAMPT_MOUSE	55446.9	Color2 [DarkGray]	1	4		23.5419	23.0971	23.2455	23.2793	23.3167	23.1278
	0.88162	-0.400031	Mrpl10	39S ribosomal protein L10, mitochondrial	RM10_MOUSE	29395.6	Color2 [DarkGray]	1	4		16.3289	17.1926	16.5602	16.712	16.345	16.5296
	0.881571	0.256959	Csnk1d	Casein kinase I isoform delta	KC1D_MOUSE	47316.1	Color2 [DarkGray]	1	4		18.8555	18.3299	18.5596	18.6724	18.8023	18.4443
	0.880376	0.225265	Gigyf1	GRB10-interacting GYF protein 1	GGYF1_MOUSE	116238	Color2 [DarkGray]	1	4		18.7224	18.3053	18.5528	18.6437	18.7692	18.4196
	0.879055	0.387231	Rbfa	Putative ribosome-binding factor A, mitochondrial	RBFA_MOUSE	39317.2	Color2 [DarkGray]	1	4		13.8418	13.1247	13.1693	13.2521	13.5597	13.0323
	0.878786	0.292714	Klf16	Krueppel-like factor 16	KLF16_MOUSE	25652	Color2 [DarkGray]	1	4		16.8508	16.2097	16.3518	16.4005	16.6313	16.3455
	0.877683	0.55886	Mme	Neprilysin	NEP_MOUSE	85701.9	Color2 [DarkGray]	1	4		17.0817	16.7103	17.2486	16.8548	17.984	17.0727
	0.877335	-0.145346	Dock1	Dedicator of cytokinesis protein 1	DOCK1_MOUSE	215085	Color2 [DarkGray]	1	4		17.7176	17.6711	17.5905	17.9036	17.6254	17.7949
	0.876967	0.312452	Snap47	Synaptosomal-associated protein 47	SNP47_MOUSE	46524.3	Color2 [DarkGray]	1	4		19.2896	18.8464	18.9717	18.9197	18.9551	18.5129
	0.8765	0.34806	Ahcyl2	Putative adenosylhomocysteinase 3;Adenosylhomocysteinase 3 isoform 4;Putative adenosylhomocysteinase 3;Putative adenosylhomocysteinase 3	F8WGT1_MOUSE;F8WI65_MOUSE;H3BKT5_MOUSE;SAHH3_MOUSE	66771.23;56944.17;45055.27;66899.36	Color2 [DarkGray]	1	4		17.6203	16.8179	17.4648	17.3114	17.4721	17.3838
	0.876091	0.200188	Smc3	Structural maintenance of chromosomes protein 3	SMC3_MOUSE	141556	Color2 [DarkGray]	1	4		23.262	22.8258	22.946	22.9671	23.1695	22.984
	0.875755	0.197296	Polr1e	DNA-directed RNA polymerase I subunit RPA49 (Fragment);DNA-directed RNA polymerase I subunit RPA49	G8JL51_MOUSE;RPA49_MOUSE	NaN;54033.81	Color2 [DarkGray]	1	4		19.0847	18.8625	18.8966	18.8863	18.9664	18.6071
	0.875651	0.224903	Smyd3	Histone-lysine N-methyltransferase SMYD3	SMYD3_MOUSE	49126.2	Color2 [DarkGray]	1	4		19.1662	18.7086	18.8973	19.0003	19.088	18.7679
	0.874477	0.527546	Abr	Active breakpoint cluster region-related protein	A0A571BG95_MOUSE	133000	Color2 [DarkGray]	1	4		16.0687	15.157	15.6633	15.4498	16.3217	15.8642
	0.873517	-0.24331	Znf451	E3 SUMO-protein ligase ZNF451	ZN451_MOUSE	120070	Color2 [DarkGray]	1	4		16.7394	16.6613	16.3322	16.8052	16.436	16.7711
	0.872727	0.258018	Mak16	Protein MAK16 homolog	MAK16_MOUSE	35185.4	Color2 [DarkGray]	1	4		18.5873	18.078	18.2831	18.3892	18.6037	18.2329
	0.872209	0.277562	Bzw1	Basic leucine zipper and W2 domain-containing protein 1	A0A087WQS2_MOUSE;BZW1_MOUSE	51209.83;48043.22	Color2 [DarkGray]	1	4		23.0526	22.5329	22.5948	22.6683	22.9866	22.6002
	0.871937	0.34112	Trim35	Tripartite motif-containing protein 35;E3 ubiquitin-protein ligase TRIM35	A0A0R4J031_MOUSE;TRI35_MOUSE	58724.94;57345.26	Color2 [DarkGray]	1	4		15.5502	15.4081	15.4216	15.239	15.9998	15.3011
	0.871866	0.617299	Mtmr9	Myotubularin-related protein 9	MTMR9_MOUSE	62908	Color2 [DarkGray]	1	4		12.7743	11.5988	12.52	12.5989	13.0309	12.2757
	0.869371	0.413381	Hspbp1	Hsp70-binding protein 1	HPBP1_MOUSE	39166.8	Color2 [DarkGray]	1	4		19.6467	18.8399	19.2329	19.2994	19.7743	19.2744
	0.86927	0.256042	Ttc4	Tetratricopeptide repeat protein 4;Tetratricopeptide repeat protein 4 (Fragment);Tetratricopeptide repeat protein 4	A2AVQ9_MOUSE;A2AVR1_MOUSE;TTC4_MOUSE	33052.66;27859.61;44338.93	Color2 [DarkGray]	1	4		16.8064	16.3666	16.4798	16.5589	16.89	16.4826
	0.868411	1.07836	Ubr4	E3 ubiquitin-protein ligase UBR4	UBR4_MOUSE	572290	Color2 [DarkGray]	1	4		22.4509	22.1774	22.062	21.1929	22.3075	20.215
	0.867686	0.201567	Cnot10	CCR4-NOT transcription complex subunit 10	CNO10_MOUSE	81818.1	Color2 [DarkGray]	1	4		20.5267	20.1867	20.2719	20.3665	20.4715	20.1123
	0.866847	-0.985424	Fkbp6	Inactive peptidyl-prolyl cis-trans isomerase FKBP6	FKBP6_MOUSE	37124.9	Color2 [DarkGray]	1	4		11.7633	13.2379	NaN	NaN	12.5528	13.0491
	0.86683	0.851837	Birc6	Baculoviral IAP repeat-containing protein 6	S4R1L5_MOUSE	529324	Color2 [DarkGray]	1	4		22.2208	21.7921	21.8459	21.3081	21.8832	20.2941
	0.866257	0.472831	Rpusd3	Mitochondrial mRNA pseudouridine synthase Rpusd3;Mitochondrial mRNA pseudouridine synthase Rpusd3 (Fragment);Mitochondrial mRNA pseudouridine synthase Rpusd3 (Fragment);Mitochondrial mRNA pseudouridine synthase Rpusd3 (Fragment);Mitochondrial mRNA pseudouridine synthase Rpusd3	B7ZMQ0_MOUSE;D3YVC8_MOUSE;F6UDW0_MOUSE;F6WLR1_MOUSE;RUSD3_MOUSE	30061.52;12958.69;NaN;NaN;38076.28	Color2 [DarkGray]	1	4		13.318	12.5628	12.6525	12.6091	13.4289	12.809
	0.866017	0.315903	Bckdha	2-oxoisovalerate dehydrogenase subunit alpha	Q3U3J1_MOUSE	50773.2	Color2 [DarkGray]	1	4		19.1504	18.5159	18.6877	18.7874	19.1197	18.7067
	0.865178	0.30512	Kif7	Kinesin-like protein KIF7	KIF7_MOUSE;E9QMU1_MOUSE;J3QNW9_MOUSE	151624.06;151542.99;151671.16	Color2 [DarkGray]	1	4		17.0656	16.7691	17.1366	17.1569	17.3439	16.7048
	0.864352	0.305279	Tomm40	Mitochondrial import receptor subunit TOM40 homolog	TOM40_MOUSE	37895.1	Color2 [DarkGray]	1	4		22.7799	22.3229	22.5091	22.6586	22.8649	22.2567
	0.864062	0.419429	Rnf25	E3 ubiquitin-protein ligase RNF25	E9Q446_MOUSE;RNF25_MOUSE	51098.36;51226.53	Color2 [DarkGray]	1	4		16.1698	15.3542	15.6373	15.8192	16.1927	15.5681
	0.863555	0.224555	Crebbp	Histone acetyltransferase;Histone lysine acetyltransferase CREBBP	F8VPR5_MOUSE;CBP_MOUSE	265567.12;265494.14	Color2 [DarkGray]	1	4		17.6814	17.2672	17.2677	17.224	17.4979	17.2821
	0.8635	0.472002	Capn1	Calcium-activated neutral proteinase 1 (Fragment);Calpain-1 catalytic subunit	A0A494BBB0_MOUSE;CAN1_MOUSE	80363.23;82106.33	Color2 [DarkGray]	1	4		15.72	14.7496	15.3523	15.4917	15.7836	15.1986
	0.863433	0.331204	Dctn5	Dynactin subunit 5	DCTN5_MOUSE	20140.5	Color2 [DarkGray]	1	4		14.3952	13.7358	14.0431	14.138	14.1174	13.6883
	0.863105	0.29563	Dalrd3	DALR anticodon-binding domain-containing protein 3	DALD3_MOUSE	58733	Color2 [DarkGray]	1	4		18.1985	17.6265	17.7864	17.9324	18.1254	17.6645
	0.862722	0.367867	Irf2bp1	Interferon regulatory factor 2-binding protein 1	I2BP1_MOUSE	61750.8	Color2 [DarkGray]	1	4		18.5341	17.8081	18.0606	18.1927	18.2422	17.7325
	0.862538	0.525656	Asah1	Acid ceramidase	ASAH1_MOUSE	44669.6	Color2 [DarkGray]	1	4		16.2746	15.1429	15.9081	15.8454	16.3224	15.9399
	0.862124	-0.179398	Actl6a	Actin-like protein 6A	ACL6A_MOUSE	47448	Color2 [DarkGray]	1	4		22.1979	22.1338	21.9503	22.2974	22.0939	22.3491
	0.860687	0.274309	Mcl1	Induced myeloid leukemia cell differentiation protein Mcl-1 homolog	MCL1_MOUSE	35217	Color2 [DarkGray]	1	4		19.0533	18.4543	18.8311	18.9144	18.9497	18.6425
	0.8598	0.425208	Gadd45gip1	Growth arrest and DNA damage-inducible proteins-interacting protein 1	G45IP_MOUSE	25820.4	Color2 [DarkGray]	1	4		14.8115	14.017	14.3223	14.5444	14.7957	14.0925
	0.859678	0.531563	Marchf5	E3 ubiquitin-protein ligase MARCHF5	A0A0R4J1H0_MOUSE;MARH5_MOUSE	27363.27;31231.68	Color2 [DarkGray]	1	4		17.7027	17.3499	17.3043	17.2349	18.2605	17.0879
	0.85959	0.193844	Riok1	Serine/threonine-protein kinase RIO1	RIOK1_MOUSE	64910.4	Color2 [DarkGray]	1	4		19.6835	19.4356	19.3924	19.3145	19.6845	19.4287
	0.858788	-0.509457	Ccdc77	Coiled-coil domain-containing protein 77	CCD77_MOUSE	57569	Color2 [DarkGray]	1	4		20.6001	20.8519	20.7381	21.5183	20.2684	20.7648
	0.856101	0.31619	Golgb1	Golgi autoantigen, golgin subfamily b, macrogolgin 1;Golgi autoantigen, golgin subfamily b, macrogolgin 1	E9PVZ8_MOUSE;E9QAH1_MOUSE	370153.8;365296.4	Color2 [DarkGray]	1	4		14.42	14.1571	14.1361	14.0672	14.2832	13.6664
	0.855894	0.474407	Tmpo	Lamina-associated polypeptide 2, isoforms beta/delta/epsilon/gamma	LAP2B_MOUSE	50372.7	Color2 [DarkGray]	1	4		24.1115	23.2957	24.0874	24.1482	24.3138	23.6456
	0.855642	0.279274	Fignl1	Fidgetin-like protein 1	FIGL1_MOUSE	74850.5	Color2 [DarkGray]	1	4		20.3804	19.7787	19.93	20.0375	20.2083	19.8647
	0.855614	0.580285	Vrk3	Inactive serine/threonine-protein kinase VRK3	VRK3_MOUSE	50829.9	Color2 [DarkGray]	1	4		19.4909	18.6623	19.6749	19.6449	19.9546	19.0724
	0.855267	0.557098	Dhx8	RNA helicase (Fragment);ATP-dependent RNA helicase DHX8	A2A4N9_MOUSE;DHX8_MOUSE	134360.24;142571.79	Color2 [DarkGray]	1	4		17.4798	16.9795	17.2729	16.7894	18.085	17.3976
	0.855128	0.195657	Plk1	Serine/threonine-protein kinase PLK1	PLK1_MOUSE	68300.8	Color2 [DarkGray]	1	4		22.3486	21.954	22.1103	22.1801	22.1903	21.9281
	0.855038	0.621061	Cers5	Ceramide synthase 5	H3BJQ0_MOUSE;CERS5_MOUSE	29085.26;48166.68	Color2 [DarkGray]	1	4		16.6143	16.3186	16.7081	16.6603	17.228	15.7083
	0.85478	0.308839	Rangap1	Ran GTPase-activating protein 1	RAGP1_MOUSE	63530.9	Color2 [DarkGray]	1	4		23.0919	22.6106	22.7729	22.9071	23.0144	22.4351
	0.853096	0.29801	Rab3gap1	Rab3 GTPase-activating protein catalytic subunit	RB3GP_MOUSE	110198	Color2 [DarkGray]	1	4		19.7772	19.1653	19.4386	19.578	19.6446	19.2231
	0.852395	0.407583	Trappc11	Trafficking protein particle complex subunit 11	TPC11_MOUSE	128396	Color2 [DarkGray]	1	4		15.1769	14.506	14.761	14.9759	15.2821	14.5154
	0.852207	0.231722	Rad54l	DNA repair and recombination protein RAD54-like	RAD54_MOUSE	84694.2	Color2 [DarkGray]	1	4		18.3321	17.8345	18.0171	18.1246	18.2324	17.9273
	0.852195	0.480159	Mest	Mesoderm-specific transcript protein	D3Z383_MOUSE;MEST_MOUSE	39502.9;38907.2	Color2 [DarkGray]	1	4		20.0634	19.4331	19.9076	19.9471	19.9112	19.0617
	0.851298	-0.286437	G3bp1	Ras GTPase-activating protein-binding protein 1	G3BP1_MOUSE	51828.8	Color2 [DarkGray]	1	4		24.6584	24.725	24.3692	25.0688	24.7738	24.8669
	0.851285	1.65041	Pmpca	Alpha-MPP;Mitochondrial-processing peptidase subunit alpha	A2AIW9_MOUSE;MPPA_MOUSE	48455.34;58279.06	Color2 [DarkGray]	1	4		13.5745	13.4752	14.6994	11.4887	12.8276	11.1865
	0.850787	0.15889	Usp37	Ubiquitin carboxyl-terminal hydrolase;Ubiquitin carboxyl-terminal hydrolase 37	A0A0R4J2D0_MOUSE;UBP37_MOUSE	110030.9;110062.96	Color2 [DarkGray]	1	4		15.3152	15.145	15.177	15.2235	15.4483	15.0954
	0.849821	-0.265853	Eif3l	Eukaryotic translation initiation factor 3 subunit L	EIF3L_MOUSE	66612.9	Color2 [DarkGray]	1	4		23.8437	24.0108	23.407	23.9427	23.8267	23.9214
	0.849423	-0.223771	Hsdl1	Inactive hydroxysteroid dehydrogenase-like protein 1	HSDL1_MOUSE	36867.5	Color2 [DarkGray]	1	4		16.3654	16.3408	16.1978	16.6527	16.4109	16.6519
	0.849354	0.281511	Psmd6	26S proteasome non-ATPase regulatory subunit 6	PSMD6_MOUSE	45536.4	Color2 [DarkGray]	1	4		22.3767	22.0201	22.1476	22.265	22.431	21.8256
	0.848914	0.28002	Hspa14	Heat shock 70 kDa protein 14	HSP7E_MOUSE	54650.2	Color2 [DarkGray]	1	4		21.7881	21.2641	21.4777	21.6025	21.644	21.2031
	0.848825	-0.194864	Rdh13	Retinol dehydrogenase 13	A0A0R4J1N8_MOUSE;RDH13_MOUSE	32367.51;36464.09	Color2 [DarkGray]	1	4		19.6055	19.552	19.4678	19.8904	19.5509	19.7664
	0.848456	0.593847	Zfp998	Zinc finger protein 998	K7N769_MOUSE	53746.3	Color2 [DarkGray]	1	4		17.7126	16.2182	16.9004	16.7184	16.9349	16.8297
	0.848034	0.471037		UPF0711 protein C18orf21 homolog	CR021_MOUSE	24122.7	Color2 [DarkGray]	1	4		13.0069	12.5124	12.9175	12.9466	13.0066	12.059
	0.847579	0.196627	Stk4	Serine/threonine-protein kinase 4	STK4_MOUSE	55541.1	Color2 [DarkGray]	1	4		18.6525	18.2623	18.4154	18.5175	18.6354	18.3337
	0.846995	0.342161	Comtd1	Catechol O-methyltransferase domain-containing protein 1	CMTD1_MOUSE	28960.8	Color2 [DarkGray]	1	4		15.146	14.9826	15.3359	15.2622	15.5213	14.7319
	0.846424	0.617694	Vbp1	Prefoldin subunit 3	PFD3_MOUSE;Q3TIR6_MOUSE	22435.63;14653.06	Color2 [DarkGray]	1	4		16.2871	15.8019	16.2263	16.3275	16.8317	15.3626
	0.846245	-0.821688	Smarcc2	SWI/SNF complex subunit SMARCC2	Q3UID0_MOUSE;SMRC2_MOUSE	124676.74;132604.06	Color2 [DarkGray]	1	4		9.85085	10.7571	10.2343	10.9731	10.9615	11.7815
	0.846158	0.253806	Wdtc1	WD and tetratricopeptide repeats protein 1	WDTC1_MOUSE	75732.5	Color2 [DarkGray]	1	4		19.4895	18.9505	19.1621	19.2025	19.485	19.2222
	0.846077	0.248796	Tlcd1	TLC domain-containing protein 1	TLCD1_MOUSE	28787.3	Color2 [DarkGray]	1	4		19.7184	19.1684	19.3217	19.4192	19.5675	19.2737
	0.845035	0.227734	Tarbp2	RISC-loading complex subunit TARBP2	TRBP2_MOUSE	38841.9	Color2 [DarkGray]	1	4		19.88	19.4792	19.7025	19.7275	20.0298	19.7224
	0.842445	0.79972	Tbcb	Tubulin-folding cofactor B	TBCB_MOUSE	27385.7	Color2 [DarkGray]	1	4		15.9176	15.077	17.0822	15.9535	16.2368	15.8069
	0.842222	0.483876		Uncharacterized protein C3orf38 homolog	CC038_MOUSE	39532.1	Color2 [DarkGray]	1	4		15.3865	14.7827	14.9773	15.0825	15.8496	14.8965
	0.842205	-0.243144	Ltn1	E3 ubiquitin-protein ligase listerin	LTN1_MOUSE	198921	Color2 [DarkGray]	1	4		21.4097	21.431	21.2053	21.8107	21.4171	21.5199
	0.841588	0.1989	Gemin5	Gem-associated protein 5	A2AFQ9_MOUSE	166521	Color2 [DarkGray]	1	4		18.0883	17.7662	17.7791	17.7211	18.0788	17.8622
	0.838971	0.306089	Tor1aip1	Torsin-1A-interacting protein 1	E9PWW2_MOUSE;TOIP1_MOUSE	44042.4;66781.2	Color2 [DarkGray]	1	4		16.0984	15.6169	15.618	15.7172	16.1253	15.5893
	0.838957	-0.338587	Sec31a	Protein transport protein Sec31A	SC31A_MOUSE	133569	Color2 [DarkGray]	1	4		22.2926	22.4994	22.229	22.6413	22.6004	22.9971
	0.838947	0.539857	Wdr35	WD repeat-containing protein 35	WDR35_MOUSE	133991	Color2 [DarkGray]	1	4		15.0729	14.2854	14.9187	15.0031	14.9328	14.0163
	0.838573	0.748332	Sbf1	Myotubularin-related protein 5	MTMR5_MOUSE	208693	Color2 [DarkGray]	1	4		15.0091	14.8861	15.5884	15.2424	16.1325	14.3564
	0.83644	0.541222	Rmnd5a	E3 ubiquitin-protein ligase RMND5A	RMD5A_MOUSE	43992.5	Color2 [DarkGray]	1	4		14.7529	13.8222	14.5394	14.6742	15.1256	14.2978
	0.836373	0.340183	Rcc1	Rcc1 protein;Regulator of chromosome condensation	Q6PFB2_MOUSE;RCC1_MOUSE	46374.53;44930.97	Color2 [DarkGray]	1	4		16.1707	15.5187	15.6402	15.8023	15.9841	15.4534
	0.83626	0.296249	Cdh1	Cadherin-1	A0A0R4IZW5_MOUSE;CADH1_MOUSE	98283.97;98255.87	Color2 [DarkGray]	1	4		20.2261	19.8058	19.9714	20.1226	20.3134	19.6938
	0.836236	0.287525	Rab23	Ras-related protein Rab-23	Q9D4I9_MOUSE	26777.4	Color2 [DarkGray]	1	4		18.0141	17.6628	17.8023	17.8659	17.9347	17.3598
	0.836018	-0.18608	Slc25a17	Peroxisomal membrane protein PMP34	PM34_MOUSE	34412.8	Color2 [DarkGray]	1	4		20.1771	20.248	20.0533	20.5117	20.2806	20.3096
	0.835653	0.770424	Syap1	Synapse-associated protein 1	SYAP1_MOUSE	41349.9	Color2 [DarkGray]	1	4		12.283	NaN	11.405	10.9442	12.1582	11.4124
	0.835039	0.368112	Gtf2f1	General transcription factor IIF subunit 1	T2FA_MOUSE	57241.3	Color2 [DarkGray]	1	4		18.6625	18.1783	18.6737	18.6067	19.1232	18.57
	0.83476	0.450342	Tpt1	Translationally-controlled tumor protein	TCTP_MOUSE	19462.2	Color2 [DarkGray]	1	4		16.7009	15.9097	16.4398	16.6425	16.8001	16.0375
	0.834028	0.307502	Dmap1	DNA methyltransferase 1-associated protein 1	DMAP1_MOUSE	53129.8	Color2 [DarkGray]	1	4		17.0222	16.7222	16.78	16.7631	17.3676	16.762
	0.83398	0.2809	Txndc5	Thioredoxin domain-containing protein 5	A0A0R4J1Y7_MOUSE;E9PXX7_MOUSE;TXND5_MOUSE	36083.61;38532.34;46415.47	Color2 [DarkGray]	1	4		13.699	13.3055	13.4877	13.6065	13.9215	13.3534
	0.833123	0.208629	Gtf2h4	General transcription factor IIH subunit 4	TF2H4_MOUSE	52224.4	Color2 [DarkGray]	1	4		19.762	19.4699	19.5669	19.6526	19.7283	19.3088
	0.832764	0.195846	Prkd3	Protein kinase C;Serine/threonine-protein kinase;Serine/threonine-protein kinase D3	D3Z6I0_MOUSE;Q5FWX6_MOUSE;KPCD3_MOUSE	90450.2;100207.26;100078.1	Color2 [DarkGray]	1	4		16.0642	15.562	15.8452	15.8157	15.8304	15.7745
	0.831927	0.253283	Fkbp11	Peptidyl-prolyl cis-trans isomerase FKBP11	FKB11_MOUSE	22137.2	Color2 [DarkGray]	1	4		17.7982	17.392	17.6939	17.7882	17.9658	17.5179
	0.831186	2.11791	Rps6ka6	Ribosomal protein S6 kinase;Ribosomal protein S6 kinase;Ribosomal protein S6 kinase;Ribosomal protein S6 kinase;Ribosomal protein S6 kinase;Ribosomal protein S6 kinase alpha-6	A2CEE5_MOUSE;A2CEE6_MOUSE;A2CEE7_MOUSE;E9PUP0_MOUSE;E9QK39_MOUSE;KS6A6_MOUSE	85819.29;82985.23;88303.18;87733.52;97480.6;86571.15	Color2 [DarkGray]	1	4		9.72497	7.83487	12.7323	10.2589	11.956	9.96578
	0.831125	0.375722	Mrps34	28S ribosomal protein S34, mitochondrial	RT34_MOUSE	25826.7	Color2 [DarkGray]	1	4		17.6686	17.1552	17.3329	17.4792	17.9707	17.2107
	0.830965	0.20414	Gemin5	Gem-associated protein 5	E9PUU4_MOUSE;GEMI5_MOUSE	166748.51;166592.32	Color2 [DarkGray]	1	4		24.3137	24.0131	23.9882	23.9953	24.3426	24.0237
	0.83051	-0.211359	Smarcd1	SWI/SNF-related matrix-associated actin-dependent regulator of chromatin subfamily D member 1	SMRD1_MOUSE	58244.6	Color2 [DarkGray]	1	4		21.3922	21.478	21.155	21.5456	21.5094	21.667
	0.829868	0.194687	Ercc3	General transcription and DNA repair factor IIH helicase subunit XPB	ERCC3_MOUSE	89126.5	Color2 [DarkGray]	1	4		20.9808	20.5568	20.6961	20.7706	20.9378	20.7033
	0.828799	0.495127	Wbp11	WW domain-binding protein 11	WBP11_MOUSE	69874.5	Color2 [DarkGray]	1	4		17.8054	17.0917	17.8263	17.8063	18.3495	17.5978
	0.828765	0.332113	Api5	Apoptosis inhibitor 5	API5_MOUSE	56785.2	Color2 [DarkGray]	1	4		21.2595	20.6739	20.8417	21.0086	21.3527	20.7751
	0.827503	0.317963	Pafah2	Platelet-activating factor acetylhydrolase;Platelet-activating factor acetylhydrolase 2, cytoplasmic	E9QNW6_MOUSE;PAFA2_MOUSE	46200.83;43561.94	Color2 [DarkGray]	1	4		14.6712	14.0961	14.3682	14.5256	14.5722	14.0359
	0.827477	0.301559	Psmd7	26S proteasome non-ATPase regulatory subunit 7	PSMD7_MOUSE	36539.8	Color2 [DarkGray]	1	4		21.8518	21.4921	21.5953	21.7319	22.0393	21.3577
	0.826226	1.09711	RO60	60 kDa SS-A/Ro ribonucleoprotein	RO60_MOUSE	60123.8	Color2 [DarkGray]	1	4		16.2521	13.9401	16.0484	16.0046	16.3041	15.3687
	0.825919	0.321708	Vps37a	Vacuolar protein sorting-associated protein 37A	VP37A_MOUSE	44418.6	Color2 [DarkGray]	1	4		15.5714	15.0302	15.0846	15.0741	15.6256	15.2121
	0.825889	0.247758	Mms19	MMS19 nucleotide excision repair protein homolog	MMS19_MOUSE	113089	Color2 [DarkGray]	1	4		22.0058	21.5876	21.8635	21.9698	22.1476	21.7162
	0.825588	0.312949	Lss	Lanosterol synthase	LSS_MOUSE	83141.3	Color2 [DarkGray]	1	4		18.1482	17.429	17.7502	17.8863	17.9847	17.6289
	0.824487	0.219303	Ttf1	Transcription termination factor 1	TTF1_MOUSE	97722.6	Color2 [DarkGray]	1	4		13.7501	13.2002	13.5037	13.53	13.5904	13.4561
	0.823906	0.255908	Naa25	N-alpha-acetyltransferase 25, NatB auxiliary subunit	NAA25_MOUSE	111708	Color2 [DarkGray]	1	4		20.8461	20.295	20.4916	20.6257	20.7448	20.3941
	0.823736	0.28032	Nup43	Nucleoporin Nup43	NUP43_MOUSE	41989.6	Color2 [DarkGray]	1	4		19.1535	18.6292	18.8788	18.977	18.9496	18.5347
	0.823314	0.250858	Otulin	Ubiquitin thioesterase otulin (Fragment);Ubiquitin thioesterase otulin	A0A2I3BRS5_MOUSE;OTUL_MOUSE	17092.99;40320.07	Color2 [DarkGray]	1	4		15.8726	15.3979	15.3931	15.435	15.7002	15.3804
	0.82193	0.248477	Supt20;Supt20;Supt20h	SPT20 SAGA complex component;SPT20 SAGA complex component;Transcription factor SPT20 homolog	A0A0G2JEY3_MOUSE;A0A0G2JGY6_MOUSE;SP20H_MOUSE	59391.11;86077.05;59519.25	Color2 [DarkGray]	1	4		16.0394	15.5901	15.974	15.7851	16.148	16.0409
	0.821873	0.888309	Polb	DNA polymerase beta	DPOLB_MOUSE	38287.8	Color2 [DarkGray]	1	4		15.1091	14.1263	15.6987	15.4968	15.5375	14.0572
	0.820926	0.33367	Tomm34	Mitochondrial import receptor subunit TOM34	TOM34_MOUSE	34278	Color2 [DarkGray]	1	4		21.1185	20.6312	20.8794	20.997	21.0271	20.3958
	0.820449	0.327993	Ranbp3	Ran-binding protein 3	A0A3B2WCL5_MOUSE;RANB3_MOUSE	59330.97;52572.72	Color2 [DarkGray]	1	4		18.5674	18.0159	18.2473	18.3921	18.4274	17.8502
	0.820281	-0.498034	Gtpbp6	Putative GTP-binding protein 6	A0A0R4J0Z0_MOUSE;GTPB6_MOUSE	56448.07;56475.09	Color2 [DarkGray]	1	4		12.8343	13.6894	13.5409	14.0168	13.6945	13.8576
	0.82012	0.24363	Vps26a	Vacuolar protein sorting-associated protein 26A	VP26A_MOUSE	38113.8	Color2 [DarkGray]	1	4		19.6065	19.1715	19.3126	19.458	19.6033	19.162
	0.819667	0.422333	Faf1	FAS-associated factor 1	FAF1_MOUSE	73863	Color2 [DarkGray]	1	4		19.3327	18.6334	19.1424	19.2647	19.2082	18.5183
	0.819537	0.261095	Ube3c	Ubiquitin-protein ligase E3C	UBE3C_MOUSE	123976	Color2 [DarkGray]	1	4		21.3247	20.7033	21.0144	21.1083	21.1836	20.928
	0.819427	0.24014	Chd4	DNA helicase;DNA helicase;Chromodomain-helicase-DNA-binding protein 4	E9QAS4_MOUSE;E9QAS5_MOUSE;CHD4_MOUSE	216370.57;218634.08;217750.96	Color2 [DarkGray]	1	4		22.7909	22.5329	22.443	22.4705	22.835	22.3451
	0.819155	-0.363256	Thrap3	Thyroid hormone receptor-associated protein 3	TR150_MOUSE	108178	Color2 [DarkGray]	1	4		20.2555	20.7675	19.9719	20.5049	20.6296	20.6744
	0.818151	-0.217216	Fbxo15	F-box only protein 15	Q3TJW2_MOUSE	54694.7	Color2 [DarkGray]	1	4		19.6181	19.7153	19.2571	19.7388	19.4609	19.5337
	0.817178	0.30803	Cox10	Protoheme IX farnesyltransferase, mitochondrial	COX10_MOUSE	48883.8	Color2 [DarkGray]	1	4		14.8489	14.2382	14.5867	14.7016	14.9584	14.53
	0.816709	0.30421	Ctnna1	Catenin alpha-1	CTNA1_MOUSE	100106	Color2 [DarkGray]	1	4		23.5307	23.0691	23.2252	23.3957	23.663	23.0415
	0.816419	0.765077	Nav2	Neuron navigator 2	E9Q842_MOUSE;V9GX91_MOUSE;V9GXT3_MOUSE	261634.21;261662.22;255567.92	Color2 [DarkGray]	1	4		16.4941	15.7756	16.1002	15.8248	15.9081	14.6067
	0.815771	-0.206416	Arid1a	AT-rich interactive domain-containing protein 1A	E9QAQ7_MOUSE	242673	Color2 [DarkGray]	1	4		22.3693	22.3848	22.0463	22.45	22.3575	22.5575
	0.815744	0.593817	Icam1	Intercellular adhesion molecule 1	ICAM1_MOUSE	58844.2	Color2 [DarkGray]	1	4		20.3612	19.556	19.9158	19.4933	20.7675	20.2137
	0.815672	0.328691	Atxn10	Ataxin-10	ATX10_MOUSE	53706.9	Color2 [DarkGray]	1	4		23.179	22.6454	22.8992	23.0199	23.0199	22.4467
	0.815664	0.967477	Nes	Nestin	NEST_MOUSE	207124	Color2 [DarkGray]	1	4		19.5926	17.793	18.1254	17.5906	19.2261	18.6581
	0.81529	0.870669	Apex1	DNA-(apurinic or apyrimidinic site) endonuclease	APEX1_MOUSE	35490.4	Color2 [DarkGray]	1	4		15.3427	14.7076	16.3338	15.5435	15.4324	14.2458
	0.814571	-0.302402	Ighg2b;Ighg2b;Igh-3	Immunoglobulin heavy constant gamma 2B (Fragment);Immunoglobulin heavy constant gamma 2B (Fragment);Ig gamma-2B chain C region	A0A075B5P3_MOUSE;A0A0A6YVP0_MOUSE;IGG2B_MOUSE	NaN;NaN;44259.42	Color2 [DarkGray]	1	4		28.0577	28.1089	27.9061	28.1958	28.0708	28.6371
	0.813911	0.330745	Trap1a	Tumor rejection antigen P815A	TUR8_MOUSE	25758.4	Color2 [DarkGray]	1	4		18.2283	17.8105	17.9651	18.1247	18.4675	17.7334
	0.81275	0.313501	Ppp4r1	Serine/threonine-protein phosphatase 4 regulatory subunit 1	E9PX53_MOUSE;E9QPR5_MOUSE;PP4R1_MOUSE	104502.19;106325.13;106298.1	Color2 [DarkGray]	1	4		16.5628	15.8824	16.2523	16.2797	16.6065	16.3189
	0.812637	0.229793	Cct5	T-complex protein 1 subunit epsilon	TCPE_MOUSE	59624.1	Color2 [DarkGray]	1	4		24.7155	24.3158	24.3788	24.5035	24.6388	24.2244
	0.812023	0.20934	Rars2	Probable arginine--tRNA ligase, mitochondrial	SYRM_MOUSE	65335.9	Color2 [DarkGray]	1	4		19.7768	19.5719	19.6258	19.6903	19.8283	19.3407
	0.811637	0.890014	Haus4	HAUS augmin-like complex subunit 4 (Fragment);HAUS augmin-like complex subunit 4	A0A2I3BQW1_MOUSE;HAUS4_MOUSE	24490.08;42196.58	Color2 [DarkGray]	1	4		18.3807	18.0204	18.5927	17.9774	18.2085	16.514
	0.811553	0.264685	Slc1a5	Amino acid transporter	Q9ESU7_MOUSE	58422.8	Color2 [DarkGray]	1	4		18.6787	18.1388	18.3872	18.5139	18.7214	18.3406
	0.809604	0.252199	Emc8	ER membrane protein complex subunit 8	EMC8_MOUSE	23348.5	Color2 [DarkGray]	1	4		21.0073	20.5916	20.6864	20.8329	21.0665	20.579
	0.809187	-0.198558	Pou2f1	POU domain protein;POU domain protein (Fragment);POU domain protein;POU domain protein;POU domain protein;POU domain protein;POU domain, class 2, transcription factor 1	A0A0A0MQE0_MOUSE;A0A0A0MQM6_MOUSE;A0A0R4J1Z4_MOUSE;E9Q6Z8_MOUSE;F8VQL7_MOUSE;I1E4X2_MOUSE;PO2F1_MOUSE	78612.91;61018.15;81610.02;78852.94;80885.45;72400.63;79546.92	Color2 [DarkGray]	1	4		18.4218	18.5244	18.3106	18.4668	18.4658	18.8027
	0.809108	0.30433	Sae1	SUMO-activating enzyme subunit 1	SAE1_MOUSE	38620.1	Color2 [DarkGray]	1	4		23.0087	22.5733	22.6455	22.7612	22.881	22.2876
	0.808766	0.287268	Clptm1	Cleft lip and palate transmembrane protein 1 homolog	CLPT1_MOUSE	75290.7	Color2 [DarkGray]	1	4		20.254	19.7353	19.8124	19.9615	20.2614	19.7692
	0.808751	0.400032	Itgb1	Integrin beta-1	ITB1_MOUSE	88231.3	Color2 [DarkGray]	1	4		20.7511	20.1505	20.3729	20.2078	21.0121	20.5777
	0.80812	0.304428	Exd2	Exonuclease 3'-5' domain-containing protein 2 (Fragment);Exonuclease 3'-5' domain-containing protein 2	A0A1W2P7Q1_MOUSE;EXD2_MOUSE	12210.33;74331.93	Color2 [DarkGray]	1	4		15.4087	14.7826	14.8212	14.7712	15.1321	14.895
	0.807902	0.239992	AU018091	Expressed sequence AU018091	E9PWS4_MOUSE	74041.8	Color2 [DarkGray]	1	4		20.4648	20.0121	20.015	20.0837	20.3563	20.0203
	0.807451	0.381203	Pelo	Protein pelota homolog	PELO_MOUSE	43349.1	Color2 [DarkGray]	1	4		18.7622	17.8734	18.5363	18.5062	18.3544	18.1297
	0.80729	0.37311	Mrpl4	39S ribosomal protein L4, mitochondrial	RM04_MOUSE	33073.1	Color2 [DarkGray]	1	4		19.2654	18.6541	18.9279	19.1476	19.3336	18.6058
	0.80714	0.575039	Mrps28	28S ribosomal protein S28, mitochondrial	RT28_MOUSE	20520.3	Color2 [DarkGray]	1	4		15.7835	NaN	15.715	14.9182	NaN	15.4302
	0.806284	0.511431	Itga3	Integrin alpha-3	ITA3_MOUSE	116745	Color2 [DarkGray]	1	4		19.5937	18.8305	19.026	18.9276	19.929	19.2563
	0.805708	0.646708	Rtf2	Replication termination factor 2	RTF2_MOUSE	33934.7	Color2 [DarkGray]	1	4		12.5998	11.1228	11.771	12.0662	12.122	11.3636
	0.805488	0.23576	Cyc1	Cytochrome c1, heme protein, mitochondrial	CY1_MOUSE	35327.6	Color2 [DarkGray]	1	4		22.6923	22.3588	22.5161	22.5904	22.9225	22.4745
	0.805217	0.275477	Glmn	Glomulin	Q3T9A5_MOUSE;GLMN_MOUSE	60637.49;67755.58	Color2 [DarkGray]	1	4		18.7721	18.1507	18.3691	18.4968	18.6841	18.3513
	0.804676	-0.382357	Clk3	Dual specificity protein kinase CLK3	CLK3_MOUSE	73797.7	Color2 [DarkGray]	1	4		15.2529	15.8071	15.6275	16.0422	15.2462	15.4245
	0.803954	0.507479	Hnrnpa2b1	Heterogeneous nuclear ribonucleoproteins A2/B1	ROA2_MOUSE	37402.7	Color2 [DarkGray]	1	4		20	19.196	19.7349	19.9478	19.9756	19.0443
	0.803758	-0.469231	Git1	ARF GTPase-activating protein GIT1	Q5F258_MOUSE	84194.8	Color2 [DarkGray]	1	4		22.7844	23.0349	22.3856	23.0261	23.066	23.5828
	0.803381	0.294289	Psme3	Proteasome activator complex subunit 3	PSME3_MOUSE	29506	Color2 [DarkGray]	1	4		21.3787	21.0341	21.0626	21.1947	21.5518	20.8815
	0.80315	0.312989	Marcks	Myristoylated alanine-rich C-kinase substrate	MARCS_MOUSE	29661.3	Color2 [DarkGray]	1	4		14.5028	14.1032	14.5299	14.593	14.8268	14.2244
	0.803146	0.28092	Usp48	Ubiquitinyl hydrolase 1;Ubiquitin carboxyl-terminal hydrolase 48	A2ALR9_MOUSE;UBP48_MOUSE	118770.64;120630.68	Color2 [DarkGray]	1	4		20.0354	19.54	19.5798	19.7291	19.985	19.4883
	0.802884	-0.242523	Patz1	POZ (BTB) and AT hook-containing zinc finger 1	Q5NBY9_MOUSE;Q5NBZ1_MOUSE;Q9JMG9_MOUSE	74119.04;58100.09;69138.39	Color2 [DarkGray]	1	4		19.8413	19.7234	19.4182	19.9089	19.5709	19.9256
	0.802663	0.231352	Abl2	Tyrosine-protein kinase;Tyrosine-protein kinase;Tyrosine-protein kinase ABL2	B2RQ57_MOUSE;F8VQH0_MOUSE;ABL2_MOUSE	117766.12;128217.57;128196.49	Color2 [DarkGray]	1	4		17.6266	17.2042	17.4669	17.5806	17.7244	17.3391
	0.80187	0.88665	Alg5	Dolichyl-phosphate beta-glucosyltransferase	ALG5_MOUSE	36790.9	Color2 [DarkGray]	1	4		10.8888	10.187	9.74877	8.8597	10.5495	9.48036
	0.801381	0.3299	Prpf40b	Pre-mRNA-processing factor 40 homolog B;Pre-mRNA-processing factor 40 homolog B;Pre-mRNA-processing factor 40 homolog B (Fragment);Pre-mRNA-processing factor 40 homolog B;Pre-mRNA-processing factor 40 homolog B	A0A0R4J1S2_MOUSE;D3Z4N6_MOUSE;E9QMI6_MOUSE;E9QP07_MOUSE;PR40B_MOUSE	99697.42;97847.21;97038.45;99355.02;99299.93	Color2 [DarkGray]	1	4		16.3312	15.9439	16.0423	16.1868	16.3911	15.6443
	0.801206	0.196754	Ppp6r3	Serine/threonine-protein phosphatase 6 regulatory subunit 3	G5E8R4_MOUSE;PP6R3_MOUSE	97863.18;94652.83	Color2 [DarkGray]	1	4		20.7636	20.3135	20.482	20.5816	20.6708	20.431
	0.801172	0.437578	Slc16a1	Monocarboxylate transporter 1	MOT1_MOUSE	53267.2	Color2 [DarkGray]	1	4		21.1631	20.4349	20.8653	21.1056	21.3259	20.501
	0.799492	0.330698	Psmd14	26S proteasome non-ATPase regulatory subunit 14	PSDE_MOUSE	34577	Color2 [DarkGray]	1	4		20.7237	20.2194	20.419	20.6024	20.9236	20.2525
	0.799033	0.234257	Nup93	Nuclear pore complex protein Nup93	NUP93_MOUSE	93281.1	Color2 [DarkGray]	1	4		24.1455	23.6364	23.7882	23.8974	23.9375	23.6347
	0.798439	0.362134	Cops6	COP9 signalosome complex subunit 6	D3Z0F5_MOUSE;CSN6_MOUSE	33591.61;35880.1	Color2 [DarkGray]	1	4		19.8289	19.3416	19.6387	19.8194	20.0286	19.2487
	0.798085	0.451622	Dlst	Dihydrolipoyllysine-residue succinyltransferase component of 2-oxoglutarate dehydrogenase complex, mitochondrial	ODO2_MOUSE	48994.5	Color2 [DarkGray]	1	4		19.353	18.5108	18.8939	19.1595	19.4725	18.6943
	0.797081	0.243964	Gapdh	Glyceraldehyde-3-phosphate dehydrogenase (Fragment)	S4R1W8_MOUSE	6223.04	Color2 [DarkGray]	1	4		14.7643	14.1865	14.599	14.6416	14.6178	14.4211
	0.796895	0.289283	Camsap3	Calmodulin-regulated spectrin-associated protein 3	CAMP3_MOUSE	135175	Color2 [DarkGray]	1	4		21.2911	20.7023	20.9583	21.0806	21.0529	20.6516
	0.796697	-0.152094	Cars1	Cysteine--tRNA ligase, cytoplasmic	SYCC_MOUSE	94859.8	Color2 [DarkGray]	1	4		22.8153	22.8319	22.7078	22.9395	22.8764	23.0843
	0.795675	0.234256	Ndc80	Kinetochore protein NDC80 homolog	NDC80_MOUSE	73961.7	Color2 [DarkGray]	1	4		19.0176	18.4936	18.6562	18.7782	18.8497	18.549
	0.79534	0.509343	Gm14305	Novel KRAB box and zinc finger, C2H2 type domain containing protein	A2BE23_MOUSE	57650	Color2 [DarkGray]	1	4		13.8062	12.5154	13.0551	13.1808	13.3854	13.0223
	0.795124	0.484956	Ppa2	Inorganic diphosphatase;Inorganic diphosphatase (Fragment);Inorganic pyrophosphatase 2, mitochondrial	D3Z636_MOUSE;G8JL76_MOUSE;IPYR2_MOUSE	37985.41;17200.67;38114.52	Color2 [DarkGray]	1	4		13.7572	12.9307	13.5302	13.7572	13.9879	13.1324
	0.794681	-0.619516	Dgkz	Diacylglycerol kinase;Diacylglycerol kinase;Diacylglycerol kinase;Diacylglycerol kinase zeta	A0A668KL90_MOUSE;A2AHJ7_MOUSE;A2AHK0_MOUSE;DGKZ_MOUSE	104148.66;105900.47;125127.62;104031.23	Color2 [DarkGray]	1	4		12.6432	12.3868	11.8899	13.1073	11.694	12.5916
	0.794664	0.379135	Ptcd3	Pentatricopeptide repeat domain-containing protein 3, mitochondrial	PTCD3_MOUSE	77796.2	Color2 [DarkGray]	1	4		20.6767	19.9375	20.2053	20.4357	20.7121	20.0835
	0.794549	0.298526	Aar2	Protein AAR2 homolog	AAR2_MOUSE	43408	Color2 [DarkGray]	1	4		19.1836	18.5062	18.7294	18.8663	19.0867	18.7316
	0.793544	0.357658	Psmb5	Proteasome subunit beta type-5	PSB5_MOUSE	28532.4	Color2 [DarkGray]	1	4		18.1123	17.3527	17.5247	17.6683	18.0434	17.5864
	0.793378	0.476574	Stx4	Syntaxin-4	STX4_MOUSE	34165	Color2 [DarkGray]	1	4		13.0622	12.4746	12.8551	13.0607	13.5207	12.473
	0.793186	0.284096	Erf	ETS domain-containing transcription factor ERF	A0A0R4J0I0_MOUSE;ERF_MOUSE	59066.42;59050.37	Color2 [DarkGray]	1	4		19.5533	19.0707	19.2294	19.2213	19.7176	19.3561
	0.792855	1.7802	Rbm12b2;Rbm12b1	RNA-binding protein 12B-B;RNA-binding protein 12B-A	R12BB_MOUSE;R12BA_MOUSE	96450.42;96595.54	Color2 [DarkGray]	1	4		14.0294	13.405	14.433	13.9533	14.9464	10.71
	0.792692	0.266848	Mta3	Metastasis-associated protein MTA3	E9Q794_MOUSE;Q3U3A7_MOUSE;Q3UII8_MOUSE;MTA3_MOUSE	58454.26;58367.18;66310.27;67077.17	Color2 [DarkGray]	1	4		20.2819	19.7151	19.9427	20.0701	20.2984	19.9373
	0.79201	0.234282	Wdr61	WD repeat-containing protein 61	Q8BVQ0_MOUSE;WDR61_MOUSE	30928.62;33772.86	Color2 [DarkGray]	1	4		17.5609	17.1417	17.2215	17.3446	17.6132	17.2065
	0.791768	0.480436	Emb	Embigin	EMB_MOUSE	37064.4	Color2 [DarkGray]	1	4		18.7613	18.1997	18.4499	18.4527	18.4577	17.5753
	0.791543	0.206657	Vdac2	Voltage-dependent anion-selective channel protein 2	VDAC2_MOUSE	31732.8	Color2 [DarkGray]	1	4		24.4296	24.1056	24.1084	24.2138	24.4463	24.0449
	0.791369	0.279448	Xab2	Pre-mRNA-splicing factor SYF1	SYF1_MOUSE	99987.5	Color2 [DarkGray]	1	4		19.273	18.6657	18.8214	18.9276	19.2152	18.878
	0.791058	0.251511	Snrnp40	U5 small nuclear ribonucleoprotein 40 kDa protein	SNR40_MOUSE	39275.5	Color2 [DarkGray]	1	4		20.3645	19.8237	19.9256	20.0479	20.1656	19.8295
	0.790542	0.248314	Mad2l1	Mitotic spindle assembly checkpoint protein MAD2A	MD2L1_MOUSE	23598	Color2 [DarkGray]	1	4		20.8829	20.5693	20.651	20.7637	20.8833	20.3393
	0.789533	0.255624	Leo1	RNA polymerase-associated protein LEO1	LEO1_MOUSE	75597	Color2 [DarkGray]	1	4		17.0339	16.6068	16.5983	16.7012	16.8768	16.4341
	0.787986	0.267338	Otud6b	Deubiquitinase OTUD6B	OTU6B_MOUSE	33758.2	Color2 [DarkGray]	1	4		18.7258	18.2547	18.5153	18.6682	18.8397	18.356
	0.787371	0.300069	Zc3h11a	Zinc finger CCCH domain-containing protein 11A	ZC11A_MOUSE	86491.7	Color2 [DarkGray]	1	4		20.5007	19.7922	19.9964	20.1298	20.294	19.9689
	0.787319	0.230827	Rbm15	RNA-binding protein 15	RBM15_MOUSE	105722	Color2 [DarkGray]	1	4		19.0998	18.6353	18.711	18.7695	19.0782	18.7918
	0.786232	0.281432	Ttc1	Tetratricopeptide repeat protein 1	A2AJK8_MOUSE;TTC1_MOUSE	28553.72;33262.93	Color2 [DarkGray]	1	4		16.9347	16.5692	16.8564	16.9493	17.2507	16.6789
	0.786032	0.494406	Lamtor1	Late endosomal/lysosomal adaptor and MAPK and MTOR activator 1;Ragulator complex protein LAMTOR1	A0A0A6YX02_MOUSE;LTOR1_MOUSE	15738.4;17748.81	Color2 [DarkGray]	1	4		16.6462	NaN	16.1929	15.8912	NaN	15.9591
	0.785935	0.238604	Kntc1	Kinetochore-associated protein 1	KNTC1_MOUSE	250358	Color2 [DarkGray]	1	4		21.2979	20.8264	20.9313	21.0701	21.1605	20.7774
	0.785682	0.362724	4930522L14Rik	RIKEN cDNA 4930522L14 gene	E9QAG4_MOUSE	78472.6	Color2 [DarkGray]	1	4		13.6889	13.0734	13.7338	13.5467	13.3128	13.0273
	0.785489	0.275608	Plekha5	Pleckstrin homology domain-containing, family A member 5 (Fragment);Pleckstrin homology domain-containing, family A member 5 (Fragment);Pleckstrin homology domain-containing, family A member 5 (Fragment);Pleckstrin homology domain-containing, family A member 5 (Fragment);Pleckstrin homology domain-containing, family A member 5	A0A0N4SUU0_MOUSE;A0A0N4SUY3_MOUSE;A0A0N4SWD7_MOUSE;A0A0N4SWF5_MOUSE;E9Q6H8_MOUSE	NaN;75357.34;113851.57;86631.68;144351.48	Color2 [DarkGray]	1	4		16.3156	15.8509	16.0947	16.1296	16.0468	15.6497
	0.784962	0.270835	Khdrbs1	KH domain-containing, RNA-binding, signal transduction-associated protein 1	KHDR1_MOUSE	48370.6	Color2 [DarkGray]	1	4		21.8691	21.2668	21.5034	21.6327	21.8426	21.5031
	0.784523	-0.171374	Pdk3	[Pyruvate dehydrogenase (acetyl-transferring)] kinase isozyme 3, mitochondrial	PDK3_MOUSE	47923	Color2 [DarkGray]	1	4		17.3038	17.2651	16.9706	17.2909	17.1327	17.3652
	0.783113	0.238688	Oas1a	2'-5'-oligoadenylate synthase 1A	OAS1A_MOUSE	42428.6	Color2 [DarkGray]	1	4		18.9698	18.5975	18.7717	18.8368	19.1893	18.7803
	0.782606	0.298589	Kdm3a	Lysine-specific demethylase 3A	KDM3A_MOUSE	147847	Color2 [DarkGray]	1	4		21.877	21.2599	21.5049	21.5393	21.9427	21.6296
	0.782326	0.681191	Vps13d	Vacuolar protein sorting 13D	B1ART1_MOUSE;B1ART2_MOUSE	487328.5;490968.62	Color2 [DarkGray]	1	4		13.762	13.3334	13.3381	13.2131	13.6228	12.1329
	0.782256	0.212115	Rras2	Ras-related protein R-Ras2	RRAS2_MOUSE	23399.6	Color2 [DarkGray]	1	4		20.0157	19.6761	19.7757	19.9112	20.089	19.6569
	0.781928	-0.117305	Fus	RNA-binding protein FUS (Fragment);RNA-binding protein FUS;Fusion, derived from t(1216) malignant liposarcoma (Human)	G3UXT7_MOUSE;FUS_MOUSE;Q8CFQ9_MOUSE	NaN;52673.14;52602.06	Color2 [DarkGray]	1	4		21.5657	21.7201	21.7012	21.8183	21.7624	21.8429
	0.781552	0.276484	Prim1	DNA primase small subunit	PRI1_MOUSE	49295.5	Color2 [DarkGray]	1	4		20.5098	19.8974	20.0246	20.0591	20.1025	19.851
	0.780236	0.23347	Iars1	Isoleucine--tRNA ligase, cytoplasmic	SYIC_MOUSE	144271	Color2 [DarkGray]	1	4		24.4394	24.0323	24.0004	24.0781	24.2788	23.9078
	0.779922	-0.281873	Iqcb1	IQ calmodulin-binding motif-containing protein 1	IQCB1_MOUSE	68733.9	Color2 [DarkGray]	1	4		14.9121	15.2451	14.7261	15.0718	15.2107	15.3777
	0.779804	0.21043	Tsn	Translin	TSN_MOUSE	26200.9	Color2 [DarkGray]	1	4		16.6373	16.2624	16.2573	16.344	16.491	16.1479
	0.77944	0.302385	Eif4h	Eukaryotic translation initiation factor 4H	IF4H_MOUSE	27341	Color2 [DarkGray]	1	4		16.6701	16.0523	16.4412	16.5853	16.5638	16.1304
	0.77912	0.320765	Surf4	Surfeit locus protein 4	SURF4_MOUSE	30381	Color2 [DarkGray]	1	4		19.6305	19.4468	19.6681	19.7034	20.0304	19.2166
	0.77879	0.319337	Cops7a	COP9 signalosome complex subunit 7a	CSN7A_MOUSE	30224.5	Color2 [DarkGray]	1	4		19.9768	19.7586	19.6992	19.749	20.277	19.4874
	0.777983	0.332372	Eif2s2	Eukaryotic translation initiation factor 2 subunit 2	IF2B_MOUSE	38092.1	Color2 [DarkGray]	1	4		23.1061	22.3254	22.6681	22.7669	23.0454	22.7301
	0.777628	0.338188	Sdad1	Protein SDA1;Protein SDA1;Protein SDA1 homolog	A0A0J9YV20_MOUSE;A0A0R4J0B7_MOUSE;SDA1_MOUSE	79458.81;79586.99;79558.93	Color2 [DarkGray]	1	4		18.9359	18.2844	18.3888	18.4971	18.5582	18.0868
	0.777146	0.250174	Slc2a1	Solute carrier family 2, facilitated glucose transporter member 1	GTR1_MOUSE	53984.6	Color2 [DarkGray]	1	4		20.1986	19.7174	20.132	20.1627	20.0557	19.7556
	0.776673	0.253818	Dicer1	Endoribonuclease Dicer	F8VQ54_MOUSE	215769	Color2 [DarkGray]	1	4		18.8031	18.2849	18.3857	18.5221	18.771	18.3913
	0.776669	0.324607	Pdha1	Pyruvate dehydrogenase E1 component subunit alpha, somatic form, mitochondrial	ODPA_MOUSE	43231.6	Color2 [DarkGray]	1	4		21.6842	21.1084	21.3287	21.5299	21.8151	21.2158
	0.775973	0.509068	Trip11	Thyroid hormone receptor interactor 11	E9Q512_MOUSE	226456	Color2 [DarkGray]	1	4		15.7217	15.4281	15.7161	15.6462	16.6003	15.4367
	0.775843	0.242717	Tatdn2	TatD DNase domain-containing 2	B7ZNL9_MOUSE;F8VQE6_MOUSE	87562.09;80757.59	Color2 [DarkGray]	1	4		17.6341	17.1114	17.1902	17.1607	17.4896	17.3136
	0.775326	0.304049	Clint1	Clathrin interactor 1	Q5SUH6_MOUSE;Q5SUH7_MOUSE	69759.15;67730.8	Color2 [DarkGray]	1	4		20.5078	20.0167	20.4591	20.5672	20.7148	20.1856
	0.775241	0.465006	Hgs	Hepatocyte growth factor-regulated tyrosine kinase substrate	Q3UMA3_MOUSE;HGS_MOUSE	86143.06;86014.93	Color2 [DarkGray]	1	4		16.0158	15.3002	15.9281	16.1157	16.2974	15.4304
	0.773937	0.284367	Snw1	SNW domain-containing protein 1	A0A0B4J1E2_MOUSE;SNW1_MOUSE	61461.43;61475.46	Color2 [DarkGray]	1	4		21.2824	20.6991	20.8316	20.9764	21.2745	20.8599
	0.773875	0.347476	Nmral1	NmrA-like family domain-containing protein 1	D3YU12_MOUSE;NMRL1_MOUSE	33081.71;34376.15	Color2 [DarkGray]	1	4		20.0023	19.3621	19.7283	19.7306	19.574	19.1694
	0.773641	1.36985	Ttll9	Tubulin--tyrosine ligase-like protein 9 (Fragment)	Z4YLM0_MOUSE	17197.7	Color2 [DarkGray]	1	4		11.6644	8.90811	11.2929	11.3767	12.3384	10.9013
	0.773511	0.34936	Atpaf1	ATP synthase mitochondrial F1 complex assembly factor 1	ATPF1_MOUSE	36354.5	Color2 [DarkGray]	1	4		12.549	11.6824	11.9792	11.9322	12.2569	12.1224
	0.773365	0.336325	Tardbp	TAR DNA-binding protein 43	Q8R0B4_MOUSE	33328	Color2 [DarkGray]	1	4		15.3598	15.0986	14.9288	14.922	15.363	14.622
	0.773332	0.28576	Igbp1	Immunoglobulin-binding protein 1	IGBP1_MOUSE	38970.9	Color2 [DarkGray]	1	4		18.7961	18.235	18.4165	18.5561	18.8771	18.4414
	0.77275	0.201118	Fen1	Flap endonuclease 1	Q91Z50_MOUSE	42623	Color2 [DarkGray]	1	4		22.2742	21.8615	21.8924	21.9513	22.1951	21.9455
	0.77175	0.526036	Rnf138	E3 ubiquitin-protein ligase RNF138	RN138_MOUSE	28298.8	Color2 [DarkGray]	1	4		15.5924	14.6412	15.2668	15.1903	15.9867	15.4363
	0.771289	0.295727	Ybx3	Y-box-binding protein 3	YBOX3_MOUSE	38813.6	Color2 [DarkGray]	1	4		22.8969	22.1744	22.5837	22.624	22.8242	22.6193
	0.770841	0.260212	Ppp4r3b	Serine/threonine-protein phosphatase 4 regulatory subunit 3B	P4R3B_MOUSE	93934.2	Color2 [DarkGray]	1	4		18.9008	18.3847	18.4567	18.6062	18.7384	18.3244
	0.770311	0.233843	Gpatch2	G patch domain-containing protein 2	E9PY25_MOUSE;M0QWF5_MOUSE;M0QWJ1_MOUSE;GPTC2_MOUSE	42194.62;43692.28;34225.05;58217.76	Color2 [DarkGray]	1	4		14.6403	14.1002	14.3779	14.3763	14.6281	14.4683
	0.770173	0.319949	Cnot11	CCR4-NOT transcription complex subunit 11	CNO11_MOUSE	54959.2	Color2 [DarkGray]	1	4		19.6721	19.2424	19.1984	19.3261	19.8057	19.1479
	0.768716	-0.665316	Add3	Gamma-adducin	ADDG_MOUSE	78777.1	Color2 [DarkGray]	1	4		16.2003	17.1339	16.2858	17.4053	16.1599	16.1027
	0.768263	0.241165	Rps6ka1	Ribosomal protein S6 kinase;Non-specific serine/threonine protein kinase (Fragment);Ribosomal protein S6 kinase;Ribosomal protein S6 kinase alpha-1;Ribosomal protein S6 kinase	E9PWV3_MOUSE;F6Q8A4_MOUSE;F6RQA2_MOUSE;KS6A1_MOUSE;Q505N6_MOUSE	81312.39;83677.25;83080.6;81594.72;82846.18	Color2 [DarkGray]	1	4		22.8972	22.3419	22.442	22.5317	22.7332	22.4753
	0.76806	0.23116	Ddx28	Probable ATP-dependent RNA helicase DDX28	DDX28_MOUSE	59514.9	Color2 [DarkGray]	1	4		18.1157	17.5866	17.6617	17.7394	17.8801	17.638
	0.766736	0.758478	Slc20a2	Sodium-dependent phosphate transporter 2	S20A2_MOUSE	70865.7	Color2 [DarkGray]	1	4		14.2413	13.1461	12.8123	12.5419	13.7725	12.8627
	0.766214	0.20085	Smc4	Structural maintenance of chromosomes protein;Structural maintenance of chromosomes protein 4	E9Q2X6_MOUSE;SMC4_MOUSE	144206.75;146894.78	Color2 [DarkGray]	1	4		22.1345	21.6678	21.7973	21.899	21.948	21.7105
	0.765915	0.214628	Tmed7	Transmembrane p24-trafficking protein 7	D3YZZ5_MOUSE	25200.6	Color2 [DarkGray]	1	4		19.5966	19.3266	19.3454	19.4568	19.7341	19.2487
	0.765809	0.301491	Dvl2	Segment polarity protein dishevelled homolog DVL-2	DVL2_MOUSE	78860.9	Color2 [DarkGray]	1	4		19.8413	19.0828	19.3556	19.4438	19.4593	19.2252
	0.765709	0.293893	Rbpms2	RNA-binding protein with multiple splicing 2;RNA-binding protein with multiple-splicing 2	RBPS2_MOUSE;Q9CWY6_MOUSE	22462.63;18294.89	Color2 [DarkGray]	1	4		22.1946	21.7927	21.9021	21.9418	22.4847	21.9653
	0.765512	0.243949	Snx5	Sorting nexin-5	SNX5_MOUSE	46797.3	Color2 [DarkGray]	1	4		20.7617	20.2933	20.4646	20.5883	20.8603	20.4731
	0.765155	0.255919	Esrrb	Steroid hormone receptor ERR2	E9QKA2_MOUSE;G5E8P8_MOUSE;ERR2_MOUSE	48955.79;50737.74;48327.98	Color2 [DarkGray]	1	4		19.3915	18.9244	19.1716	19.3242	19.5109	19.0576
	0.764795	0.707325	Sfn	14-3-3 protein sigma	1433S_MOUSE	27706	Color2 [DarkGray]	1	4		17.9189	16.9787	17.672	17.8238	17.714	16.3803
	0.764366	0.230716	Yeats4	YEATS domain-containing protein 4	YETS4_MOUSE	26529.5	Color2 [DarkGray]	1	4		13.2669	13.0737	13.1311	12.8907	13.4785	13.2201
	0.763487	0.266631	Aurka	Aurora kinase A	AURKA_MOUSE	44772	Color2 [DarkGray]	1	4		19.708	19.194	19.2734	19.448	19.6433	19.1829
	0.762884	0.1492	Melk	Maternal embryonic leucine zipper kinase	MELK_MOUSE	72729.1	Color2 [DarkGray]	1	4		21.2435	20.8848	21.0153	21.0956	21.1398	20.9706
	0.762696	1.03373	Gtpbp10	GTP-binding protein 10	F8WHJ2_MOUSE;GTPBA_MOUSE	31933.08;40141.59	Color2 [DarkGray]	1	4		16.3303	15.5152	15.6496	14.5321	17.1881	16.0195
	0.762652	0.357461	Trdmt1	tRNA (cytosine(38)-C(5))-methyltransferase	TRDMT_MOUSE	46794.1	Color2 [DarkGray]	1	4		13.6135	12.8623	13.0636	13.2886	13.3924	12.8463
	0.762367	0.205434	Arcn1	Coatomer subunit delta	COPD_MOUSE	57229.4	Color2 [DarkGray]	1	4		22.4538	21.985	22.1654	22.2909	22.378	22.1049
	0.762088	0.223413	Uqcrc1	Cytochrome b-c1 complex subunit 1, mitochondrial	QCR1_MOUSE	52851.8	Color2 [DarkGray]	1	4		22.4316	21.9481	22.1117	22.2501	22.4066	22.0814
	0.760926	0.286867	Atad3	ATPase family AAA domain-containing protein 3	ATAD3_MOUSE	66742	Color2 [DarkGray]	1	4		26.1911	25.6657	26.0255	26.1834	26.2872	25.794
	0.760856	-0.280902	Sdhb	Succinate dehydrogenase [ubiquinone] iron-sulfur subunit, mitochondrial	SDHB_MOUSE	31813.9	Color2 [DarkGray]	1	4		17.5323	17.8358	17.5105	18.166	17.8173	17.701
	0.760813	0.176731	Dtymk	Thymidylate kinase	KTHY_MOUSE	23914.5	Color2 [DarkGray]	1	4		21.3594	21.0197	21.1603	21.2808	21.332	21.021
	0.760706	0.242354	Mcm2	DNA replication licensing factor MCM2	MCM2_MOUSE	102078	Color2 [DarkGray]	1	4		22.7561	22.3837	22.5043	22.6137	22.6371	22.1731
	0.760564	0.345439	Tut1	Speckle targeted PIP5K1A-regulated poly(A) polymerase	STPAP_MOUSE	94603	Color2 [DarkGray]	1	4		15.9764	15.1942	15.414	15.6121	15.8517	15.3995
	0.760525	0.217801	Mcm7	DNA replication licensing factor MCM7	MCM7_MOUSE	81210.7	Color2 [DarkGray]	1	4		24.8713	24.4291	24.4739	24.5731	24.6629	24.3526
	0.760426	-0.119352	Phf12	PHD finger protein 12	PHF12_MOUSE	109509	Color2 [DarkGray]	1	4		14.4023	14.5353	14.4244	14.5588	14.5852	14.6758
	0.758846	0.35033	Septin11	Septin-11	A0A0J9YTY0_MOUSE;A0A0J9YUL3_MOUSE;SEP11_MOUSE	48978.86;49781.71;49694.63	Color2 [DarkGray]	1	4		15.8702	15.1897	15.4755	15.719	15.8566	15.2425
	0.758218	0.246023	Gabpa	GA-binding protein alpha chain	GABPA_MOUSE	51344.4	Color2 [DarkGray]	1	4		18.5223	18.0366	18.1354	18.2996	18.4984	18.0818
	0.758069	0.671654	Zdhhc13	Palmitoyltransferase (Fragment);Palmitoyltransferase ZDHHC13	D3YY07_MOUSE;ZDH13_MOUSE	50733.61;70889.68	Color2 [DarkGray]	1	4		11.0097	10.3787	10.7461	10.0358	10.0568	9.38309
	0.757828	0.152033	H1-5	Histone H1.5	H15_MOUSE	22576.1	Color2 [DarkGray]	1	4		19.7626	19.7174	19.6814	19.4636	19.6494	19.4562
	0.7572	0.231925	Ncbp3	Nuclear cap-binding protein subunit 3	NCBP3_MOUSE	70043.1	Color2 [DarkGray]	1	4		17.9795	17.4223	17.5268	17.5844	17.769	17.5727
	0.756312	0.347638	Apoe	Apolipoprotein E	APOE_MOUSE	35866.6	Color2 [DarkGray]	1	4		20.4356	19.7068	20.17	20.1325	20.5715	20.2948
	0.755979	0.273948	Stk17b	Serine/threonine-protein kinase 17B	ST17B_MOUSE	41982.6	Color2 [DarkGray]	1	4		14.497	14.065	14.1896	14.3135	14.7073	14.1935
	0.755148	0.389615	Mtnd4	NADH-ubiquinone oxidoreductase chain 4	NU4M_MOUSE	51881.8	Color2 [DarkGray]	1	4		17.7045	17.1966	17.5682	17.7557	17.8784	17.0299
	0.754965	-1.02653	C1qc	Complement C1q subcomponent subunit C	C1QC_MOUSE	25991.6	Color2 [DarkGray]	1	4		17.2915	18.5755	18.164	18.8263	18.8485	19.9818
	0.754411	-0.669866	Slc25a10	Mitochondrial dicarboxylate carrier	DIC_MOUSE	31714.9	Color2 [DarkGray]	1	4		19.8494	20.7378	20.762	21.3035	20.9323	21.512
	0.754297	-0.489	Zbtb39	Zinc finger and BTB domain-containing 39	Q6PDK0_MOUSE	79048.4	Color2 [DarkGray]	1	4		15.9204	16.0968	15.9422	16.6717	16.3991	16.9602
	0.754229	0.267846	Thoc5	THO complex subunit 5 homolog	A0A0R4J0J6_MOUSE;THOC5_MOUSE	78700.03;78686	Color2 [DarkGray]	1	4		18.1688	17.5736	17.6333	17.6236	17.9422	17.7436
	0.754026	-0.507023	Tex9	Testis-expressed protein 9	TEX9_MOUSE;V9GX60_MOUSE;V9GXL5_MOUSE;V9GXN9_MOUSE;Z4YJY6_MOUSE	44065.61;23776.35;31555.31;37610.82;22111.23	Color2 [DarkGray]	1	4		13.9923	13.7863	13.3443	14.5891	13.513	13.9953
	0.752753	0.170116	Rhoa	Transforming protein RhoA	RHOA_MOUSE	21782.2	Color2 [DarkGray]	1	4		22.8672	22.6028	22.6588	22.7619	22.9659	22.6169
	0.752338	-0.234425	Pdpk1	3-phosphoinositide-dependent protein kinase 1	F2Z3X6_MOUSE;F2Z3Z9_MOUSE;Q3TRL2_MOUSE;PDPK1_MOUSE	60935.3;48807.26;59327.66;63758.55	Color2 [DarkGray]	1	4		16.7882	16.6325	16.3964	16.8797	16.4636	16.8392
	0.751978	0.322436	Npm1	Nucleophosmin	NPM_MOUSE	32560.1	Color2 [DarkGray]	1	4		24.4737	23.9257	24.3891	24.5334	24.6394	24.0759
	0.75195	0.31624	Dab2ip	Disabled homolog 2-interacting protein;Disabled homolog 2-interacting protein;Disabled homolog 2-interacting protein;Disabled homolog 2-interacting protein (Fragment);Disabled homolog 2-interacting protein	A2AUX3_MOUSE;A2AUX5_MOUSE;B7ZD29_MOUSE;F6RK07_MOUSE;DAB2P_MOUSE	125115.03;123960;127311.68;NaN;131726.48	Color2 [DarkGray]	1	4		17.5909	17.0783	17.1788	17.2619	17.7988	17.2795
	0.751919	0.236543	Rtn4	Reticulon-4	RTN4_MOUSE	126613	Color2 [DarkGray]	1	4		22.3432	21.9706	21.9005	21.9813	22.302	21.8843
	0.75191	0.367008	Sox2	Transcription factor SOX-2;Sox2 protein	SOX2_MOUSE;Q60I23_MOUSE	34454.08;34405.95	Color2 [DarkGray]	1	4		18.8207	17.9185	18.3992	18.5526	18.5053	18.153
	0.751775	0.301539	Mboat7	Lysophospholipid acyltransferase 7	MBOA7_MOUSE	53435.7	Color2 [DarkGray]	1	4		18.3854	17.9278	18.2771	18.2047	18.7276	18.3529
	0.751372	-0.303131	Psma4	Proteasome subunit alpha type-4	PSA4_MOUSE	29470.8	Color2 [DarkGray]	1	4		17.8112	18.0311	17.5337	18.2436	17.6918	17.6714
	0.750907	-0.240365	Mtfp1	Mitochondrial fission process protein 1	MTFP1_MOUSE	18314	Color2 [DarkGray]	1	4		15.4259	NaN	15.2266	15.6289	NaN	15.5043
	0.750129	-0.443399	Nedd1	Protein NEDD1	NEDD1_MOUSE	71292.3	Color2 [DarkGray]	1	4		15.0891	14.9045	14.6371	15.7274	14.9083	15.3328
	0.749789	0.215097	Ipo11	Importin-11	IPO11_MOUSE	112416	Color2 [DarkGray]	1	4		22.0861	21.6372	21.8289	21.9769	22.0288	21.6844
	0.749508	0.235079	Mcm8	DNA helicase MCM8	MCM8_MOUSE	92371.1	Color2 [DarkGray]	1	4		16.3696	15.7735	16.0837	16.0229	16.2272	16.179
	0.748745	1.51783	Rnf20	E3 ubiquitin protein ligase (Fragment);E3 ubiquitin-protein ligase BRE1A	A2AIR2_MOUSE;BRE1A_MOUSE	70389.44;113520.22	Color2 [DarkGray]	1	4		14.7375	11.291	14.4286	14.2515	14.761	13.8311
	0.748559	0.582829	Tor1a	Torsin-1A	TOR1A_MOUSE	37829.9	Color2 [DarkGray]	1	4		14.9562	14.4979	14.8956	14.129	15.6032	15.0796
	0.748441	0.313956	Zbtb8os	Protein archease	A8Y5E9_MOUSE;B2KGA7_MOUSE;ARCH_MOUSE	15677.32;19579.87;19727.05	Color2 [DarkGray]	1	4		17.388	16.7097	17.3048	17.368	17.3982	17.0715
	0.747642	0.212004	Ints5	Integrator complex subunit 5	INT5_MOUSE	108348	Color2 [DarkGray]	1	4		19.488	19.0101	19.2366	19.3694	19.4467	19.1557
	0.747532	0.320503	Psmd3	26S proteasome non-ATPase regulatory subunit 3	PSMD3_MOUSE	60718.2	Color2 [DarkGray]	1	4		22.6617	22.0846	22.3061	22.5343	22.7587	22.146
	0.746796	0.213422	Niban2	Protein Niban 2	NIBA2_MOUSE	84818.5	Color2 [DarkGray]	1	4		18.6242	18.1925	18.2857	18.4323	18.602	18.2469
	0.746536	0.48512	Serpinb6a;Serpinb6a;Serpinb6a;Serpinb6a;Serpinb6a;Serpinb6a;Serpinb6a;Serpinb6a;Serpinb6a;Serpinb6	Serine (or cysteine) peptidase inhibitor, clade B, member 6a (Fragment);Serine (or cysteine) peptidase inhibitor, clade B, member 6a (Fragment);Serine (or cysteine) peptidase inhibitor, clade B, member 6a (Fragment);Serine (or cysteine) peptidase inhibitor, clade B, member 6a (Fragment);Serine (or cysteine) peptidase inhibitor, clade B, member 6a (Fragment);Serine (or cysteine) peptidase inhibito…	E9PYY0_MOUSE;E9PZQ9_MOUSE;E9Q0P9_MOUSE;E9Q108_MOUSE;E9Q3Y1_MOUSE;E9Q4R2_MOUSE;E9Q6X2_MOUSE;F8WIV2_MOUSE;K7E6F1_MOUSE;SPB6_MOUSE	12820.66;6908.96;21286.16;20599.31;15620.7;7388.45;17521.76;44774.48;25411.13;42598.9	Color2 [DarkGray]	1	4		14.7194	13.9779	14.1479	14.1721	14.8131	NaN
	0.74634	0.20241	Setx	Probable helicase senataxin	SETX_MOUSE	297589	Color2 [DarkGray]	1	4		16.8881	16.5875	16.4924	16.5009	16.7421	16.427
	0.746028	0.314732	Uba2	SUMO-activating enzyme subunit 2	SAE2_MOUSE	70568.9	Color2 [DarkGray]	1	4		22.0796	21.4186	21.6585	21.861	21.8856	21.3999
	0.745833	0.317341	Luc7l2	Putative RNA-binding protein Luc7-like 2	LC7L2_MOUSE	46582.9	Color2 [DarkGray]	1	4		17.1383	16.8949	16.7513	16.6766	17.3854	16.7514
	0.745663	0.257378	Znf281	Zinc finger protein 281	ZN281_MOUSE	96684.5	Color2 [DarkGray]	1	4		20.0668	19.409	19.5886	19.5775	19.7689	19.6656
	0.745083	0.467141	Zfp493	Zinc finger protein 493 (Fragment);Zinc finger protein 493	A0A1Y7VP64_MOUSE;E9Q1L8_MOUSE	9903.43;44416.87	Color2 [DarkGray]	1	4		12.92	11.9028	12.4869	12.0575	11.9375	11.9827
	0.745017	0.265199	Fermt2	Fermitin family homolog 2	FERM2_MOUSE	77800.4	Color2 [DarkGray]	1	4		19.7038	19.2831	19.496	19.5246	19.9707	19.5671
	0.744995	0.303506	2310022A10Rik;2310022A10Rik;2310022A10Rik;	RIKEN cDNA 2310022A10 gene;RIKEN cDNA 2310022A10 gene;RIKEN cDNA 2310022A10 gene;Uncharacterized protein C19orf47 homolog	A0A087WRI8_MOUSE;A0A0R4J2B5_MOUSE;G5E8E3_MOUSE;CS047_MOUSE	43088.64;42269.67;44456.04;44410.06	Color2 [DarkGray]	1	4		16.9881	16.5784	17.3676	17.0886	17.0722	16.8504
	0.744467	0.179729	Retreg3	Reticulophagy regulator 3	RETR3_MOUSE	51637.5	Color2 [DarkGray]	1	4		15.3764	15.0164	15.0093	15.0763	15.2724	15.0261
	0.744279	0.416372	Fars2	Phenylalanyl-tRNA synthetase;Phenylalanyl-tRNA synthetase;Phenylalanine--tRNA ligase, mitochondrial	A0A286YCZ5_MOUSE;G3X9Q4_MOUSE;SYFM_MOUSE	53529.88;25571.14;52336.59	Color2 [DarkGray]	1	4		13.9655	13.6209	14.0404	14.0557	14.6653	13.7456
	0.743836	0.434956	Dohh;Dohh;Gm48551;Dohh	Deoxyhypusine hydroxylase;Deoxyhypusine hydroxylase (Fragment);Predicted gene, 48551 (Fragment);Deoxyhypusine hydroxylase	D3Z6Y9_MOUSE;D3Z7J7_MOUSE;F6TY47_MOUSE;DOHH_MOUSE	23079.31;20461.35;NaN;32905.37	Color2 [DarkGray]	1	4		15.8997	15.0417	15.6674	15.8485	16.1252	15.4972
	0.7435	0.410694	Plod2	Procollagen-lysine 5-dioxygenase;Procollagen-lysine,2-oxoglutarate 5-dioxygenase 2	E9Q718_MOUSE;PLOD2_MOUSE	86901.07;84488.33	Color2 [DarkGray]	1	4		15.2222	14.2722	14.6622	14.8935	14.8746	14.3612
	0.743335	0.264589	Fbxo22	F-box only protein 22	FBX22_MOUSE	44202.9	Color2 [DarkGray]	1	4		21.0539	20.5898	20.6607	20.7876	21.1647	20.7081
	0.743132	0.309243	Pitpnb	Phosphatidylinositol transfer protein beta isoform	PIPNB_MOUSE;Q8JZZ5_MOUSE	31487;31616.03	Color2 [DarkGray]	1	4		17.5042	16.949	17.1839	17.3338	17.2929	16.7705
	0.742943	0.264681	Nabp2;Nabp2;Nabp2;Nabp1;Nabp2	SOSS complex subunit B1 (Fragment);SOSS complex subunit B1;SOSS complex subunit B1 (Fragment);SOSS complex subunit B2;SOSS complex subunit B1	E9PV68_MOUSE;E9Q199_MOUSE;E9Q1I2_MOUSE;SOSB2_MOUSE;SOSB1_MOUSE	16647.67;24284.03;16362.41;21748.57;22628.2	Color2 [DarkGray]	1	4		16.2556	16.2001	16.3208	16.2623	16.7417	16.0616
	0.742773	0.246278	Lman2	Vesicular integral-membrane protein VIP36	LMAN2_MOUSE	40429.8	Color2 [DarkGray]	1	4		21.1232	20.8338	20.7732	20.8528	21.2749	20.7459
	0.742734	0.292043	Nif3l1	NIF3-like protein 1	D3Z0G0_MOUSE;NIF3L_MOUSE	36267.72;41745.94	Color2 [DarkGray]	1	4		17.1504	16.513	16.6641	16.843	17.0913	16.6737
	0.742461	0.170507	Eif5b	Eukaryotic translation initiation factor 5B	IF2P_MOUSE	137616	Color2 [DarkGray]	1	4		23.467	23.1319	23.1039	23.1263	23.2993	23.1004
	0.741993	-0.664	Sugp2	SURP and G-patch domain-containing protein 2	SUGP2_MOUSE	118103	Color2 [DarkGray]	1	4		11.271	12.2405	11.0293	11.6926	12.135	12.4942
	0.741978	0.236707	Scfd2	Sec1 family domain-containing protein 2	SCFD2_MOUSE	74750.7	Color2 [DarkGray]	1	4		18.1666	17.6345	18.1183	18.0331	18.1905	18.0977
	0.741492	0.221681	Mark2	Non-specific serine/threonine protein kinase;Serine/threonine-protein kinase MARK2	E9QMP6_MOUSE;MARK2_MOUSE	86355.96;86305.94	Color2 [DarkGray]	1	4		20.7743	20.2205	20.4398	20.4838	20.6766	20.5213
	0.740924	0.448946	Ap1g1	AP-1 complex subunit gamma-1;AP-1 complex subunit gamma	AP1G1_MOUSE;Q8CBB7_MOUSE	91350.47;91721.86	Color2 [DarkGray]	1	4		17.7553	16.7569	17.0397	17.3321	17.6457	17.0049
	0.740729	0.213217	Dnajc2	DnaJ homolog subfamily C member 2	DNJC2_MOUSE	71721.8	Color2 [DarkGray]	1	4		21.8526	21.3823	21.4376	21.5354	21.6269	21.3597
	0.740653	0.235256	Ube3a	Ubiquitin-protein ligase E3A	UBE3A_MOUSE	99819.5	Color2 [DarkGray]	1	4		19.7841	19.3408	19.6186	19.7643	19.7967	19.3886
	0.739943	0.277375	Gbf1	Golgi-specific brefeldin A-resistance factor 1	Q6DFZ1_MOUSE	206782	Color2 [DarkGray]	1	4		17.3622	16.9487	17.0783	17.2614	17.5471	16.9454
	0.739827	-0.155005	Hsd17b10	17beta-hydroxysteroid dehydrogenase type 10/short chain L-3-hydroxyacyl-CoA dehydrogenase	Q99N15_MOUSE	27273.6	Color2 [DarkGray]	1	4		19.1399	19.3249	19.1699	19.4974	19.3905	19.343
	0.737457	0.268969	Taf1b	TATA box-binding protein-associated factor RNA polymerase I subunit B	TAF1B_MOUSE	67953.8	Color2 [DarkGray]	1	4		15.8772	15.2642	15.5447	15.7109	15.8495	15.4894
	0.737252	0.738703	Bst2	Bone marrow stromal antigen 2	BST2_MOUSE	19152.1	Color2 [DarkGray]	1	4		11.3566	10.3461	10.6645	10.8406	10.825	9.44333
	0.736783	0.267149	Src	Neuronal proto-oncogene tyrosine-protein kinase Src	SRC_MOUSE	59890.8	Color2 [DarkGray]	1	4		17.0784	16.5599	16.7104	16.803	17.1873	16.8117
	0.736049	0.224119	Ndufa9	NADH dehydrogenase [ubiquinone] 1 alpha subcomplex subunit 9, mitochondrial;NADH dehydrogenase [ubiquinone] 1 alpha subcomplex subunit 9, mitochondrial	A0A0R3P9C8_MOUSE;NDUA9_MOUSE	42121.67;42525.19	Color2 [DarkGray]	1	4		21.6802	21.3364	21.3114	21.3904	21.7624	21.3548
	0.735818	0.263135	Letm1	Mitochondrial proton/calcium exchanger protein	LETM1_MOUSE	82988.6	Color2 [DarkGray]	1	4		18.5275	17.9623	18.0179	18.1705	18.3548	17.978
	0.735245	0.365235	Traf4	TNF receptor-associated factor 4	TRAF4_MOUSE	53503.5	Color2 [DarkGray]	1	4		18.2885	17.8051	18.3627	18.3703	18.2428	17.6228
	0.735212	0.207617	Stt3b	Dolichyl-diphosphooligosaccharide--protein glycotransferase;Dolichyl-diphosphooligosaccharide--protein glycosyltransferase subunit STT3B	A0A0R4J0D3_MOUSE;STT3B_MOUSE	93314.84;93245.74	Color2 [DarkGray]	1	4		19.7293	19.3041	19.4312	19.5296	19.7829	19.4869
	0.735066	0.210718	Pcf11	PCF11 cleavage and polyadenylation factor subunit	G3X9Z4_MOUSE	172720	Color2 [DarkGray]	1	4		20.6187	20.1635	20.2836	20.2805	20.5958	20.4219
	0.73468	0.192072	Cdk9	Cyclin-dependent kinase 9	CDK9_MOUSE	42761.6	Color2 [DarkGray]	1	4		20.6056	20.2935	20.3025	20.4319	20.6181	20.2247
	0.734253	0.528286	Washc5	WASH complex subunit 5	WASC5_MOUSE	134110	Color2 [DarkGray]	1	4		16.822	15.7104	16.5157	16.4752	17.0764	16.6436
	0.733205	0.486343	Hmgcl	Hydroxymethylglutaryl-CoA lyase, mitochondrial	HMGCL_MOUSE	34238.8	Color2 [DarkGray]	1	4		16.1511	15.9399	16.2956	16.3154	16.9173	15.6496
	0.732814	0.246339	Trim32	E3 ubiquitin-protein ligase TRIM32	TRI32_MOUSE	72057.4	Color2 [DarkGray]	1	4		20.1781	19.6716	19.8954	19.9746	20.2856	19.9741
	0.73191	0.465921	Trmt112	Multifunctional methyltransferase subunit TRM112-like protein	Q8VCR4_MOUSE;TR112_MOUSE	12208.14;14141.23	Color2 [DarkGray]	1	4		16.8784	NaN	16.45	16.2938	NaN	16.1027
	0.731486	0.222696	Tubb3	Tubulin beta-3 chain	TBB3_MOUSE	50418.7	Color2 [DarkGray]	1	4		26.0868	25.4957	25.8244	25.87	25.9397	25.8172
	0.731101	0.293652	Hsp90ab1	Heat shock protein HSP 90-beta	HS90B_MOUSE	83281.2	Color2 [DarkGray]	1	4		28.1583	27.576	27.7181	27.9415	28.095	27.5728
	0.730802	0.31465	R3hdm1	R3H domain-containing 1	E9Q9Q2_MOUSE	124387	Color2 [DarkGray]	1	4		18.5694	18.2247	18.3273	18.2724	18.9707	18.4263
	0.730239	1.13809	Atp5c1	ATP synthase subunit gamma	A2AKU9_MOUSE	32770.8	Color2 [DarkGray]	1	4		14.533	12.7673	14.1384	12.08	12.3322	12.7421
	0.729998	0.205432	Tbcd	Tubulin-specific chaperone D	TBCD_MOUSE	133321	Color2 [DarkGray]	1	4		20.6865	20.2237	20.4061	20.5465	20.6551	20.3614
	0.728783	0.246754	Prkag1	5'-AMP-activated protein kinase subunit gamma-1	AAKG1_MOUSE	37520.4	Color2 [DarkGray]	1	4		20.1817	19.8649	19.9502	20.0843	20.1738	19.6162
	0.728287	0.897923	Hbb-bs;Hbb-bs;Hbb-b1;Hbb-b2;Hbb-y	Beta-globin;Hemoglobin, beta adult s chain (Fragment);Hemoglobin subunit beta-1;Hemoglobin subunit beta-2;Hemoglobin subunit epsilon-Y2	A8DUK4_MOUSE;E9Q223_MOUSE;HBB1_MOUSE;HBB2_MOUSE;HBE_MOUSE	15748.06;11083.52;15840.18;15878.25;16136.61	Color2 [DarkGray]	1	4		15.3249	14.24	14.1185	13.6936	NaN	13.5378
	0.727545	0.350169	Slc25a33	Solute carrier family 25 member 33	S2533_MOUSE	35063.8	Color2 [DarkGray]	1	4		16.8021	16.2116	16.5335	16.4517	17.1005	16.7222
	0.726946	0.848168	Huwe1	HECT-type E3 ubiquitin transferase;E3 ubiquitin-protein ligase HUWE1	A2AFQ0_MOUSE;HUWE1_MOUSE	482691.66;482634.61	Color2 [DarkGray]	1	4		19.9868	19.3693	19.6776	19.5367	19.6737	17.8877
	0.726851	0.312189	Mllt10	Protein AF-10	A2AS70_MOUSE;AF10_MOUSE	104527.71;113029.27	Color2 [DarkGray]	1	4		19.2815	18.666	18.9912	18.8777	19.4035	19.196
	0.7258	0.313423	Hnrnpa0	Heterogeneous nuclear ribonucleoprotein A0	ROA0_MOUSE	30530.4	Color2 [DarkGray]	1	4		21.5034	20.8942	21.0898	21.319	21.383	20.8227
	0.725693	-1.11423	C3	Complement C3	CO3_MOUSE	186484	Color2 [DarkGray]	1	4		19.7297	21.3532	21.1202	21.618	21.555	22.7763
	0.72561	-0.397172	Lmo7	LIM domain only 7	E9PYF4_MOUSE	192553	Color2 [DarkGray]	1	4		18.6805	19.0444	18.437	19.3547	18.6233	18.5332
	0.723625	-0.390628	Yeats2	YEATS domain-containing protein 2 (Fragment);YEATS domain-containing protein 2	A0A338P697_MOUSE;YETS2_MOUSE	144767.93;148949.63	Color2 [DarkGray]	1	4		12.4025	13.2579	12.5784	12.5788	12.8413	13.1572
	0.723359	0.265021	Picalm	Phosphatidylinositol-binding clathrin assembly protein (Fragment)	A0A140LHQ8_MOUSE	57003.8	Color2 [DarkGray]	1	4		17.3491	16.7498	17.0779	17.2299	17.3682	17.0205
	0.723281	0.32765	Csnk1e	Casein kinase I isoform epsilon	KC1E_MOUSE	47322	Color2 [DarkGray]	1	4		16.5744	15.9921	16.4015	16.4002	16.8835	16.4841
	0.722922	0.373224	Mrps23	28S ribosomal protein S23, mitochondrial (Fragment);28S ribosomal protein S23, mitochondrial;28S ribosomal protein S23, mitochondrial	F7ARZ1_MOUSE;Q3TI14_MOUSE;RT23_MOUSE	NaN;18283.7;20348.04	Color2 [DarkGray]	1	4		16.0813	15.5373	16.0827	16.2004	16.4911	15.7976
	0.72263	0.199438	Mars1	Methionine--tRNA ligase, cytoplasmic;Methionine--tRNA ligase, cytoplasmic	E9QB02_MOUSE;SYMC_MOUSE	102372.66;101430.59	Color2 [DarkGray]	1	4		24.8553	24.3752	24.4937	24.6161	24.7014	24.4608
	0.722523	0.250329	Dhx36	ATP-dependent DNA/RNA helicase DHX36	DHX36_MOUSE	113883	Color2 [DarkGray]	1	4		22.0973	21.6688	21.811	21.9996	22.2052	21.6941
	0.722431	1.59977	Mtnd5	NADH-ubiquinone oxidoreductase chain 5	NU5M_MOUSE	68474.8	Color2 [DarkGray]	1	4		16.5892	16.2475	17.2069	16.7964	17.7367	13.6895
	0.721228	0.236645	Farsb	Phenylalanine--tRNA ligase beta subunit	SYFB_MOUSE	65697.2	Color2 [DarkGray]	1	4		20.8956	20.3572	20.4887	20.6281	20.6547	20.3438
	0.720659	-0.293889	Hsd17b4	Peroxisomal multifunctional enzyme type 2	DHB4_MOUSE	79481.8	Color2 [DarkGray]	1	4		20.1201	20.2433	20.1595	20.8344	20.3089	20.3926
	0.720614	0.642806	Zfp997	Zinc finger protein 997 (Fragment);Zinc finger protein 997	A0A571BGF1_MOUSE;L7N208_MOUSE	55999.74;70027.48	Color2 [DarkGray]	1	4		17.1002	15.4654	15.8312	16.071	16.3513	15.818
	0.720292	0.244352	Cep170	Centrosomal protein of 170 kDa	H7BX26_MOUSE;CE170_MOUSE	173945.55;175049.8	Color2 [DarkGray]	1	4		16.6137	16.2274	16.4718	16.1644	16.6641	16.6247
	0.720281	0.542786	Sdha	Succinate dehydrogenase [ubiquinone] flavoprotein subunit, mitochondrial	SDHA_MOUSE	72585.4	Color2 [DarkGray]	1	4		23.7965	23.1976	23.314	23.4617	23.5897	22.4126
	0.720219	0.456383	Gm6871	Predicted gene 6871	L7N1Z0_MOUSE	51082	Color2 [DarkGray]	1	4		15.7567	14.7346	15.7131	15.7305	15.6413	15.2769
	0.720075	0.26266	Dnm1l	Dynamin-1-like protein	E9PUD2_MOUSE;DNM1L_MOUSE	79532.59;82658.03	Color2 [DarkGray]	1	4		22.0651	21.5755	21.9667	21.8554	22.2576	22.0705
	0.719963	0.413006	Kri1	Protein KRI1 homolog	F6WIU1_MOUSE;KRI1_MOUSE;V9GXJ9_MOUSE	82207.62;82057.4;68631.85	Color2 [DarkGray]	1	4		13.3653	12.5368	12.8931	13.2081	13.4105	12.6849
	0.719656	0.210737	Dnaaf5	Dynein assembly factor 5, axonemal	DAAF5_MOUSE	93850.6	Color2 [DarkGray]	1	4		21.7471	21.407	21.4616	21.6218	21.7902	21.3379
	0.719398	0.241213	Mavs	Mitochondrial antiviral-signaling protein	MAVS_MOUSE	53398.9	Color2 [DarkGray]	1	4		17.0645	16.7834	16.8383	16.9785	17.2896	16.7068
	0.718826	0.551769	Cd2ap	CD2-associated protein	A0A3B2W812_MOUSE;CD2AP_MOUSE	58394.22;70449.92	Color2 [DarkGray]	1	4		16.0349	14.9966	15.7365	16.0068	16.4113	15.5241
	0.718554	0.141259	Tubb4b	Tubulin beta-4B chain	TBB4B_MOUSE	49831	Color2 [DarkGray]	1	4		29.38	29.0189	29.1361	29.2117	29.245	29.1066
	0.718515	-0.382512	Gprc5a	Retinoic acid-induced protein 3	G5E8C3_MOUSE;RAI3_MOUSE	40095.94;40100.91	Color2 [DarkGray]	1	4		13.9573	14.2856	13.7219	14.5513	14.4983	14.4882
	0.718429	0.21814	Mtfr1l	Mitochondrial fission regulator 1-like	MFR1L_MOUSE	31726.2	Color2 [DarkGray]	1	4		17.6504	17.1693	17.4396	17.5812	17.6519	17.3368
	0.718164	0.204987	Ddx1	ATP-dependent RNA helicase DDX1	DDX1_MOUSE	82500.2	Color2 [DarkGray]	1	4		24.3382	23.8933	24.0413	24.1987	24.2953	23.9678
	0.718099	-0.216629	Dst	Dystonin	S4R1P5_MOUSE	870533	Color2 [DarkGray]	1	4		26.3099	26.4222	26.2401	26.3777	26.3907	26.7907
[truncated: 2,224 more rows]

## Sheet: S4 - PROSER1 IP-MS in mEB
Significant	-LOG(P-value)	Difference	PG.Genes	PG.ProteinDescriptions	PG.ProteinNames	PG.MolecularWeight	Symbol color	Symbol type	Symbol size	Show label	WT1	PROSER1KO1	WT2	PROSER1KO2	WT3	PROSER1KO3
+	5.05006	4.52167	Ogt	UDP-N-acetylglucosamine--peptide N-acetylglucosaminyltransferase 110 kDa subunit	OGT1_MOUSE	116952	Color2 [DarkGray]	1	4		28.3037	23.5702	28.1329	24.0051	28.4648	23.761
	4.03402	4.07128	Tet1	Methylcytosine dioxygenase TET1	TET1_MOUSE	222945	Color2 [DarkGray]	1	4		26.7117	22.2412	25.9719	22.4202	26.6991	22.5074
	3.94008	4.26877	Pspc1	Paraspeckle component 1	PSPC1_MOUSE	58758.5	Color2 [DarkGray]	1	4		26.6496	21.9999	26.6712	22.9592	26.8284	22.3837
	3.833	3.38334	Proser1	Proline and serine-rich protein 1	PRSR1_MOUSE	91978.2	Color2 [DarkGray]	1	4		26.5173	22.6868	26.1398	23.0572	26.5957	23.3589
	3.76279	5.5578	Tet2	Methylcytosine dioxygenase TET;Methylcytosine dioxygenase TET2	A0A0G2JF55_MOUSE;TET2_MOUSE	213010.61;212129.57	Color2 [DarkGray]	1	4		26.8624	21.7224	27.3224	22.1628	27.2222	20.8483
	3.31562	1.75718	Irgm1	Immunity-related GTPase family M protein 1	IRGM1_MOUSE	46551.8	Color2 [DarkGray]	1	4		20.6828	18.6068	20.6528	18.9225	20.2417	18.7766
	3.30448	2.12213	Msl1	Male-specific lethal 1 homolog	MSL1_MOUSE	67319.8	Color2 [DarkGray]	1	4		15.3852	13.0353	15.4809	13.2596	14.8598	13.0646
	3.12784	1.02946	Med31	Mediator of RNA polymerase II transcription subunit 31	MED31_MOUSE	15771.1	Color2 [DarkGray]	1	4		17.8827	16.5976	17.7771	16.9357	17.7046	16.7427
	3.0497	3.42253	Cldn6	Claudin-6	CLD6_MOUSE	23387.7	Color2 [DarkGray]	1	4		17.4688	13.474	16.6122	13.6796	16.3664	13.0261
	2.93615	1.47267	Nlrp4f	NLR family, pyrin domain containing 4F	L7N1W9_MOUSE	107871	Color2 [DarkGray]	1	4		22.4697	20.6881	22.2345	21.2076	22.3563	20.7468
	2.66472	2.30737	Nono	Non-POU domain-containing octamer-binding protein	NONO_MOUSE	54540.9	Color2 [DarkGray]	1	4		26.8183	24.1456	27.0636	25.1278	27.2638	24.9502
	2.64583	1.90196	Coa3	Cytochrome c oxidase assembly factor 3;Cytochrome c oxidase assembly factor 3 homolog, mitochondrial	E9Q6W2_MOUSE;COA3_MOUSE	9822.36;11986.67	Color2 [DarkGray]	1	4		20.0541	17.7888	20.0686	18.597	20.4118	18.4429
	2.58325	1.66799	Myl4	Myosin, light polypeptide 4 (Fragment);Myosin light chain 4;Myosin, light polypeptide 4	A2A6Q8_MOUSE;MYL4_MOUSE;Q9CZ19_MOUSE	21044.91;21159.02;21189.04	Color2 [DarkGray]	1	4		15.0629	13.275	NaN	NaN	14.9567	13.4087
	2.46084	-0.860343	Cbr4	3-oxoacyl-[acyl-carrier-protein] reductase	CBR4_MOUSE	25414.6	Color2 [DarkGray]	1	4		19.0204	19.8242	19.1902	19.9016	19.1751	20.2408
	2.41272	1.46712	H2-K1	H-2 class I histocompatibility antigen, K-B alpha chain	HA1B_MOUSE	41301.8	Color2 [DarkGray]	1	4		20.2052	18.2824	20.1888	18.7539	19.5894	18.5458
	2.36669	3.83485	Ct55	Cancer/testis antigen 55	Q14BQ3_MOUSE	26281.4	Color2 [DarkGray]	1	4		16.3202	11.409	16.3878	12.2878	14.548	12.0547
	2.33577	1.58924	Phlda2	Pleckstrin homology-like domain family A member 2	PHLA2_MOUSE	16727.2	Color2 [DarkGray]	1	4		20.367	18.2404	20.0031	18.2429	19.5305	18.6496
	2.29241	1.3014	Ddx25	ATP-dependent RNA helicase DDX25	DDX25_MOUSE	54876.2	Color2 [DarkGray]	1	4		17.863	16.4887	17.9596	16.2815	17.2385	16.3867
	2.29216	1.74653	Tapbp	TAP binding protein;Tapasin	Q3TCU5_MOUSE;TPSN_MOUSE	49835.51;49736.38	Color2 [DarkGray]	1	4		16.4243	13.7987	15.7998	14.4201	15.6612	14.4269
	2.23401	1.82539	Nlrp4c	NACHT, LRR and PYD domains-containing protein 4C	NAL4C_MOUSE	112674	Color2 [DarkGray]	1	4		18.4569	16.7878	18.8391	16.5223	17.7827	16.2925
	2.22871	0.516804	Kif3c	Kinesin-like protein KIF3C	KIF3C_MOUSE	89972.9	Color2 [DarkGray]	1	4		17.1108	16.8025	17.1903	16.6685	17.4015	16.6812
	2.19949	1.51521	Ripk4	Receptor-interacting serine/threonine-protein kinase 4	RIPK4_MOUSE	86612.9	Color2 [DarkGray]	1	4		18.4125	16.5571	18.3704	17.2045	17.9318	16.4075
	2.19254	1.75353	Hip1r	Huntingtin-interacting protein 1-related protein	HIP1R_MOUSE	119426	Color2 [DarkGray]	1	4		19.1167	17.1316	19.013	16.6361	18.4123	17.5138
	2.17504	1.51351	Qser1	Glutamine and serine-rich protein 1	QSER1_MOUSE	194475	Color2 [DarkGray]	1	4		23.9974	22.2687	23.4414	22.3356	23.3655	21.6595
	2.13164	1.15218	Fkbp10	peptidylprolyl isomerase;Peptidyl-prolyl cis-trans isomerase FKBP10	A2A4H9_MOUSE;FKB10_MOUSE	52334.19;64697.43	Color2 [DarkGray]	1	4		17.0486	15.5607	16.8387	15.8443	16.3948	15.4205
	2.10798	-2.9629	Prss1	Protease, serine 1 (trypsin 1)	Q9Z1R9_MOUSE	26134.7	Color2 [DarkGray]	1	4		23.1618	26.6037	23.0606	25.3317	23.9419	27.1175
	2.07184	0.796739	Ephx1	Epoxide hydrolase 1	HYEP_MOUSE	52576.5	Color2 [DarkGray]	1	4		18.8322	17.7286	18.383	18.0243	18.7726	17.8448
	2.03969	1.44398	Arhgap29	Rho GTPase activating protein 29 (Fragment);Rho GTPase-activating protein 29	A0A0G2JGF7_MOUSE;RHG29_MOUSE	NaN;142340.63	Color2 [DarkGray]	1	4		14.6538	12.829	14.0229	12.9463	NaN	12.9077
	2.03744	1.43148	Mettl9	Methyltransferase like 9 (Fragment);Protein-L-histidine N-pros-methyltransferase	A0A140LJ45_MOUSE;METL9_MOUSE	19385.28;36425.96	Color2 [DarkGray]	1	4		14.5235	13.1386	14.1407	13.4157	15.0029	12.8183
	1.99445	0.522905	R3hdm1	R3H domain containing 1 (Fragment)	Q3URW7_MOUSE	28189.7	Color2 [DarkGray]	1	4		15.442	14.6946	15.3555	14.9915	15.4917	15.0344
	1.98962	1.63657	Gprc5c	G protein-coupled receptor, family C, group 5, member C;G protein-coupled receptor, family C, group 5, member C;G-protein coupled receptor family C group 5 member C	I7HPW4_MOUSE;J3JS84_MOUSE;GPC5C_MOUSE	48484.59;48447.61;48421.53	Color2 [DarkGray]	1	4		15.6212	14.0426	15.3464	NaN	15.1649	13.4394
	1.98676	4.72685	Tet3	Methylcytosine dioxygenase TET3	TET3_MOUSE	194792	Color2 [DarkGray]	1	4		21.7883	16.778	20.6794	16.0406	23.1222	18.5908
	1.97003	0.253385	Ptcd2	Pentatricopeptide repeat-containing protein 2, mitochondrial	PTCD2_MOUSE	43843.5	Color2 [DarkGray]	1	4		19.6357	19.4805	19.7369	19.5065	19.7345	19.3599
	1.95241	-3.21566	Plg	Plasminogen	PLMN_MOUSE	90807.9	Color2 [DarkGray]	1	4		16.9554	18.737	14.5342	18.6857	15.3687	19.0826
	1.9281	-1.79296	C2cd2	C2 domain-containing protein 2	C2CD2_MOUSE	76536.1	Color2 [DarkGray]	1	4		14.2713	16.4727	15.0741	16.6347	NaN	16.2896
	1.90102	0.444996	Tcf12	Transcription factor 12	HTF4_MOUSE	75811	Color2 [DarkGray]	1	4		17.7784	17.083	17.6471	17.3379	17.5279	17.1975
	1.8797	2.11798	Slc26a2	Sulfate transporter	S26A2_MOUSE	81604.3	Color2 [DarkGray]	1	4		15.9417	13.3434	16.3798	14.3528	15.1072	13.3785
	1.87637	0.401519	Med30	Mediator of RNA polymerase II transcription subunit 30	MED30_MOUSE	20358.3	Color2 [DarkGray]	1	4		18.2144	17.6954	18.1258	17.608	18.0568	17.8891
	1.85688	1.41924	Syngr3	Synaptogyrin-3	SNG3_MOUSE	24561	Color2 [DarkGray]	1	4		17.66	15.6327	17.5755	15.8783	17.1806	16.6473
	1.85264	2.41347	Sfmbt2	Scm-like with four mbt domains 2;Scm-like with four mbt domains 2;Scm-like with four MBT domains protein 2	Q3UH07_MOUSE;Q3UH63_MOUSE;SMBT2_MOUSE	106421.32;109954.28;105980.82	Color2 [DarkGray]	1	4		19.1414	16.0994	19.216	16.9358	17.7558	15.8376
	1.84335	1.05532	Slc30a1	Proton-coupled zinc antiporter SLC30A1	ZNT1_MOUSE	54716.2	Color2 [DarkGray]	1	4		17.7321	16.4715	17.7256	17.2139	17.8381	16.4444
	1.8422	3.51167	Exoc3l1	Exocyst complex component 3-like protein	EX3L1_MOUSE	81204	Color2 [DarkGray]	1	4		17.3493	12.5751	18.313	14.2952	16.6503	14.9072
	1.8338	1.29428	Erap1	Endoplasmic reticulum aminopeptidase 1	ERAP1_MOUSE	106599	Color2 [DarkGray]	1	4		19.8203	18.284	19.3632	17.7321	18.9048	18.1894
	1.81901	-2.74611	Uba1y	Ubiquitin-like modifier-activating enzyme 1 Y	UBA1Y_MOUSE	118038	Color2 [DarkGray]	1	4		14.8859	16.824	13.8319	17.6931	NaN	16.7981
	1.79727	0.645093	Ina	Alpha-internexin	AINX_MOUSE	55382.6	Color2 [DarkGray]	1	4		18.7909	18.2501	19.0014	18.0125	18.9314	18.5258
	1.79555	1.71747	Cpeb1	Cytoplasmic polyadenylation element binding protein 1 (Fragment);Cytoplasmic polyadenylation element-binding protein 1;Cytoplasmic polyadenylation element binding protein 1	F6X7Z3_MOUSE;CPEB1_MOUSE;Q059Z2_MOUSE	60839.91;61917.23;61988.31	Color2 [DarkGray]	1	4		16.1609	14.175	16.2809	13.9502	14.9561	14.1203
	1.77199	1.46628	Mis12	Protein MIS12 homolog	MIS12_MOUSE	24130.9	Color2 [DarkGray]	1	4		16.345	13.9847	15.8706	14.3897	15.3187	14.7611
	1.76895	-1.23407	Alb	Albumin	ALBU_MOUSE	68692.5	Color2 [DarkGray]	1	4		21.7744	22.6037	22.0231	22.8163	21.263	23.3428
	1.75901	-0.515478	Mtmr10	Myotubularin-related protein 10	MTMRA_MOUSE	88197.3	Color2 [DarkGray]	1	4		23.1634	23.5345	23.2401	23.5434	23.0014	23.8735
	1.75515	0.634488	Slc43a1	Solute carrier family 43, member 1;Solute carrier family 43, member 1;Large neutral amino acids transporter small subunit 3	A2ATS4_MOUSE;G3X8X3_MOUSE;LAT3_MOUSE	65369.48;67230.68;62644.29	Color2 [DarkGray]	1	4		16.6252	15.8178	16.4554	15.6374	16.1156	15.8375
	1.74251	1.10983	Smpdl3b	Acid sphingomyelinase-like phosphodiesterase 3b	ASM3B_MOUSE	51599.6	Color2 [DarkGray]	1	4		19.7681	18.0016	19.6495	18.765	19.1784	18.4999
	1.72024	2.44557	Nab2	NGFI-A-binding protein 2	NAB2_MOUSE	56577	Color2 [DarkGray]	1	4		19.3399	16.1445	19.4267	17.1797	17.8364	15.9421
	1.71017	0.63527	Mrpl12	Large ribosomal subunit protein bL12m	RM12_MOUSE	21708.4	Color2 [DarkGray]	1	4		20.1157	19.3367	20.0147	19.1229	19.6377	19.4027
	1.70338	-0.447902	Try10	Trypsin 10	Q792Z1_MOUSE	26220.9	Color2 [DarkGray]	1	4		27.1884	27.461	27.2314	27.5528	27.0774	27.8271
	1.70197	0.677741	Bmpr1a	Bone morphogenetic protein receptor type-1A;receptor protein serine/threonine kinase	BMR1A_MOUSE;Q60607_MOUSE	60063.33;56438.89	Color2 [DarkGray]	1	4		16.0519	14.9831	15.8059	15.0661	15.5128	15.2882
	1.67719	1.0235	Cthrc1	Collagen triple helix repeat containing 1;Collagen triple helix repeat-containing protein 1	A0A2I3BPR1_MOUSE;CTHR1_MOUSE	18700.71;26460.33	Color2 [DarkGray]	1	4		17.4033	15.8155	17.0639	16.0084	16.4878	16.0605
	1.6524	1.59018	Tnk1	Tyrosine kinase, non-receptor, 1;Non-receptor tyrosine-protein kinase TNK1	Q5F2B4_MOUSE;TNK1_MOUSE	73584.87;73099.42	Color2 [DarkGray]	1	4		17.0382	14.7866	16.7849	14.7415	15.6983	15.2228
	1.64338	2.07347	Gbp2	Guanylate-binding protein 2	GBP2_MOUSE	66739.5	Color2 [DarkGray]	1	4		20.043	17.8867	19.8247	17.8767	18.7522	16.6362
	1.63175	1.23869	Hmox1	Heme oxygenase 1	HMOX1_MOUSE	32928.7	Color2 [DarkGray]	1	4		24.5635	22.5736	24.3764	23.5088	23.8399	22.9814
	1.61954	2.03956	G6pc3	Glucose-6-phosphatase 3	G6PC3_MOUSE	38781.5	Color2 [DarkGray]	1	4		16.5208	14.7474	17.7758	15.0408	15.9505	14.3402
	1.61603	0.463758	Nap1l1	Nucleosome assembly protein 1-like 1	NP1L1_MOUSE;Q3TF41_MOUSE;Q8BSH9_MOUSE	45345.11;42732.67;44597.74	Color2 [DarkGray]	1	4		25.5458	24.7564	25.4342	25.1016	25.4275	25.1583
	1.59947	1.20409	Rnf213	Ring finger protein 213;Ring finger protein 213;E3 ubiquitin-protein ligase RNF213	A0A171EBL2_MOUSE;A0A8I4P9C4_MOUSE;RN213_MOUSE	584627.59;584783.78;584258.17	Color2 [DarkGray]	1	4		22.4043	20.7632	21.9789	20.6845	21.2399	20.5631
	1.59772	1.6462	H2bc21;H2bc26;H2bu2	Histone H2B type 2-E;Histone H2B type 3-B;H2B.U histone 2	H2B2E_MOUSE;H2B3B_MOUSE;H2B3A_MOUSE	13993.26;13908.11;13994.2	Color2 [DarkGray]	1	4		17.2327	14.9869	16.2597	14.3779	16.4631	15.6522
	1.58461	0.559232	Taf10	Transcription initiation factor TFIID subunit 10	TAF10_MOUSE	21840.6	Color2 [DarkGray]	1	4		17.5961	17.1579	17.8549	16.853	17.4862	17.2486
	1.57763	0.540208	Mtatp8	ATP synthase protein 8	ATP8_MOUSE	7766.28	Color2 [DarkGray]	1	4		20.3268	19.7131	20.2427	19.985	20.204	19.4548
	1.57383	2.23173	Bcl2l14	Apoptosis facilitator Bcl-2-like protein 14	B2L14_MOUSE	36991.8	Color2 [DarkGray]	1	4		16.7039	13.4581	16.0826	13.4001	14.5472	13.7803
	1.571	0.693224	Mphosph6	M-phase phosphoprotein 6	MPH6_MOUSE	19085.8	Color2 [DarkGray]	1	4		19.4735	18.9284	19.7367	19.3202	19.9098	18.7919
	1.55365	-0.891233	Bicral	BRD4-interacting chromatin-remodeling complex-associated protein-like	BICRL_MOUSE	114350	Color2 [DarkGray]	1	4		21.1074	21.6929	21.5353	22.3519	21.0023	22.2739
	1.54956	0.605416	Haus5	HAUS augmin-like complex subunit 5	HAUS5_MOUSE	69572	Color2 [DarkGray]	1	4		23.1495	22.3859	22.696	22.2719	22.6881	22.0596
	1.5126	-0.825915	Arid1b	AT rich interactive domain 1B (SWI-like)	A0A338P6U8_MOUSE;A0A8Q0PK87_MOUSE;E9Q6R4_MOUSE	242330.13;237795.36;237020.45	Color2 [DarkGray]	1	4		23.1048	23.4056	22.6731	23.4164	22.3386	23.7723
	1.51057	0.963991	Lefty1	Left-right determination factor 1	LFTY1_MOUSE	41497.7	Color2 [DarkGray]	1	4		20.6049	19.0826	20.44	19.4577	19.7136	19.3263
	1.50787	0.812983	Grn	Progranulin;Granulin	GRN_MOUSE;Q3U9N4_MOUSE	63458.24;65018.05	Color2 [DarkGray]	1	4		21.3986	20.3512	21.1274	20.4383	21.6725	20.97
	1.49952	0.6374	Exosc4	Exosome complex component RRP41	EXOS4_MOUSE	26249.7	Color2 [DarkGray]	1	4		21.4559	21.003	21.9278	21.3701	21.8623	20.9607
	1.48589	1.32383	Parp9	Protein mono-ADP-ribosyltransferase PARP9	PARP9_MOUSE	96658.7	Color2 [DarkGray]	1	4		20.6189	18.4301	20.1354	18.7935	19.2781	18.8373
	1.4857	0.755339	Cox5b;Cox5b-ps	Cytochrome c oxidase subunit 5B, mitochondrial;Cytochrome c oxidase subunit 5B, mitochondrial	COX5B_MOUSE;Q9D881_MOUSE	13812.87;13846.89	Color2 [DarkGray]	1	4		20.4441	19.1484	20.1712	19.8098	19.9843	19.3752
	1.48519	-0.832328	Znf692	Zinc finger protein 692	ZN692_MOUSE	59010.2	Color2 [DarkGray]	1	4		14.0859	14.7821	13.9503	15.0951	13.6582	14.3142
	1.48387	0.711766	Exosc1	Exosome complex component CSL4	EXOS1_MOUSE	21423.7	Color2 [DarkGray]	1	4		21.1128	20.5872	21.3907	20.9641	21.4822	20.2992
	1.46735	-0.744751	Igfbp2	Insulin-like growth factor-binding protein 2	IBP2_MOUSE	32846.7	Color2 [DarkGray]	1	4		22.7293	22.9427	22.2646	23.0341	21.9721	23.2235
	1.45771	2.43211	Trap1a	Tumor rejection antigen P815A	TUR8_MOUSE	25758.4	Color2 [DarkGray]	1	4		20.5674	18.9965	20.8454	17.7705	19.4277	16.7772
	1.45667	0.627414	Cybc1	Cytochrome b-245 chaperone 1	CYBC1_MOUSE	20921	Color2 [DarkGray]	1	4		18.8571	18.1978	18.924	18.053	18.3265	17.9746
	1.45175	0.633293	Coq6	Ubiquinone biosynthesis monooxygenase COQ6, mitochondrial	COQ6_MOUSE	51392.6	Color2 [DarkGray]	1	4		19.7234	19.0022	19.8613	19.2783	20.1491	19.5534
	1.44511	1.72956	Nmi	N-myc-interactor	NMI_MOUSE	35235.8	Color2 [DarkGray]	1	4		16.2733	13.8057	16.0887	NaN	15.2559	14.4805
	1.44393	0.689912	Prdm5	PR domain zinc finger protein 5	PRDM5_MOUSE	69550.4	Color2 [DarkGray]	1	4		19.4374	19.0241	19.5909	18.8091	19.2326	18.3579
	1.44305	0.418636	H2aj;H2ac4;H2ac6;H2ac7;H2ac8;H2ac11;H2ac13;Hist1h2an;Hist1h2ao;Hist1h2ap;H2ac25;Hist1h2af;H2ac12;H2ac15;H2aj	Histone H2A;Histone H2A type 1-B;Histone H2A type 1-C;Histone H2A type 1-D;Histone H2A type 1-E;Histone H2A type 1-G;Histone H2A type 1-I;Histone H2A type 1-N;Histone H2A type 1-O;Histone H2A type 1-P;Histone H2A type 3;Histone H2A type 1-F;Histone H2A type 1-H;Histone H2A type 1-K;Histone H2A.J	A0A0N4SV66_MOUSE;H2A1B_MOUSE;H2A1C_MOUSE;H2A1D_MOUSE;H2A1E_MOUSE;H2A1G_MOUSE;H2A1I_MOUSE;H2A1N_MOUSE;H2A1O_MOUSE;H2A1P_MOUSE;H2A3_MOUSE;H2A1F_MOUSE;H2A1H_MOUSE;H2A1K_MOUSE;H2AJ_MOUSE	13659.94;14135.49;14135.49;14135.49;14135.49;14135.49;14135.49;14135.49;14135.49;14135.49;14121.46;14161.53;13950.26;14149.52;14045.45	Color2 [DarkGray]	1	4		26.7171	26.3638	26.9951	26.358	26.5422	26.2766
	1.43824	1.10867	Usp42	Ubiquitin carboxyl-terminal hydrolase 42	UBP42_MOUSE	146223	Color2 [DarkGray]	1	4		18.1715	16.9605	18.5479	17.1636	17.4212	16.6904
	1.43558	1.61517	Nup62cl	Nucleoporin 62 C-terminal like	A2AG10_MOUSE	31222.5	Color2 [DarkGray]	1	4		18.5236	15.7039	18.3898	17.126	17.5776	16.8157
	1.43365	-0.927874	Tug1	Taurine up-regulated 1 protein;Taurine upregulated gene 1	TUG1_MOUSE;A0A8Q0QWN6_MOUSE	15178.83;15160.8	Color2 [DarkGray]	1	4		15.3727	16.6777	16.3654	16.9722	15.9737	16.8455
	1.43174	1.02882	Pycr2	Pyrroline-5-carboxylate reductase 2	P5CR2_MOUSE	33659.1	Color2 [DarkGray]	1	4		23.9898	22.0854	23.5234	23.0817	23.5874	22.8471
	1.42893	1.21704	Epha1	Ephrin type-A receptor 1	EPHA1_MOUSE	108578	Color2 [DarkGray]	1	4		19.5475	17.6586	19.2347	17.6576	18.8837	18.6985
	1.41204	1.11468	Spint2	Kunitz-type protease inhibitor 2	SPIT2_MOUSE	27914.1	Color2 [DarkGray]	1	4		18.9908	17.6805	19.0518	18.4627	19.8312	18.3866
	1.3943	1.00802	Skt;Etl4	Sickle tail protein;Enhancer trap locus 4	SKT_MOUSE;E9QAU4_MOUSE	213036.78;218446.03	Color2 [DarkGray]	1	4		25.334	25.2544	26.1878	24.6512	25.9523	24.5445
	1.39314	0.351543	Cdk2ap1	Cyclin-dependent kinase 2-associated protein 1	CDKA1_MOUSE	12354	Color2 [DarkGray]	1	4		20.3952	20.0931	20.3783	20.1362	20.2885	19.778
	1.39175	-2.01842	Enpp2	Ectonucleotide pyrophosphatase/phosphodiesterase 2;Ectonucleotide pyrophosphatase/phosphodiesterase family member 2	G3UXY9_MOUSE;ENPP2_MOUSE	104635.1;98885.44	Color2 [DarkGray]	1	4		16.136	17.5896	16.514	17.9508	14.362	17.5268
	1.3779	0.777745	Stau2	Double-stranded RNA-binding protein Staufen homolog 2	D3Z6D2_MOUSE;E2QRQ3_MOUSE;STAU2_MOUSE	56255.28;51996.35;62535.31	Color2 [DarkGray]	1	4		19.1108	17.8884	19	18.1909	19.0804	18.7787
	1.37416	1.09605	Klhl13	Kelch-like protein 13	KLH13_MOUSE	73786.9	Color2 [DarkGray]	1	4		20.574	18.9091	20.4327	19.2874	19.4499	18.9719
	1.36794	0.711526	Exosc5	Exosome complex component RRP46	EXOS5_MOUSE	25193.9	Color2 [DarkGray]	1	4		21.3157	20.7448	21.7768	21.2754	21.704	20.6417
	1.36483	1.6362	Padi3	protein-arginine deiminase;Protein-arginine deiminase type-3	E9QAM4_MOUSE;PADI3_MOUSE	74115.94;75072.78	Color2 [DarkGray]	1	4		15.174	NaN	14.2653	12.7818	13.917	12.85
	1.36391	0.988422	Lpcat4	Lysophospholipid acyltransferase LPCAT4	LPCT4_MOUSE	57143.2	Color2 [DarkGray]	1	4		17.6402	16.2229	17.4091	15.9802	16.6523	16.5332
	1.36229	1.4376	Ankrd52	Serine/threonine-protein phosphatase 6 regulatory ankyrin repeat subunit C	ANR52_MOUSE	115032	Color2 [DarkGray]	1	4		15.7077	13.1327	15.1984	13.9046	14.2411	13.7971
	1.35435	0.859325	Rmnd1	Required for meiotic nuclear division protein 1 homolog	RMND1_MOUSE	51842.9	Color2 [DarkGray]	1	4		14.1639	12.881	14.0634	13.3327	13.6712	NaN
	1.35211	0.395376	Bend3	BEN domain-containing protein 3	BEND3_MOUSE	94155.3	Color2 [DarkGray]	1	4		21.2476	20.6369	21.1265	20.5836	20.9739	20.9413
	1.34836	-0.551088	Cyp51a1	Lanosterol 14-alpha demethylase	CP51A_MOUSE	56775.7	Color2 [DarkGray]	1	4		25.1266	25.3809	25.2285	25.5806	24.721	25.7679
	1.34638	0.514906	Exosc9	Exosome complex component RRP45	EXOS9_MOUSE	48936.7	Color2 [DarkGray]	1	4		21.897	21.4005	22.1423	21.7558	21.881	21.2192
	1.34622	0.826594	Gm29394;	Predicted gene 29394;Uncharacterized protein C8orf76 homolog	H3BIW7_MOUSE;CH076_MOUSE	21606.67;41643.26	Color2 [DarkGray]	1	4		15.6988	14.7044	15.3365	14.6776	NaN	NaN
	1.34576	1.69971	Rell1	RELT-like protein 1	RELL1_MOUSE	29351.3	Color2 [DarkGray]	1	4		14.1766	12.1239	14.0214	13.4168	13.8657	11.4239
	1.34365	0.608262	Exosc3	Exosome complex component RRP40	EXOS3_MOUSE	29546.3	Color2 [DarkGray]	1	4		21.9632	21.5122	22.1868	21.7501	22.0041	21.0669
	1.3436	-1.06238	Porcn	Protein-serine O-palmitoleoyltransferase porcupine	PORCN_MOUSE	52507.8	Color2 [DarkGray]	1	4		15.8557	17.1917	16.9583	17.7433	16.1912	17.2573
	1.34251	-1.49054	Smarca4	SWI/SNF related, matrix associated, actin dependent regulator of chromatin, subfamily a, member 4 (Fragment)	G3UX35_MOUSE	NaN	Color2 [DarkGray]	1	4		16.2443	16.7715	16.0423	17.1992	14.7426	17.5301
	1.34126	1.56828	Dtx3l	E3 ubiquitin-protein ligase DTX3L	DTX3L_MOUSE	83043.6	Color2 [DarkGray]	1	4		20.4893	18.8931	21.2709	18.7001	19.3962	18.8584
	1.34085	0.80203	Exosc6	Exosome complex component MTR3	EXOS6_MOUSE	28370.2	Color2 [DarkGray]	1	4		20.6756	20.1078	21.3004	20.6546	21.3696	20.1771
	1.33799	1.06099	Timm13	Mitochondrial import inner membrane translocase subunit Tim13	TIM13_MOUSE	10457.9	Color2 [DarkGray]	1	4		17.9245	16.6027	17.4321	17.3618	18.1136	16.3228
	1.33613	0.263222	Msantd3	Myb/SANT-like DNA-binding domain-containing protein 3	MSD3_MOUSE	32324	Color2 [DarkGray]	1	4		16.5227	16.1674	16.3932	16.3313	16.4168	16.0444
	1.32984	-0.88354	Zic5	Zinc finger protein of the cerebellum 5;Zinc finger protein ZIC 5	A0A0R4J0E2_MOUSE;ZIC5_MOUSE	64481.49;64541.59	Color2 [DarkGray]	1	4		16.5011	16.9143	15.471	16.9541	15.9183	16.6726
	1.32757	0.93332	Vezf1	Vascular endothelial zinc finger 1	Q5SXC4_MOUSE	56556.9	Color2 [DarkGray]	1	4		15.0086	13.832	14.3476	13.2459	14.0543	13.5326
	1.32697	0.23227	Slc9a6	Sodium/hydrogen exchanger 6	SL9A6_MOUSE	77952.8	Color2 [DarkGray]	1	4		15.4441	15.1689	15.4614	15.272	NaN	NaN
	1.32531	0.548845	Exosc10	Exosome component 10	EXOSX_MOUSE	100942	Color2 [DarkGray]	1	4		23.4333	22.9898	23.541	23.2161	23.4433	22.5652
	1.32309	1.68876	Ifi35	Interferon-induced 35 kDa protein homolog	IN35_MOUSE	31875.6	Color2 [DarkGray]	1	4		16.4612	NaN	16.9277	14.368	15.6818	14.9683
	1.31916	-0.82406	Rbms2	RNA-binding motif, single-stranded-interacting protein 2	RBMS2_MOUSE	40724	Color2 [DarkGray]	1	4		19.9748	20.4498	19.8986	20.6857	19.1198	20.3299
	1.31427	1.51923	Vps37b	Vacuolar protein sorting-associated protein 37B	VP37B_MOUSE	31055.8	Color2 [DarkGray]	1	4		14.6398	13.4925	14.8371	14.2305	15.2874	12.4836
	1.31408	-0.916972	Zic2	Zinc finger protein of the cerebellum 2;Zinc finger protein ZIC 2	F8VPV3_MOUSE;ZIC2_MOUSE	54856.72;54953.84	Color2 [DarkGray]	1	4		18.1293	18.687	18.1998	19.0215	17.2575	18.629
	1.3061	3.23835	Pcf11	PCF11 cleavage and polyadenylation factor subunit (Fragment)	F6UFZ5_MOUSE	NaN	Color2 [DarkGray]	1	4		16.1456	12.5723	14.8074	11.9039	NaN	NaN
	1.29479	0.564933	Sptan1	Spectrin alpha chain, non-erythrocytic 1	SPTN1_MOUSE	284597	Color2 [DarkGray]	1	4		24.6266	24.1413	24.524	23.5885	24.5054	24.2315
	1.29109	1.89282	Nploc4	NPL4 homolog, ubiquitin recognition factor	A0A991EQV5_MOUSE	72430.1	Color2 [DarkGray]	1	4		14.3533	12.9505	15.2438	13.8764	16.5227	13.6146
	1.28773	-1.16546	Irs4	Insulin receptor substrate 4	IRS4_MOUSE	130147	Color2 [DarkGray]	1	4		16.0329	16.3174	15.0239	16.3993	15.4408	17.2772
	1.28178	0.179434	Hectd4	HECT domain E3 ubiquitin protein ligase 4	E9Q2E4_MOUSE	484128	Color2 [DarkGray]	1	4		20.4361	20.1809	20.2366	20.1355	20.2776	20.0956
	1.28076	-0.749946	Bicra	BRD4-interacting chromatin-remodeling complex-associated protein	BICRA_MOUSE	161354	Color2 [DarkGray]	1	4		18.4923	18.6659	18.3218	18.9171	17.9233	19.4042
	1.27681	1.49118	Prph	Peripherin	A0A2R8W6R6_MOUSE;G3X981_MOUSE;G5E846_MOUSE;PERI_MOUSE	57735.46;57863.63;54297.69;54267.6	Color2 [DarkGray]	1	4		17.7213	16.5343	17.8112	15.8525	16.5677	15.2398
	1.27164	0.694	Exosc7	Exosome complex exonuclease RRP42	EXOS7_MOUSE	31825.5	Color2 [DarkGray]	1	4		21.4456	20.8645	22.0256	21.4101	21.6878	20.8024
	1.27119	-0.607001	Rab34	RAB34, member RAS oncogene family	A0A140LIX7_MOUSE	19675.7	Color2 [DarkGray]	1	4		19.6866	20.0593	19.523	20.1856	19.0328	19.8185
	1.27095	0.453355	Rnf41	E3 ubiquitin-protein ligase NRDP1	RNF41_MOUSE	35891.1	Color2 [DarkGray]	1	4		17.6442	17.4105	17.9222	17.4755	18.2111	17.5314
	1.26543	0.460942	Med22	Mediator of RNA polymerase II transcription subunit 22 (Fragment);Mediator of RNA polymerase II transcription subunit 22	A2ALA4_MOUSE;MED22_MOUSE	19562.24;22281.78	Color2 [DarkGray]	1	4		17.7019	17.0939	17.5771	17.1126	17.1908	16.8804
	1.26188	0.887111	Sqstm1	Sequestosome-1	SQSTM_MOUSE	48162.7	Color2 [DarkGray]	1	4		22.019	20.7825	22.0424	20.7921	21.0447	20.8703
	1.25901	-2.82638	Uty	[histone H3]-trimethyl-L-lysine(27) demethylase;[histone H3]-trimethyl-L-lysine(27) demethylase;Histone demethylase UTY;[histone H3]-trimethyl-L-lysine(27) demethylase	E9PWW8_MOUSE;G3X9F2_MOUSE;UTY_MOUSE;Q3UQE8_MOUSE	136650.91;136737.98;136737;130030.36	Color2 [DarkGray]	1	4		13.2548	15.4909	13.9553	15.4994	10.5158	15.2147
	1.258	-0.978629	Nktr	NK-tumor recognition protein	NKTR_MOUSE	163449	Color2 [DarkGray]	1	4		20.4246	20.8831	20.4098	21.09	19.3485	21.1458
	1.25665	-0.675553	Urb1	URB1 ribosome biogenesis 1 homolog (S. cerevisiae);Nucleolar pre-ribosomal-associated protein 1	E9PU96_MOUSE;NPA1P_MOUSE	254842.98;254613.74	Color2 [DarkGray]	1	4		21.1132	21.3695	21.1673	21.6484	20.4694	21.7586
	1.25131	-0.825019	Gprasp3	G protein-coupled receptor associated sorting protein 3	GASP3_MOUSE	59822.8	Color2 [DarkGray]	1	4		17.8549	18.2755	17.792	18.3979	16.9027	18.3512
	1.24764	-0.507218	Arl4c	ADP-ribosylation factor-like protein 4C	ARL4C_MOUSE	21487	Color2 [DarkGray]	1	4		15.3996	15.5715	15.2604	15.6382	14.7984	15.7703
	1.24569	2.39325	Kirrel2	Kin of IRRE-like protein 2	KIRR2_MOUSE	74528.6	Color2 [DarkGray]	1	4		16.3738	15.1568	16.104	13.2693	15.3777	12.2497
	1.24464	1.04393	Ankrd9	Ankyrin repeat domain 9;Ankyrin repeat domain-containing protein 9	D3Z2N1_MOUSE;ANKR9_MOUSE	38924.68;35512.83	Color2 [DarkGray]	1	4		15.8108	14.5273	15.9161	14.6764	14.7761	14.1675
	1.24191	1.59005	Irf3	Interferon regulatory factor 3	IRF3_MOUSE	46852.2	Color2 [DarkGray]	1	4		20.7071	18.8727	19.4942	19.1515	21.5456	18.9526
	1.2373	0.684343	Exosc8	Exosome complex component RRP43	EXOS8_MOUSE	29949.2	Color2 [DarkGray]	1	4		21.5005	20.9708	22.0769	21.5441	21.9636	20.973
	1.23682	0.956956	Stk26	Serine/threonine kinase 26;Serine/threonine-protein kinase 26	A2AD84_MOUSE;STK26_MOUSE	43952.79;46613.92	Color2 [DarkGray]	1	4		20.1878	18.7312	20.1092	18.6755	19.183	19.2024
	1.23624	-0.497439	Pkd2	Polycystin-2	PKD2_MOUSE	108982	Color2 [DarkGray]	1	4		23.5824	23.9618	23.2511	24.1135	23.8787	24.1292
	1.23598	-0.888416	Zfp36l1	mRNA decay activator protein ZFP36L1	TISB_MOUSE	36384.6	Color2 [DarkGray]	1	4		17.3553	17.3861	16.9769	18.1152	16.4824	17.9786
	1.23418	-1.64676	Macf1	Microtubule-actin cross-linking factor 1, isoforms 1/2/3/4	MACF1_MOUSE	831878	Color2 [DarkGray]	1	4		21.9832	22.8048	21.7054	22.4464	20.477	23.8547
	1.23276	0.532776	Atp5me	ATP synthase subunit e, mitochondrial	ATP5I_MOUSE	8235.6	Color2 [DarkGray]	1	4		22.2768	21.3641	22.1529	21.7804	22.346	22.0329
	1.23024	1.8671	Acbd6	Acyl-CoA-binding domain-containing protein 6	ACBD6_MOUSE	30887.5	Color2 [DarkGray]	1	4		15.3188	13.1939	15.3145	14.3899	NaN	12.7649
	1.22898	1.10314	Fam76a	Protein FAM76A	FA76A_MOUSE	35095.2	Color2 [DarkGray]	1	4		18.6599	18.3053	19.6029	18.2293	18.9106	17.3293
	1.22807	0.571894	Bcl2l11	Bcl-2-like protein 11	B2L11_MOUSE	22066.6	Color2 [DarkGray]	1	4		17.7543	16.8598	17.7137	17.0411	17.0978	16.9491
	1.22284	0.572359	Ap5m1	AP-5 complex subunit mu-1;AP-5 complex subunit mu-1;Adaptor-related protein complex 5, mu 1 subunit;Adaptor-related protein complex 5, mu 1 subunit;AP-5 complex subunit mu-1	A0A0R4J0K9_MOUSE;A0A2I3BPF2_MOUSE;A0A2I3BQ42_MOUSE;A0A2I3BQF1_MOUSE;AP5M1_MOUSE	54350.59;44206.87;10270.93;11217.02;54336.56	Color2 [DarkGray]	1	4		14.781	13.8218	14.4196	13.7805	14.0316	13.9128
	1.22213	-0.556701	Myo10	Unconventional myosin-X	MYO10_MOUSE	237323	Color2 [DarkGray]	1	4		22.7312	22.8756	22.6175	23.0911	22.0888	23.1408
	1.21786	1.68008	Lefty2	Left-right determination factor 2	LFTY2_MOUSE	41175.2	Color2 [DarkGray]	1	4		17.1535	14.6708	16.9522	NaN	15.8415	15.2672
	1.21559	3.44006	Btbd17	BTB/POZ domain-containing protein 17	BTBDH_MOUSE	52602.2	Color2 [DarkGray]	1	4		17.6896	11.7934	14.907	12.0082	16.5864	15.0612
	1.21451	0.623662	Exosc2	Exosome complex component RRP4	EXOS2_MOUSE	32631.7	Color2 [DarkGray]	1	4		21.3523	20.799	21.8668	21.3833	21.6685	20.8344
	1.20631	1.42486	Map7d2	MAP7 domain-containing protein 2	MA7D2_MOUSE	86049.6	Color2 [DarkGray]	1	4		19.4143	17.5065	19.2479	17.4891	17.718	17.11
	1.20627	0.635728	Cdc42se2	CDC42 small effector protein 2	C42S2_MOUSE	9223.49	Color2 [DarkGray]	1	4		18.3783	17.5754	18.3517	17.779	17.7828	17.2511
	1.2046	0.810261	Dpy30	Protein dpy-30 homolog	DPY30_MOUSE	11212.6	Color2 [DarkGray]	1	4		15.7506	14.9898	15.6299	15.2499	15.512	14.2221
	1.2036	0.680146	Tollip	Toll-interacting protein	TOLIP_MOUSE	30344.8	Color2 [DarkGray]	1	4		19.1894	18.1965	19.3722	18.2955	18.6141	18.6433
	1.19557	0.942905	Sfpq	Splicing factor proline/glutamine rich (polypyrimidine tract binding protein associated)	A0A991ENV6_MOUSE	77876.6	Color2 [DarkGray]	1	4		25.2268	24.1262	25.8326	25.1081	25.9174	24.9139
	1.19493	1.01117	Epha2	Ephrin type-A receptor 2	EPHA2_MOUSE	108852	Color2 [DarkGray]	1	4		23.0868	21.5851	23.5298	22.3817	22.4146	22.0308
	1.19482	0.680087	Tor1aip2	Torsin-1A-interacting protein 2, isoform IFRG15	IFG15_MOUSE	15278.5	Color2 [DarkGray]	1	4		16.6319	15.382	16.4904	16.2623	16.3454	15.7831
	1.19132	-0.579268	Nipsnap1	Protein NipSnap homolog 1	NIPS1_MOUSE	33363.2	Color2 [DarkGray]	1	4		22.5378	22.5447	22.2701	22.8798	21.9674	23.0887
	1.18222	-1.07869	AW554918;Kiaa1328	Expressed sequence AW554918;Protein hinderin	E9QPX6_MOUSE;K1328_MOUSE	66075.78;69792.99	Color2 [DarkGray]	1	4		18.7039	19.3642	18.9737	19.3828	17.6557	19.8224
	1.18153	1.42787	Ndrg3	N-myc downstream regulated gene 3;Protein NDRG3	Q8VCV2_MOUSE;NDRG3_MOUSE	42982.54;41554.96	Color2 [DarkGray]	1	4		17.7664	15.8434	17.8145	16.7136	16.5911	15.3314
	1.18076	0.95591	Asph	Aspartate-beta-hydroxylase;Aspartyl/asparaginyl beta-hydroxylase	A2AL85_MOUSE;ASPH_MOUSE	81468.43;83042.15	Color2 [DarkGray]	1	4		22.5806	21.0158	22.3608	21.6866	21.589	20.9603
	1.1705	1.20598	Plaur	Urokinase plasminogen activator surface receptor	UPAR_MOUSE	35428.2	Color2 [DarkGray]	1	4		17.0759	15.0933	17.1184	16.4165	16.2952	15.3617
	1.16991	0.794177	Pml	Protein PML	PML_MOUSE	98242.1	Color2 [DarkGray]	1	4		25.1162	24.163	25.1255	23.9796	24.1909	23.9076
	1.16979	1.2966	Psmb10	Proteasome subunit beta type-10	PSB10_MOUSE	29063.2	Color2 [DarkGray]	1	4		18.8038	16.2892	18.2914	17.1633	18.2271	17.98
	1.16731	0.875439	Pigx	Phosphatidylinositol-glycan biosynthesis class X protein	A0A087WSN5_MOUSE;F6YX19_MOUSE;F7DFD7_MOUSE;PIGX_MOUSE	28441.22;28459.25;28626.44;28644.48	Color2 [DarkGray]	1	4		19.9185	18.3804	19.802	19.0736	18.9994	18.6397
	1.16212	0.48968	Tmem254	Transmembrane protein 254	TM254_MOUSE;V9GX22_MOUSE	14238.57;7348.36	Color2 [DarkGray]	1	4		18.6239	17.7068	18.487	17.9023	18.2064	18.2391
	1.15311	1.04208	Npc1	NPC intracellular cholesterol transporter 1	NPC1_MOUSE	142885	Color2 [DarkGray]	1	4		19.4167	17.5777	19.0174	18.3683	18.2608	17.6226
	1.14451	1.61491	Hsf1	Heat shock factor 1;Heat shock factor 1;Heat shock factor protein 1;Heat shock factor 1	A0A075F5C6_MOUSE;A0A2R8W6L8_MOUSE;HSF1_MOUSE;Q52L52_MOUSE	57879.26;47865.08;57223.45;51703.5	Color2 [DarkGray]	1	4		15.1371	13.7519	15.5075	14.4547	NaN	12.9156
	1.13949	0.871512	Rb1cc1	RB1-inducible coiled-coil protein 1	RBCC1_MOUSE	182350	Color2 [DarkGray]	1	4		18.7527	18.1683	18.6125	17.7865	19.6087	18.4046
	1.13925	-0.784439	Stag1	Cohesin subunit SA;Cohesin subunit SA-1	F8WHU7_MOUSE;STAG1_MOUSE	140133.3;144440.34	Color2 [DarkGray]	1	4		15.6126	16.6356	16.2648	16.6007	15.2454	16.2398
	1.13848	0.329485	Tubb6	Tubulin beta-6 chain	TBB6_MOUSE	50090.4	Color2 [DarkGray]	1	4		24.7005	24.1178	24.7448	24.4928	24.7027	24.549
	1.13469	0.99673	Zmym6	Zinc finger, MYM-type 6	Q8BS54_MOUSE	139341	Color2 [DarkGray]	1	4		16.683	16.5788	18.0186	16.3912	17.3298	16.0712
	1.13384	1.48623	Mycbp	c-Myc-binding protein	MYCBP_MOUSE	11969.7	Color2 [DarkGray]	1	4		17.7198	17.2258	19.5821	17.1865	19.3494	17.7804
	1.13128	1.18252	H2-D1	Histocompatibility 2, D region locus 1;H-2 class I histocompatibility antigen, D-B alpha chain	G3UZP7_MOUSE;HA11_MOUSE	42780.34;40836.19	Color2 [DarkGray]	1	4		18.4502	16.2291	18.4503	17.3119	17.4019	17.2139
	1.13017	-0.353496	Keap1	Kelch-like ECH-associated protein 1	A0A1L1SS10_MOUSE;KEAP1_MOUSE	69126.45;69552.96	Color2 [DarkGray]	1	4		17.8022	18.1324	18.0743	18.4995	17.8413	18.1465
	1.12961	-0.424135	Btg3	BTG anti-proliferation factor 3 (Fragment);Protein BTG3	A0A338P787_MOUSE;BTG3_MOUSE	17280.29;28983.22	Color2 [DarkGray]	1	4		15.8905	15.9601	15.8378	16.2578	15.7788	16.5615
	1.12839	-0.874791	Hsd17b8	(3R)-3-hydroxyacyl-CoA dehydrogenase	DHB8_MOUSE	26588.3	Color2 [DarkGray]	1	4		17.5709	18.0887	17.8389	18.4764	16.6968	18.1659
	1.12763	0.664761	Tgm2	Protein-glutamine gamma-glutamyltransferase 2	TGM2_MOUSE	77061	Color2 [DarkGray]	1	4		12.8232	12.1748	13.2761	12.2279	12.336	12.0384
	1.12741	-0.524977	Smarcd1	SWI/SNF-related matrix-associated actin-dependent regulator of chromatin subfamily D member 1	SMRD1_MOUSE	58244.6	Color2 [DarkGray]	1	4		25.1722	25.29	25.2377	25.6122	24.7693	25.8519
	1.1254	-0.50368	Nacc1	Nucleus accumbens-associated protein 1	NACC1_MOUSE	56536.7	Color2 [DarkGray]	1	4		23.9973	24.1155	24.0986	24.4872	23.7253	24.7295
	1.12522	1.4971	Slc1a3	Excitatory amino acid transporter 1	EAA1_MOUSE	59622.4	Color2 [DarkGray]	1	4		15.0176	13.2802	14.2115	NaN	NaN	12.9547
	1.12395	-0.63076	Cep162	Centrosomal protein of 162 kDa	CE162_MOUSE	160855	Color2 [DarkGray]	1	4		19.2495	19.7102	19.6457	19.9746	18.7726	19.8752
	1.1208	0.870658	Insr	Insulin receptor	INSR_MOUSE	155610	Color2 [DarkGray]	1	4		15.0381	14.1235	14.755	13.7843	15.5067	14.78
	1.11305	0.820965	Vamp8	Vesicle-associated membrane protein 8	A0A0R4J0R1_MOUSE;VAMP8_MOUSE	11435.33;11451.33	Color2 [DarkGray]	1	4		17.9586	16.1969	17.0996	16.6544	17.0236	16.7676
	1.11193	0.932421	Abcb1b	ATP-dependent translocase ABCB1	MDR1B_MOUSE	140994	Color2 [DarkGray]	1	4		20.4781	18.786	20.5102	19.5634	19.5453	19.3869
	1.10984	1.49111	Iah1	Isoamyl acetate-hydrolyzing esterase 1 homolog	IAH1_MOUSE	27974.2	Color2 [DarkGray]	1	4		18.4152	16.424	19.0411	18.2731	18.313	16.5988
	1.10044	0.540457	Snx24	Sorting nexin-24	SNX24_MOUSE	19652.6	Color2 [DarkGray]	1	4		17.0935	16.7665	17.2841	16.9392	17.8435	16.894
	1.0955	0.339574	H4c1	Histone H4	H4_MOUSE	11367.3	Color2 [DarkGray]	1	4		27.4512	27.0303	27.7182	27.1248	27.3815	27.3771
	1.09262	-0.350194	Rsrc2	Arginine/serine-rich coiled-coil 2	S4R2L4_MOUSE	50606.8	Color2 [DarkGray]	1	4		22.5446	22.6731	22.5781	23.0283	22.2553	22.7272
	1.08551	1.2965	Prtg	Protogenin	PRTG_MOUSE	130533	Color2 [DarkGray]	1	4		17.2942	15.5058	15.9093	14.5448	15.7611	15.0245
	1.08482	0.966494	Lig3	DNA ligase;DNA ligase 3	K4DI59_MOUSE;DNLI3_MOUSE	113159.51;113072.44	Color2 [DarkGray]	1	4		17.8554	16.9921	18.9733	17.5658	17.796	17.1673
	1.08171	0.800719	Aldh9a1	4-trimethylaminobutyraldehyde dehydrogenase	AL9A1_MOUSE	53514.7	Color2 [DarkGray]	1	4		22.4376	20.9806	22.1907	21.7726	21.6141	21.0871
	1.08162	-0.730076	Sar1a	SAR1 gene homolog A (S. cerevisiae)	Q99JZ4_MOUSE	22398.9	Color2 [DarkGray]	1	4		25.153	25.6208	25.6404	25.9498	24.6375	26.0506
	1.07801	1.21745	Elavl3	ELAV-like protein 3	ELAV3_MOUSE	39533.1	Color2 [DarkGray]	1	4		15.5491	NaN	16.0525	14.2702	14.7841	14.2187
	1.07659	0.659897	Cox5a	Cytochrome c oxidase subunit 5A, mitochondrial	COX5A_MOUSE	16101.5	Color2 [DarkGray]	1	4		21.0666	19.829	20.6813	20.5206	20.4476	19.8661
	1.07645	0.513334	Celf2	CUGBP, Elav-like family member 2;CUGBP, Elav-like family member 2;CUGBP Elav-like family member 2;CUGBP, Elav-like family member 2;CUGBP, Elav-like family member 2;CUGBP, Elav-like family member 2 (Fragment)	A0A0R4J2B0_MOUSE;E9QA47_MOUSE;CELF2_MOUSE;S4R1S7_MOUSE;S4R2U7_MOUSE;V9GX43_MOUSE	46607.8;50895.75;54270.72;49977.6;48838.45;46789.39	Color2 [DarkGray]	1	4		19.0026	18.2119	19.1363	18.9435	18.9691	18.4125
	1.07409	1.30693	Pus1	Pseudouridylate synthase 1 homolog	PUS1_MOUSE	47502.2	Color2 [DarkGray]	1	4		20.3662	19.0018	20.394	20.1172	20.4217	18.1422
	1.07039	-0.441937	Mtr	Methionine synthase	METH_MOUSE	139069	Color2 [DarkGray]	1	4		24.9706	25.0857	24.9306	25.1615	24.4846	25.4645
	1.0653	-0.857117	Foxi3	Forkhead box I3	D3Z120_MOUSE;E0CZH3_MOUSE	42014.55;44713.7	Color2 [DarkGray]	1	4		17.3584	17.8214	17.6653	18.2873	16.4886	17.9749
	1.05638	-0.829758	Rsrc1	Arginine/serine-rich coiled-coil 1;Serine/Arginine-related protein 53	Q3TGY1_MOUSE;RSRC1_MOUSE	33542.3;38637.02	Color2 [DarkGray]	1	4		18.7134	19.1827	19.2356	19.8302	18.1353	19.5607
	1.05498	1.32916	Dpp4	Dipeptidyl peptidase 4	DPP4_MOUSE	87436.8	Color2 [DarkGray]	1	4		19.1928	16.9013	19.0756	18.4356	18.1248	17.0689
	1.05308	1.15117	Slc12a9	Solute carrier family 12 member 9	S12A9_MOUSE	96329.9	Color2 [DarkGray]	1	4		16.9297	14.5257	16.6568	16.0251	16.1268	15.709
	1.05236	-0.141196	Slc19a2	Thiamine transporter 1	S19A2_MOUSE	55676.3	Color2 [DarkGray]	1	4		17.549	17.5263	17.3868	17.5844	17.4031	17.6519
	1.04976	0.791514	Erlec1	Endoplasmic reticulum lectin 1	ERLEC_MOUSE	54906.3	Color2 [DarkGray]	1	4		17.2846	15.8872	16.7899	16.4385	16.3269	15.7011
	1.04445	1.50471	Ctnnal1	Alpha-catulin	CTNL1_MOUSE	81462.5	Color2 [DarkGray]	1	4		15.2305	14.0432	15.1347	14.3652	14.7908	12.2334
	1.03678	1.05048	Igtp	Immunity-related GTPase family M protein 3	IRGM3_MOUSE	48493.6	Color2 [DarkGray]	1	4		17.9495	15.9529	17.7479	16.5555	17.4819	17.5194
	1.0345	0.866749	Myo1g	Unconventional myosin-Ig	MYO1G_MOUSE	117227	Color2 [DarkGray]	1	4		18.7554	17.9842	18.9723	18.1859	19.7998	18.7571
	1.03151	1.03522	Mpp1	55 kDa erythrocyte membrane protein	EM55_MOUSE	52227.2	Color2 [DarkGray]	1	4		20.2124	18.5666	20.2464	19.3901	19.1057	18.5021
	1.0298	0.513826	Cox11	Cytochrome c oxidase assembly protein COX11, mitochondrial	COX11_MOUSE	30849.2	Color2 [DarkGray]	1	4		18.4216	17.5314	18.6623	18.0804	18.1753	18.106
	1.0275	0.955305	Llgl1	LLGL1 scribble cell polarity complex component;Lethal(2) giant larvae protein homolog 1	A0A0R4J0S4_MOUSE;L2GL1_MOUSE	115565.12;112617.85	Color2 [DarkGray]	1	4		21.43	20.1299	21.2006	20.2331	20.1746	19.5762
	1.02721	0.289373	H2bc7;H2bc14;H2bc3;H2bc9;Hist2h2bb;H2bc4;H2bc23;H2bc12;Hist1h2bp	Histone H2B type 1-F/J/L;Histone H2B type 1-M;Histone H2B type 1-B;Histone H2B type 1-H;Histone H2B type 2-B;Histone H2B type 1-C/E/G;Histone H2B;Histone H2B type 1-K;Histone H2B type 1-P	H2B1F_MOUSE;H2B1M_MOUSE;H2B1B_MOUSE;H2B1H_MOUSE;H2B2B_MOUSE;H2B1C_MOUSE;Q8CBB6_MOUSE;H2B1K_MOUSE;H2B1P_MOUSE	13936.16;13936.16;13952.16;13920.16;13920.16;13906.13;14888.15;13920.16;13992.27	Color2 [DarkGray]	1	4		26.915	26.5504	27.108	26.5921	26.6717	26.6841
	1.02527	0.451953	Gpat4	Glycerol-3-phosphate acyltransferase 4	GPAT4_MOUSE	52181.3	Color2 [DarkGray]	1	4		18.0363	17.1036	17.7632	17.362	17.7663	17.7443
	1.02224	0.715754	Slc35d1	Nucleotide sugar transporter SLC35D1	S35D1_MOUSE	39272.2	Color2 [DarkGray]	1	4		14.4379	14.1084	15.3928	13.9144	14.8576	14.5183
	1.02222	-1.26974	Spidr	DNA repair-scaffolding protein	SPIDR_MOUSE	103297	Color2 [DarkGray]	1	4		18.6859	19.0317	17.8908	18.6467	17.4835	20.1909
	1.021	-0.797355	Cc2d1a	Coiled-coil and C2 domain-containing protein 1A	C2D1A_MOUSE	103698	Color2 [DarkGray]	1	4		22.9428	23.332	22.5433	22.8662	22.2403	23.9203
	1.0196	0.947568	Tpbg	Trophoblast glycoprotein	TPBG_MOUSE	46451.3	Color2 [DarkGray]	1	4		16.53	14.4447	15.4351	14.9725	15.2425	14.9477
	1.01874	0.954803	Hddc2	5'-deoxynucleotidase HDDC2	HDDC2_MOUSE	22752.8	Color2 [DarkGray]	1	4		16.871	15.7782	16.634	16.5092	17.8881	16.2412
	1.01618	0.889317	Ca4	Carbonic anhydrase 4	CAH4_MOUSE	34351.4	Color2 [DarkGray]	1	4		20.6358	18.8196	20.2375	19.2661	19.451	19.5706
	1.01362	0.941376	Exd2	Exonuclease 3'-5' domain-containing protein 2	EXD2_MOUSE	74331.9	Color2 [DarkGray]	1	4		18.2184	16.6664	18.3454	17.2555	17.0844	16.9021
	1.01255	-0.718629	Bcl7c	B-cell CLL/lymphoma 7 protein family member C	BCL7C_MOUSE	23445	Color2 [DarkGray]	1	4		21.5282	21.7041	21.6711	22.1475	21.2777	22.7813
	1.01216	1.00213	Atp1b2	Sodium/potassium-transporting ATPase subunit beta-2	AT1B2_MOUSE	33344.1	Color2 [DarkGray]	1	4		17.7771	16.1835	17.6409	17.0308	16.7391	15.9364
	1.00513	0.490089	Gpkow	G-patch domain and KOW motifs-containing protein	GPKOW_MOUSE	53831.6	Color2 [DarkGray]	1	4		18.6534	17.8015	18.5659	18.1195	17.9999	17.8279
	0.992853	1.06515	Srd5a1	3-oxo-5-alpha-steroid 4-dehydrogenase;3-oxo-5-alpha-steroid 4-dehydrogenase 1	A0A0R4J136_MOUSE;S5A1_MOUSE	29397.53;29344.48	Color2 [DarkGray]	1	4		15.4943	14.0686	16.1635	14.329	15.4583	15.5231
	0.990877	2.04956	Fam135a	Family with sequence similarity 135, member A;Family with sequence similarity 135, member A;Protein FAM135A	A0A087WP54_MOUSE;A0A087WRT5_MOUSE;F135A_MOUSE	143811.96;145426.92;166856.95	Color2 [DarkGray]	1	4		14.9055	13.378	14.1252	12.7947	NaN	11.2247
	0.989035	-0.299645	Setd6	N-lysine methyltransferase SETD6	SETD6_MOUSE	52960.3	Color2 [DarkGray]	1	4		18.3783	18.6795	18.7183	19.0342	18.5516	18.8335
	0.988646	1.63148	Dgkh	Diacylglycerol kinase;Diacylglycerol kinase;Diacylglycerol kinase;Diacylglycerol kinase eta	A0A2I3BQ43_MOUSE;A0A2I3BQ48_MOUSE;A0JP53_MOUSE;DGKH_MOUSE	114256.4;130103.78;119870.02;134131.95	Color2 [DarkGray]	1	4		17.6924	15.921	17.4974	17.0051	17.0493	14.4185
	0.985694	-0.375164	Mrps12	Small ribosomal subunit protein uS12m	RT12_MOUSE	15437.2	Color2 [DarkGray]	1	4		19.7865	20.0644	20.09	20.1741	19.5077	20.2711
	0.984626	1.81995	Nlk	Nemo like kinase (Fragment);Serine/threonine-protein kinase NLK	F6QKY6_MOUSE;NLK_MOUSE	NaN;58312.86	Color2 [DarkGray]	1	4		16.7019	13.5863	13.7717	13.7143	15.4138	13.1269
	0.982565	2.21756	Coro7	Coronin-7	CORO7_MOUSE	100812	Color2 [DarkGray]	1	4		16.5363	13.6064	15.767	16.1356	18.2207	14.1295
	0.978448	0.912436	Itga3	Integrin alpha-3	ITA3_MOUSE	116745	Color2 [DarkGray]	1	4		21.7346	20.5163	22.3996	21.7403	21.6666	20.807
	0.978349	-0.901348	Efnb2	Ephrin-B2	EFNB2_MOUSE	37202.5	Color2 [DarkGray]	1	4		16.7523	17.1966	16.5395	17.2411	15.3927	16.951
	0.976051	-1.21113	Sox3	SRY (sex determining region Y)-box 3;Transcription factor SOX-3	A2AM37_MOUSE;SOX3_MOUSE	45444.45;37788.73	Color2 [DarkGray]	1	4		18.1404	18.0914	16.4619	18.3069	16.3553	18.1927
	0.974235	3.30475	Ppl	Periplakin	G5E898_MOUSE;PEPL_MOUSE	203779.68;204004.04	Color2 [DarkGray]	1	4		19.036	16.4118	17.9478	16.4381	17.6143	11.834
	0.973445	-0.785271	Cavin2	Caveolae-associated protein 2	CAVN2_MOUSE	46763.9	Color2 [DarkGray]	1	4		14.1521	14.9549	13.9238	14.566	14.6906	15.6014
	0.972535	0.861138	Pde4dip	Phosphodiesterase 4D interacting protein (myomegalin)	H3BJ38_MOUSE	63234.4	Color2 [DarkGray]	1	4		15.6095	14.318	15.2263	14.7954	NaN	NaN
	0.97208	0.878311	Arap1	ArfGAP with RhoGAP domain, ankyrin repeat and PH domain 1;Arf-GAP with Rho-GAP domain, ANK repeat and PH domain-containing protein 1	E9PUB0_MOUSE;ARAP1_MOUSE	83200.97;162275.81	Color2 [DarkGray]	1	4		19.0465	17.6342	19.1714	18.1708	17.9458	17.7238
	0.97111	-0.465369	Slc30a9	Proton-coupled zinc antiporter SLC30A9, mitochondrial;Proton-coupled zinc antiporter SLC30A9, mitochondrial	F8WHL1_MOUSE;ZNT9_MOUSE	60674.91;62875.48	Color2 [DarkGray]	1	4		17.7022	17.9642	17.7124	17.8993	17.0384	17.9856
	0.970364	0.382044	Dda1	DET1- and DDB1-associated protein 1	DDA1_MOUSE	11753.2	Color2 [DarkGray]	1	4		19.7851	19.2728	19.4495	19.1545	19.2616	18.9227
	0.964499	-0.659708	Bcl7b	B-cell CLL/lymphoma 7 protein family member B	BCL7B_MOUSE	22238.3	Color2 [DarkGray]	1	4		21.6996	21.8305	21.9088	22.413	21.5247	22.8687
	0.964408	1.62701	Mvp	Major vault protein	E9Q3X0_MOUSE;MVP_MOUSE	96857.44;95924.3	Color2 [DarkGray]	1	4		22.4143	19.026	22.3905	20.8951	21.1108	21.1136
	0.961243	0.674828	Stat1	Signal transducer and activator of transcription;Signal transducer and activator of transcription 1;Signal transducer and activator of transcription;Signal transducer and activator of transcription	A0A087WSP5_MOUSE;STAT1_MOUSE;Q8C3V4_MOUSE;Q99K94_MOUSE	88032.49;87197.4;87314.62;83106.89	Color2 [DarkGray]	1	4		19.4028	18.2011	19.2843	18.6933	18.4823	18.2506
	0.960531	0.531419	Fam241b	Family with sequence similarity 241, member B (Fragment);Family with sequence similarity 241, member B (Fragment);Family with sequence similarity 241, member B (Fragment);Protein FAM241B	D3YYX8_MOUSE;D3Z2E9_MOUSE;D3Z7G3_MOUSE;F241B_MOUSE	10956.46;13340.99;10843.3;13118.08	Color2 [DarkGray]	1	4		15.7673	15.0749	15.5745	14.6582	15.0263	15.0407
	0.959825	0.401105	Nherf2	Na(+)/H(+) exchange regulatory cofactor NHE-RF;Na(+)/H(+) exchange regulatory cofactor NHE-RF;Na(+)/H(+) exchange regulatory cofactor NHE-RF2	A0A0R4IZX2_MOUSE;Q6NS54_MOUSE;NHRF2_MOUSE	37432.78;35299.55;37402.71	Color2 [DarkGray]	1	4		16.4281	15.8101	16.475	16.1172	15.9762	15.7486
	0.958619	0.516524	Pld6	Mitochondrial cardiolipin hydrolase	PLD6_MOUSE	25041.1	Color2 [DarkGray]	1	4		16.6251	15.6625	16.7028	16.0205	16.0456	16.141
	0.957798	-0.593921	Chmp7	Charged multivesicular body protein 7	CHMP7_MOUSE	50632.6	Color2 [DarkGray]	1	4		20.4051	20.8941	20.5513	20.8243	19.6417	20.6614
	0.95654	0.46045	Ccnc	Cyclin C;Cyclin-C;Cyclin C	Q3UXL9_MOUSE;CCNC_MOUSE;Q8CAS3_MOUSE	31503.02;33240.69;33142.87	Color2 [DarkGray]	1	4		18.4451	17.7824	18.1855	17.5856	17.7082	17.5896
	0.953555	0.867691	Vamp7	Vesicle-associated membrane protein 7	VAMP7_MOUSE	24967.1	Color2 [DarkGray]	1	4		18.906	17.2281	18.8935	18.4559	18.2028	17.7152
	0.95124	-0.787448	Sdc4	Syndecan-4	SDC4_MOUSE	21482.4	Color2 [DarkGray]	1	4		17.9682	17.9171	16.6658	18.232	17.2837	18.1309
	0.949739	0.965439	Pclaf	PCNA-associated factor	PAF15_MOUSE	11993.5	Color2 [DarkGray]	1	4		15.4771	13.9572	14.9977	13.3995	14.1966	14.4184
	0.949575	1.23975	Gopc	Golgi associated PDZ and coiled-coil motif containing (Fragment);Golgi associated PDZ and coiled-coil motif containing;Golgi-associated PDZ and coiled-coil motif-containing protein	A0A1W2P7V0_MOUSE;K3W4Q9_MOUSE;GOPC_MOUSE	44672.36;50636.13;50662.12	Color2 [DarkGray]	1	4		16.2691	14.9432	16.1123	15.5011	15.4193	13.6371
	0.949296	0.598181	Tmem267	Transmembrane protein 267	H3BJ86_MOUSE;TM267_MOUSE	26836.83;24151.57	Color2 [DarkGray]	1	4		15.507	14.5256	15.7943	14.9764	14.9163	14.9211
	0.949039	1.39013	Grb7	Growth factor receptor-bound protein 7	GRB7_MOUSE	59959.2	Color2 [DarkGray]	1	4		21.888	20.1151	21.6376	20.0726	19.9607	19.1282
	0.948008	-0.814269	Bcl7a	B-cell CLL/lymphoma 7 protein family member A	BCL7A_MOUSE	22780.8	Color2 [DarkGray]	1	4		18.3254	18.5681	18.5278	18.806	17.5802	19.5021
	0.947497	-0.713744	Gdf3	Growth/differentiation factor 3	GDF3_MOUSE	41586.4	Color2 [DarkGray]	1	4		20.9913	21.4343	21.2095	21.9813	20.3056	21.232
	0.944213	0.630763	Saysd1	SAYSvFN domain-containing protein 1	SMDC1_MOUSE	20703.6	Color2 [DarkGray]	1	4		16.5439	16.0406	16.599	16.2983	16.3708	15.2825
	0.942183	0.435306	Tap1	Antigen peptide transporter 1;Transporter 1, ATP-binding cassette, sub-family B (MDR/TAP)	TAP1_MOUSE;Q3TBA3_MOUSE	78864.12;75958.69	Color2 [DarkGray]	1	4		15.3064	14.5448	14.7965	NaN	15.0476	14.6849
	0.941957	0.839168	Otud5	ubiquitinyl hydrolase 1;ubiquitinyl hydrolase 1;ubiquitinyl hydrolase 1;OTU domain-containing protein 5	A2AES3_MOUSE;A2AES4_MOUSE;A2AES5_MOUSE;OTUD5_MOUSE	55923.42;60749.87;60377.45;60306.37	Color2 [DarkGray]	1	4		18.7883	17.6677	18.7616	17.8315	17.6631	17.1965
	0.941537	0.735224	Pmm2	Phosphomannomutase 2	PMM2_MOUSE	27656.6	Color2 [DarkGray]	1	4		20.1716	18.8081	19.9915	19.6516	19.3675	18.8652
	0.940023	0.59354	Tmem59	Transmembrane protein 59	D3YVM2_MOUSE;TMM59_MOUSE	28591.99;36313.51	Color2 [DarkGray]	1	4		17.482	16.1829	17.3522	16.8212	16.9633	17.0127
	0.939906	0.612164	Tmem120b	Transmembrane protein 120B (Fragment);Transmembrane protein 120B;Transmembrane protein 120B	E0CX33_MOUSE;E0CYA8_MOUSE;T120B_MOUSE	14550.7;12962.66;40406.93	Color2 [DarkGray]	1	4		16.7034	16.0563	16.8534	16.5067	16.4007	15.558
	0.938676	-0.619623	Brd9	Bromodomain-containing protein 9	BRD9_MOUSE	66840.2	Color2 [DarkGray]	1	4		22.0777	22.2128	22.2549	22.768	21.399	22.6096
	0.935854	-0.892511	Fkbp6	Inactive peptidyl-prolyl cis-trans isomerase FKBP6	FKBP6_MOUSE	37124.9	Color2 [DarkGray]	1	4		18.6319	19.2753	18.9779	19.8104	17.7431	18.9448
	0.935422	0.359751	Mrm1	rRNA methyltransferase 1, mitochondrial	MRM1_MOUSE	34843.4	Color2 [DarkGray]	1	4		20.0836	19.4323	20.1833	19.9076	20.1591	20.0068
	0.931809	0.661869	Thy1	Thymus cell antigen 1, theta (Fragment);Thy-1 membrane glycoprotein	A0A1L1SUX8_MOUSE;THY1_MOUSE	14037.98;18079.93	Color2 [DarkGray]	1	4		18.5995	17.1808	17.8194	17.8417	17.8369	17.2477
	0.930638	0.467534	Akirin2	Akirin-2	AKIR2_MOUSE	22113.1	Color2 [DarkGray]	1	4		19.3503	18.5666	19.1099	18.6636	18.5917	18.4191
	0.929187	1.49313	Specc1	Sperm antigen with calponin homology and coiled-coil domains 1	A0A0J9YTU3_MOUSE	117103	Color2 [DarkGray]	1	4		18.7787	17.7087	17.9607	15.414	18.1955	17.3328
	0.928424	1.13383	Usp26	Ubiquitin carboxyl-terminal hydrolase 26	UBP26_MOUSE	95452.4	Color2 [DarkGray]	1	4		23.567	22.7135	23.7162	23.0784	23.1902	21.2799
	0.926983	-0.731204	Amer1	APC membrane recruitment protein 1	AMER1_MOUSE	124164	Color2 [DarkGray]	1	4		16.8903	17.3055	17.1506	17.1895	16.1685	17.908
	0.926778	3.57154	Gbp1	Guanylate-binding protein 1	GBP1_MOUSE	67711.7	Color2 [DarkGray]	1	4		17.3406	9.58788	16.2022	15.1232	16.512	14.6291
	0.926492	1.88487	H2ac20;Hist2h2aa1	Histone H2A type 2-C;Histone H2A type 2-A	H2A2C_MOUSE;H2A2A_MOUSE	13988.37;14095.48	Color2 [DarkGray]	1	4		15.536	15.1128	17.2413	16.0518	17.8374	13.7954
	0.926128	1.23893	Hspa1l	Heat shock 70 kDa protein 1-like	HS71L_MOUSE	70637.3	Color2 [DarkGray]	1	4		23.5423	22.2219	23.6851	21.0691	22.7562	22.9758
	0.922234	-0.668188	Smarca2	SWI/SNF related, matrix associated, actin dependent regulator of chromatin, subfamily a, member 2;SWI/SNF related, matrix associated, actin dependent regulator of chromatin, subfamily a, member 2;Probable global transcription activator SNF2L2	F2Z4A9_MOUSE;H3BLH0_MOUSE;SMCA2_MOUSE	180721.61;182735.87;180253.1	Color2 [DarkGray]	1	4		24.9215	25.0936	24.9899	25.5501	24.9825	26.2549
	0.92073	-1.49947	Mcf2	Mcf.2 transforming sequence	Q8BLE2_MOUSE	118944	Color2 [DarkGray]	1	4		17.0784	17.9643	17.3645	18.2164	14.9891	17.7496
	0.919964	-0.609728	Ccno	Cyclin-O	CCNO_MOUSE	38821.7	Color2 [DarkGray]	1	4		19.8633	19.9225	20.0522	20.7059	19.7863	20.9025
	0.919869	-0.957102	Gpc4	Glypican-4	GPC4_MOUSE	62586.2	Color2 [DarkGray]	1	4		18.7726	18.8312	18.5569	19.9706	17.6634	19.0625
	0.917674	-0.452106	Ccdc18	Coiled-coil domain-containing protein 18	CCD18_MOUSE	169741	Color2 [DarkGray]	1	4		23.4342	23.5918	23.6924	23.9033	23.0375	24.0254
	0.915561	-1.29043	Dgkz	Diacylglycerol kinase	A2AHJ7_MOUSE	105900	Color2 [DarkGray]	1	4		16.3946	17.3082	16.3544	17.1617	14.4948	16.645
	0.915329	-0.391246	Map4k4	Mitogen-activated protein kinase kinase kinase kinase 4	A0A0A6YW53_MOUSE	146716	Color2 [DarkGray]	1	4		26.5745	26.5862	26.512	27.0325	26.6161	27.2576
	0.914388	0.578619	Sypl;Sypl1	Synaptophysin-like protein;Synaptophysin-like protein 1	D6RFU9_MOUSE;SYPL1_MOUSE	8914.32;28899.4	Color2 [DarkGray]	1	4		16.6665	15.5414	16.5379	15.8209	15.7828	15.889
	0.914099	0.893184	Ap3b2	AP-3 complex subunit beta-2	AP3B2_MOUSE	119193	Color2 [DarkGray]	1	4		18.3472	17.4284	17.3463	17.0176	17.6727	16.2407
	0.9131	1.04245	Abhd5	1-acylglycerol-3-phosphate O-acyltransferase ABHD5	ABHD5_MOUSE	39154.8	Color2 [DarkGray]	1	4		15.926	13.559	14.8445	14.4144	14.3218	13.9915
	0.910431	1.46355	Ifi30	Gamma-interferon-inducible lysosomal thiol reductase	GILT_MOUSE	27784.4	Color2 [DarkGray]	1	4		14.8748	12.3024	14.6362	NaN	13.5381	13.4699
	0.908464	0.415375	Rdh11	Retinol dehydrogenase 11	RDH11_MOUSE;Q9R1R8_MOUSE	35147.82;33240.41	Color2 [DarkGray]	1	4		22.0536	21.3306	21.7612	21.2369	21.3267	21.3279
	0.908337	1.00133	Nfkb2	Nuclear factor NF-kappa-B p100 subunit	NFKB2_MOUSE	96832.3	Color2 [DarkGray]	1	4		18.7473	17.1657	18.9992	17.9224	17.5383	17.1926
	0.906787	0.367085	Prr11	Proline-rich protein 11	PRR11_MOUSE	40948.8	Color2 [DarkGray]	1	4		18.5185	17.9516	18.8116	18.3369	18.2946	18.235
	0.90604	0.691943	Rab34	RAB34, member RAS oncogene family	Q0PD20_MOUSE	29128.6	Color2 [DarkGray]	1	4		19.9431	18.7108	19.7245	18.7156	18.8164	18.9817
	0.90573	0.417672	Dppa3	Developmental pluripotency-associated 3 (Fragment);Developmental pluripotency-associated protein 3	K4DID3_MOUSE;DPPA3_MOUSE	NaN;17670.34	Color2 [DarkGray]	1	4		17.5248	16.6651	17.5412	17.0502	17.2034	17.3011
	0.905555	0.570937	Ptrh2	Peptidyl-tRNA hydrolase 2, mitochondrial	PTH2_MOUSE	19526.5	Color2 [DarkGray]	1	4		23.4164	22.3086	23.397	22.9911	22.7578	22.5586
	0.905337	0.639199	Ccne1	G1/S-specific cyclin-E1	CCNE1_MOUSE	46986	Color2 [DarkGray]	1	4		14.8103	13.9575	14.7905	14.5436	14.35	13.5321
	0.904001	3.46288	Sass6	Spindle assembly abnormal protein 6 homolog	SAS6_MOUSE	74053.5	Color2 [DarkGray]	1	4		15.6828	9.73982	14.8847	9.31373	13.3347	14.4601
	0.90183	1.90822	Esrp2	Epithelial splicing regulatory protein 2 (Fragment);Epithelial splicing regulatory protein 2	D3Z139_MOUSE;ESRP2_MOUSE	64051.42;77360.81	Color2 [DarkGray]	1	4		15.3526	12.5643	15.1737	12.7526	13.1737	NaN
	0.901108	0.675711	Cstf2	Cleavage stimulation factor subunit 2	CSTF2_MOUSE	61341.2	Color2 [DarkGray]	1	4		21.0293	19.8567	21.339	20.7454	20.5243	20.2634
	0.899895	0.998466	Igf1r	Tyrosine-protein kinase receptor;Insulin-like growth factor 1 receptor	E9QNX9_MOUSE;IGF1R_MOUSE	155285.59;155788.17	Color2 [DarkGray]	1	4		18.228	16.9017	17.821	17.067	16.8994	15.9843
	0.899213	0.897659	Fbxo46	F-box only protein 46	FBX46_MOUSE	65293.6	Color2 [DarkGray]	1	4		15.4078	15.1905	15.2712	14.6545	16.6445	14.7856
	0.898338	0.484777	Atp5pf	ATP synthase-coupling factor 6, mitochondrial	ATP5J_MOUSE	12496.4	Color2 [DarkGray]	1	4		18.4392	17.7153	18.0717	17.8739	18.7643	18.2316
	0.896742	1.06054	Spry4	Protein sprouty homolog 4	SPY4_MOUSE	32523.3	Color2 [DarkGray]	1	4		19.6041	17.9445	19.7819	19.011	18.5247	17.7736
	0.895353	1.08198	Rbm47	RNA-binding protein 47	D3YXZ5_MOUSE;RBM47_MOUSE	56869.05;64062.07	Color2 [DarkGray]	1	4		17.3842	16.0908	17.2543	16.3722	16.1305	15.06
	0.89504	0.775798	Pfdn1	Prefoldin 1;Prefoldin subunit 1	Q9CQF7_MOUSE;PFD1_MOUSE	14255.51;14254.57	Color2 [DarkGray]	1	4		17.4597	16.1588	17.5827	16.6487	16.395	16.3025
	0.895002	1.0253	Slc43a2	Large neutral amino acids transporter small subunit 4	LAT4_MOUSE	62430.4	Color2 [DarkGray]	1	4		14.1457	12.7747	14.1248	13.1872	12.8543	12.087
	0.892831	0.380635	Chrac1	Chromatin accessibility complex 1;Chromatin accessibility complex protein 1	D3Z0U4_MOUSE;CHRC1_MOUSE	10129.58;14127.09	Color2 [DarkGray]	1	4		16.9109	16.1848	17.0648	16.7623	16.8479	16.7345
	0.890402	0.881255	Pdcd4	Programmed cell death protein 4	PDCD4_MOUSE	51702.2	Color2 [DarkGray]	1	4		21.2546	19.688	21.0204	20.0682	19.8211	19.696
	0.884844	0.441689	Slc25a31	ADP/ATP translocase 4	ADT4_MOUSE	35257.9	Color2 [DarkGray]	1	4		20.0564	19.2437	20.242	19.8573	19.7297	19.602
	0.883252	-3.74224	Krt72	Keratin, type II cytoskeletal 72	K2C72_MOUSE	56750.3	Color2 [DarkGray]	1	4		9.00114	NaN	11.0841	13.1021	12.704	16.2419
	0.8829	0.299765	Golt1b	Vesicle transport protein GOT1B	GOT1B_MOUSE	15421.6	Color2 [DarkGray]	1	4		20.5977	20.1759	20.838	20.4392	20.3586	20.2799
	0.882154	1.34095	Coro1a	Coronin-1A	COR1A_MOUSE	50989.2	Color2 [DarkGray]	1	4		16.5752	13.4588	15.1851	14.3219	14.3546	14.3113
	0.881525	1.01738	Tcaf2	TRPM8 channel-associated factor 2	TCAF2_MOUSE	101598	Color2 [DarkGray]	1	4		18.6181	17.3067	18.8017	17.7261	17.3724	16.7073
	0.881424	1.24012	Parp14	Protein mono-ADP-ribosyltransferase PARP14	PAR14_MOUSE	203802	Color2 [DarkGray]	1	4		18.8723	16.2967	18.6984	17.0981	17.2623	17.7178
[truncated: 6,561 more rows]

## Sheet: S5 - PROSER1 IP-MS in T2 KO mEB
Significant	-LOG(P-value)	Difference	PG.Genes	PG.ProteinDescriptions	PG.MolecularWeight	Symbol color	Symbol type	Symbol size	Show label	TET2KO1	PROSER1KO1	TET2KO2	PROSER1KO2	TET2KO3	PROSER1KO3
[truncated: 6,872 more rows]

[truncated: 2 more sheets: S6 - TET2 IP-MS in mESC, S7 - RNA-seq]
